# Supplementary material for: IKIP downregulates THBS1/FAK signaling to suppress migration and invasion by glioblastoma cells
Source: Oncol Res. 2024 Jun 20;32(7):1173–84. doi: 10.32604/or.2024.042456 (PMC11211642; doi:10.32604/or.2024.042456)
Supplement: Supplementary file 5 [file OncolRes-32-42456-s001.xlsx]

## Sheet: Sheet1
Table S1: The list of differentially expressed genes between U87-shNC and U87-shIKIP cells
id	baseMean	baseMean_EV	baseMean_OE	foldChange(OE/EV)	log2FoldChange	pval	padj	Chromosome	Start Site	End Site	Direction	Length	Name	GO	KEGG	EC	eggNOG Class	eggNOG	Description	Entrez_geneID	UniProtAC	BP	CC	MF	Pathway
ENSG00000107731	1089.15	278.726	1899.58	6.81523	2.76876	1.40634e-14	2.22005e-10	10	71212570	71302864	+	6841	UNC5B	GO:0001525;GO:0005042;GO:0005042;GO:0005042;GO:0005515;GO:0005515;GO:0005515;GO:0005886;GO:0006915;GO:0007165;GO:0007165;GO:0007411;GO:0014068;GO:0016020;GO:0016021;GO:0016021;GO:0016021;GO:0033564;GO:0033564;GO:0038007;GO:0038007;GO:0043524;GO:0045121;GO:2001240;GO:0001525;GO:0005042;GO:0005042;GO:0005042;GO:0005515;GO:0005515;GO:0005515;GO:0005886;GO:0006915;GO:0007165;GO:0007165;GO:0007411;GO:…	K07521	-	O;T	KOG1480;35P9P;38FF2;3BB3I;3CW83;3J56V;480RC;4948H;4MH26;4N48Q	unc-5 netrin receptor B [Source:HGNC Symbol;Acc:HGNC:12568]	219699	Q8IZJ1	GO:0001525//angiogenesis;GO:0006915//apoptotic process;GO:0007165//signal transduction;GO:0007165//signal transduction;GO:0007411//axon guidance;GO:0014068//positive regulation of phosphatidylinositol 3-kinase signaling;GO:0033564//anterior/posterior axon guidance;GO:0033564//anterior/posterior axon guidance;GO:0038007//netrin-activated signaling pathway;GO:0038007//netrin-activated signaling pat…	GO:0005886//plasma membrane;GO:0016020//membrane;GO:0016021//integral component of membrane;GO:0016021//integral component of membrane;GO:0016021//integral component of membrane;GO:0045121//membrane raft;GO:0005886//plasma membrane;GO:0016020//membrane;GO:0016021//integral component of membrane;GO:0016021//integral component of membrane;GO:0016021//integral component of membrane;GO:0045121//membr…	GO:0005042//netrin receptor activity;GO:0005042//netrin receptor activity;GO:0005042//netrin receptor activity;GO:0005515//protein binding;GO:0005515//protein binding;GO:0005515//protein binding;GO:0005042//netrin receptor activity;GO:0005042//netrin receptor activity;GO:0005042//netrin receptor activity;GO:0005515//protein binding;GO:0005515//protein binding;GO:0005515//protein binding;	ko04360(Axon guidance)
ENSG00000146250	1411.72	380.324	2443.12	6.42378	2.68342	5.67148e-14	3.10029e-10	6	83512534	83525704	+	2444	PRSS35	GO:0004252;GO:0005515;GO:0005576;GO:0006508;	-	-	O;M	2QV0K;35MTE;38F2I;3B99V;3CWWF;3J8FB;48R5U;4986T;4MMIA;4MW6N	serine protease 35 [Source:HGNC Symbol;Acc:HGNC:21387]	167681	Q8N3Z0	GO:0006508//proteolysis;	GO:0005576//extracellular region;	GO:0004252//serine-type endopeptidase activity;GO:0005515//protein binding;	-
ENSG00000130487	199.762	32.0088	367.515	11.4817	3.52127	5.89184e-14	3.10029e-10	22	50545899	50551023	+	5125	KLHDC7B	GO:0005515;GO:0005515;GO:0005515;	-	-	S;J	KOG1072;35KCH;39V8J;3BJYG;3CUFC;3J2UC;487FS;490R1;4M95A;4N50A	kelch domain containing 7B [Source:HGNC Symbol;Acc:HGNC:25145]	113730	Q96G42	-	-	GO:0005515//protein binding;GO:0005515//protein binding;GO:0005515//protein binding;	-
ENSG00000111181	50.3266	6.66382	93.9893	14.1044	3.81807	1.55798e-11	6.14857e-08	12	190077	214570	-	5317	SLC6A12	GO:0003333;GO:0005332;GO:0005332;GO:0005332;GO:0005515;GO:0005886;GO:0005887;GO:0005887;GO:0005887;GO:0006836;GO:0006836;GO:0006836;GO:0006865;GO:0008028;GO:0015171;GO:0015293;GO:0015718;GO:0016020;GO:0016020;GO:0016020;GO:0016021;GO:0016021;GO:0016021;GO:0016021;GO:0022857;GO:0035725;GO:0043005;GO:0051936;GO:0071702;GO:0071705;GO:0098793;GO:0003333;GO:0005332;GO:0005332;GO:0005332;GO:0005515;GO:…	K05045	-	T;P;U	KOG3660;35MNA;38G22;3BB0B;3CTJJ;3J9XI;480PC;49887;4MERT;4MTKA	solute carrier family 6 member 12 [Source:HGNC Symbol;Acc:HGNC:11045]	6539	P48065	GO:0003333//amino acid transmembrane transport;GO:0006836//neurotransmitter transport;GO:0006836//neurotransmitter transport;GO:0006836//neurotransmitter transport;GO:0006865//amino acid transport;GO:0015718//monocarboxylic acid transport;GO:0035725//sodium ion transmembrane transport;GO:0051936//gamma-aminobutyric acid reuptake;GO:0071702//organic substance transport;GO:0071705//nitrogen compoun…	GO:0005886//plasma membrane;GO:0005887//integral component of plasma membrane;GO:0005887//integral component of plasma membrane;GO:0005887//integral component of plasma membrane;GO:0016020//membrane;GO:0016020//membrane;GO:0016020//membrane;GO:0016021//integral component of membrane;GO:0016021//integral component of membrane;GO:0016021//integral component of membrane;GO:0016021//integral componen…	GO:0005332//gamma-aminobutyric acid:sodium symporter activity;GO:0005332//gamma-aminobutyric acid:sodium symporter activity;GO:0005332//gamma-aminobutyric acid:sodium symporter activity;GO:0005515//protein binding;GO:0008028//monocarboxylic acid transmembrane transporter activity;GO:0015171//amino acid transmembrane transporter activity;GO:0015293//symporter activity;GO:0022857//transmembrane tra…	ko04727(GABAergic synapse);ko04721(Synaptic vesicle cycle)
ENSG00000115008	80.0061	13.5826	146.43	10.7807	3.43038	1.4355e-10	3.72073e-07	2	112773925	112784493	-	2017	IL1A	GO:0001660;GO:0001666;GO:0001819;GO:0001819;GO:0002248;GO:0002526;GO:0005125;GO:0005125;GO:0005125;GO:0005125;GO:0005125;GO:0005125;GO:0005125;GO:0005149;GO:0005149;GO:0005507;GO:0005515;GO:0005515;GO:0005576;GO:0005576;GO:0005576;GO:0005576;GO:0005615;GO:0005615;GO:0005615;GO:0005615;GO:0005615;GO:0005615;GO:0005615;GO:0005615;GO:0005737;GO:0005829;GO:0005829;GO:0005886;GO:0006883;GO:0006915;GO:…	K04383	-	H;J;K	2T3DD;35BXU;39U4M;3BGXE;3D433;3JB3X;48282;48YPM;4MA9W;4N0UN	interleukin 1 alpha [Source:HGNC Symbol;Acc:HGNC:5991]	3552	P01583	GO:0001660//fever generation;GO:0001666//response to hypoxia;GO:0001819//positive regulation of cytokine production;GO:0001819//positive regulation of cytokine production;GO:0002248//connective tissue replacement involved in inflammatory response wound healing;GO:0002526//acute inflammatory response;GO:0006883//cellular sodium ion homeostasis;GO:0006915//apoptotic process;GO:0006954//inflammatory…	GO:0005576//extracellular region;GO:0005576//extracellular region;GO:0005576//extracellular region;GO:0005576//extracellular region;GO:0005615//extracellular space;GO:0005615//extracellular space;GO:0005615//extracellular space;GO:0005615//extracellular space;GO:0005615//extracellular space;GO:0005615//extracellular space;GO:0005615//extracellular space;GO:0005615//extracellular space;GO:0005737/…	GO:0005125//cytokine activity;GO:0005125//cytokine activity;GO:0005125//cytokine activity;GO:0005125//cytokine activity;GO:0005125//cytokine activity;GO:0005125//cytokine activity;GO:0005125//cytokine activity;GO:0005149//interleukin-1 receptor binding;GO:0005149//interleukin-1 receptor binding;GO:0005507//copper ion binding;GO:0005515//protein binding;GO:0005515//protein binding;	ko05418(Fluid shear stress and atherosclerosis);ko05332(Graft-versus-host disease);ko05323(Rheumatoid arthritis);ko05321(Inflammatory bowel disease);ko05164(Influenza A);ko05162(Measles);ko05152(Tuberculosis);ko05140(Leishmaniasis);ko05133(Pertussis);ko05022(Pathways of neurodegeneration - multiple diseases);ko05020(Prion disease);ko05010(Alzheimer disease);ko04940(Type I diabetes mellitus);ko049…
ENSG00000106484	341.216	573.534	108.898	0.189872	-2.3969	1.52644e-10	3.72073e-07	7	130486171	130506465	+	4767	MEST	GO:0003824;GO:0003824;GO:0005515;GO:0005783;GO:0005783;GO:0005789;GO:0007498;GO:0010883;GO:0016020;GO:0016021;GO:0016787;GO:0070062;GO:0003824;GO:0003824;GO:0005515;GO:0005783;GO:0005783;GO:0005789;GO:0007498;GO:0010883;GO:0016020;GO:0016021;GO:0016787;GO:0070062;GO:0003824;GO:0003824;GO:0005515;GO:0005783;GO:0005783;GO:0005789;GO:0007498;GO:0010883;GO:0016020;GO:0016021;GO:0016787;GO:0070062;GO:…	-	-	I;L	KOG4178;35DIU;38DN0;3B9E4;3CRNE;3J8SJ;47ZIC;4934T;4M5XP;4N4US	mesoderm specific transcript [Source:HGNC Symbol;Acc:HGNC:7028]	4232	Q5EB52;A0A024R768	GO:0007498//mesoderm development;GO:0010883//regulation of lipid storage;GO:0007498//mesoderm development;GO:0010883//regulation of lipid storage;GO:0007498//mesoderm development;GO:0010883//regulation of lipid storage;GO:0007498//mesoderm development;GO:0010883//regulation of lipid storage;GO:0007498//mesoderm development;GO:0010883//regulation of lipid storage;GO:0007498//mesoderm development;G…	GO:0005783//endoplasmic reticulum;GO:0005783//endoplasmic reticulum;GO:0005789//endoplasmic reticulum membrane;GO:0016020//membrane;GO:0016021//integral component of membrane;GO:0070062//extracellular exosome;GO:0005783//endoplasmic reticulum;GO:0005783//endoplasmic reticulum;GO:0005789//endoplasmic reticulum membrane;GO:0016020//membrane;GO:0016021//integral component of membrane;GO:0070062//ext…	GO:0003824//catalytic activity;GO:0003824//catalytic activity;GO:0005515//protein binding;GO:0016787//hydrolase activity;GO:0003824//catalytic activity;GO:0003824//catalytic activity;GO:0005515//protein binding;GO:0016787//hydrolase activity;GO:0003824//catalytic activity;GO:0003824//catalytic activity;GO:0005515//protein binding;GO:0016787//hydrolase activity;GO:0003824//catalytic activity;GO:00…	-
ENSG00000148677	190.108	324.047	56.1695	0.173338	-2.52834	1.64989e-10	3.72073e-07	10	90912096	90921087	-	1790	ANKRD1	GO:0001650;GO:0002039;GO:0003677;GO:0003713;GO:0003714;GO:0003714;GO:0005515;GO:0005515;GO:0005515;GO:0005634;GO:0005634;GO:0005634;GO:0005634;GO:0005654;GO:0005654;GO:0005667;GO:0005737;GO:0005737;GO:0005737;GO:0005829;GO:0006357;GO:0006357;GO:0030016;GO:0031432;GO:0031432;GO:0031674;GO:0031674;GO:0032991;GO:0035914;GO:0035994;GO:0042826;GO:0043065;GO:0043517;GO:0045214;GO:0045892;GO:0045893;GO:…	K21433	-	S;K;I	KOG0504;359QB;393VD;3BKYD;3CW15;3J4Z0;486GQ;492V8;4MD2C;4MXX3	ankyrin repeat domain 1 [Source:HGNC Symbol;Acc:HGNC:15819]	27063	Q15327;A0A384NYH5	GO:0006357//regulation of transcription by RNA polymerase II;GO:0006357//regulation of transcription by RNA polymerase II;GO:0035914//skeletal muscle cell differentiation;GO:0035994//response to muscle stretch;GO:0043065//positive regulation of apoptotic process;GO:0043517//positive regulation of DNA damage response, signal transduction by p53 class mediator;GO:0045214//sarcomere organization;GO:…	GO:0001650//fibrillar center;GO:0005634//nucleus;GO:0005634//nucleus;GO:0005634//nucleus;GO:0005634//nucleus;GO:0005654//nucleoplasm;GO:0005654//nucleoplasm;GO:0005667//transcription regulator complex;GO:0005737//cytoplasm;GO:0005737//cytoplasm;GO:0005737//cytoplasm;GO:0005829//cytosol;GO:0030016//myofibril;GO:0031674//I band;GO:0031674//I band;GO:0032991//protein-containing complex;	GO:0002039//p53 binding;GO:0003677//DNA binding;GO:0003713//transcription coactivator activity;GO:0003714//transcription corepressor activity;GO:0003714//transcription corepressor activity;GO:0005515//protein binding;GO:0005515//protein binding;GO:0005515//protein binding;GO:0031432//titin binding;GO:0031432//titin binding;GO:0042826//histone deacetylase binding;GO:0061629//RNA polymerase II-spec…	-
ENSG00000179148	142.395	40.7318	244.059	5.99185	2.583	4.7189e-10	9.31158e-07	17	8095900	8119047	-	3761	ALOXE3	GO:0001676;GO:0005506;GO:0005506;GO:0005515;GO:0005515;GO:0005737;GO:0005829;GO:0006629;GO:0006631;GO:0006665;GO:0006690;GO:0016491;GO:0016702;GO:0016702;GO:0016702;GO:0016829;GO:0016853;GO:0019233;GO:0019369;GO:0019369;GO:0019372;GO:0019372;GO:0019372;GO:0035357;GO:0043651;GO:0043651;GO:0045444;GO:0046513;GO:0046872;GO:0046872;GO:0046872;GO:0050486;GO:0051120;GO:0051120;GO:0051120;GO:0051122;GO:…	K18684	-	I;E	2QQSP;35IFR;38FTN;3BBPE;3CZ39;3JDYJ;4800B;48ZUZ;4MIIM;4MTR1	arachidonate lipoxygenase 3 [Source:HGNC Symbol;Acc:HGNC:13743]	59344	Q9BYJ1	GO:0001676//long-chain fatty acid metabolic process;GO:0006629//lipid metabolic process;GO:0006631//fatty acid metabolic process;GO:0006665//sphingolipid metabolic process;GO:0006690//icosanoid metabolic process;GO:0019233//sensory perception of pain;GO:0019369//arachidonic acid metabolic process;GO:0019369//arachidonic acid metabolic process;GO:0019372//lipoxygenase pathway;GO:0019372//lipoxygen…	GO:0005737//cytoplasm;GO:0005829//cytosol;GO:0005737//cytoplasm;GO:0005829//cytosol;GO:0005737//cytoplasm;GO:0005829//cytosol;	GO:0005506//iron ion binding;GO:0005506//iron ion binding;GO:0005515//protein binding;GO:0005515//protein binding;GO:0016491//oxidoreductase activity;GO:0016702//oxidoreductase activity, acting on single donors with incorporation of molecular oxygen, incorporation of two atoms of oxygen;GO:0016702//oxidoreductase activity, acting on single donors with incorporation of molecular oxygen, incorporat…	-
ENSG00000182985	103.688	30.3655	177.011	5.82935	2.54334	4.6183e-09	8.1005e-06	11	115169218	115504957	-	10975	CADM1	GO:0001819;GO:0002376;GO:0005102;GO:0005102;GO:0005515;GO:0005515;GO:0005886;GO:0005886;GO:0005886;GO:0005911;GO:0006915;GO:0007155;GO:0007156;GO:0007157;GO:0007283;GO:0008037;GO:0008037;GO:0016020;GO:0016021;GO:0016323;GO:0030054;GO:0030154;GO:0030165;GO:0042271;GO:0042271;GO:0042803;GO:0043005;GO:0045202;GO:0045202;GO:0045954;GO:0051606;GO:0051606;GO:0001819;GO:0002376;GO:0005102;GO:0005102;GO:…	K06781	-	S;T	2R1KU;35EYQ;38CE5;3B99S;3CY8M;3J26P;484S7;48YUY;4MEK7;4MUF9	cell adhesion molecule 1 [Source:HGNC Symbol;Acc:HGNC:5951]	23705	Q9BY67;X5D8W0	GO:0001819//positive regulation of cytokine production;GO:0002376//immune system process;GO:0006915//apoptotic process;GO:0007155//cell adhesion;GO:0007156//homophilic cell adhesion via plasma membrane adhesion molecules;GO:0007157//heterophilic cell-cell adhesion via plasma membrane cell adhesion molecules;GO:0007283//spermatogenesis;GO:0008037//cell recognition;GO:0008037//cell recognition;GO:0…	GO:0005886//plasma membrane;GO:0005886//plasma membrane;GO:0005886//plasma membrane;GO:0005911//cell-cell junction;GO:0016020//membrane;GO:0016021//integral component of membrane;GO:0016323//basolateral plasma membrane;GO:0030054//cell junction;GO:0043005//neuron projection;GO:0045202//synapse;GO:0045202//synapse;GO:0005886//plasma membrane;GO:0005886//plasma membrane;GO:0005886//plasma membrane;…	GO:0005102//signaling receptor binding;GO:0005102//signaling receptor binding;GO:0005515//protein binding;GO:0005515//protein binding;GO:0030165//PDZ domain binding;GO:0042803//protein homodimerization activity;GO:0005102//signaling receptor binding;GO:0005102//signaling receptor binding;GO:0005515//protein binding;GO:0005515//protein binding;GO:0030165//PDZ domain binding;GO:0042803//protein hom…	ko04514(Cell adhesion molecules)
ENSG00000130766	1626.13	557.958	2694.29	4.82884	2.27168	1.36873e-08	2.16068e-05	1	28259518	28282491	+	3462	SESN2	GO:0001932;GO:0001932;GO:0005092;GO:0005515;GO:0005515;GO:0005634;GO:0005634;GO:0005737;GO:0005737;GO:0005739;GO:0005829;GO:0006111;GO:0006635;GO:0007005;GO:0009749;GO:0016239;GO:0016239;GO:0016491;GO:0016684;GO:0016684;GO:0030308;GO:0030308;GO:0030330;GO:0030330;GO:0031588;GO:0031588;GO:0031932;GO:0031932;GO:0032042;GO:0032542;GO:0032868;GO:0034198;GO:0034599;GO:0034599;GO:0036091;GO:0042149;GO:…	K20394	-	F;S;K	KOG3746;35MN7;38DSC;3BB0T;3CTXI;3J38D;47ZEJ;48YBE;4M9X5;4N3AC	sestrin 2 [Source:HGNC Symbol;Acc:HGNC:20746]	83667	P58004	GO:0001932//regulation of protein phosphorylation;GO:0001932//regulation of protein phosphorylation;GO:0006111//regulation of gluconeogenesis;GO:0006635//fatty acid beta-oxidation;GO:0007005//mitochondrion organization;GO:0009749//response to glucose;GO:0016239//positive regulation of macroautophagy;GO:0016239//positive regulation of macroautophagy;GO:0030308//negative regulation of cell growth;G…	GO:0005634//nucleus;GO:0005634//nucleus;GO:0005737//cytoplasm;GO:0005737//cytoplasm;GO:0005739//mitochondrion;GO:0005829//cytosol;GO:0031588//nucleotide-activated protein kinase complex;GO:0031588//nucleotide-activated protein kinase complex;GO:0031932//TORC2 complex;GO:0031932//TORC2 complex;GO:1990316//Atg1/ULK1 kinase complex;	GO:0005092//GDP-dissociation inhibitor activity;GO:0005515//protein binding;GO:0005515//protein binding;GO:0016491//oxidoreductase activity;GO:0016684//oxidoreductase activity, acting on peroxide as acceptor;GO:0016684//oxidoreductase activity, acting on peroxide as acceptor;GO:0032542//sulfiredoxin activity;GO:0044877//protein-containing complex binding;GO:0070728//leucine binding;GO:0070728//le…	ko04211(Longevity regulating pathway);ko04150(mTOR signaling pathway);ko04115(p53 signaling pathway)
ENSG00000127084	44.0657	8.92505	79.2064	8.87463	3.14969	1.89929e-08	2.72565e-05	9	92947523	93036236	+	5818	FGD3	GO:0001726;GO:0005085;GO:0005085;GO:0005085;GO:0005085;GO:0005737;GO:0005737;GO:0005794;GO:0005829;GO:0005856;GO:0007010;GO:0007010;GO:0008360;GO:0030027;GO:0030036;GO:0031267;GO:0043087;GO:0046847;GO:0046847;GO:0046872;GO:0046872;GO:0046872;GO:0050790;GO:0051056;GO:0110165;GO:0001726;GO:0005085;GO:0005085;GO:0005085;GO:0005085;GO:0005737;GO:0005737;GO:0005794;GO:0005829;GO:0005856;GO:0007010;GO:…	K05722	-	T	KOG4424;35HZY;38CZ2;3BBEK;3CSB9;3J7RG;484IB;48WBG;4MB1P;4N37V	FYVE, RhoGEF and PH domain containing 3 [Source:HGNC Symbol;Acc:HGNC:16027]	89846	Q5JSP0;A0A024R252	GO:0007010//cytoskeleton organization;GO:0007010//cytoskeleton organization;GO:0008360//regulation of cell shape;GO:0030036//actin cytoskeleton organization;GO:0043087//regulation of GTPase activity;GO:0046847//filopodium assembly;GO:0046847//filopodium assembly;GO:0050790//regulation of catalytic activity;GO:0051056//regulation of small GTPase mediated signal transduction;GO:0007010//cytoskeleto…	GO:0001726//ruffle;GO:0005737//cytoplasm;GO:0005737//cytoplasm;GO:0005794//Golgi apparatus;GO:0005829//cytosol;GO:0005856//cytoskeleton;GO:0030027//lamellipodium;GO:0110165//cellular anatomical entity;GO:0001726//ruffle;GO:0005737//cytoplasm;GO:0005737//cytoplasm;GO:0005794//Golgi apparatus;GO:0005829//cytosol;GO:0005856//cytoskeleton;GO:0030027//lamellipodium;GO:0110165//cellular anatomical enti…	GO:0005085//guanyl-nucleotide exchange factor activity;GO:0005085//guanyl-nucleotide exchange factor activity;GO:0005085//guanyl-nucleotide exchange factor activity;GO:0005085//guanyl-nucleotide exchange factor activity;GO:0031267//small GTPase binding;GO:0046872//metal ion binding;GO:0046872//metal ion binding;GO:0046872//metal ion binding;GO:0005085//guanyl-nucleotide exchange factor activity;G…	ko04810(Regulation of actin cytoskeleton)
ENSG00000106948	398.325	160.929	635.721	3.95033	1.98197	5.05386e-08	6.64835e-05	9	114334156	114394405	-	10601	AKNA	GO:0001650;GO:0001837;GO:0001837;GO:0001837;GO:0003677;GO:0005515;GO:0005634;GO:0005654;GO:0005737;GO:0005813;GO:0005813;GO:0005813;GO:0005814;GO:0005814;GO:0005829;GO:0005856;GO:0005874;GO:0005874;GO:0007399;GO:0016020;GO:0021849;GO:0021849;GO:0021849;GO:0043231;GO:0045944;GO:0050727;GO:0050727;GO:0060232;GO:0060232;GO:0060234;GO:0060234;GO:0060234;GO:0001650;GO:0001837;GO:0001837;GO:0003677;GO:…	K21404	-	S;K	2QRSN;35FB2;39S8P;3BHHZ;3CYKG;3J756;485DF;48Y1Q;4M7DH;4N0SJ	AT-hook transcription factor [Source:HGNC Symbol;Acc:HGNC:24108]	80709	Q7Z591;Q64FY1	GO:0001837//epithelial to mesenchymal transition;GO:0001837//epithelial to mesenchymal transition;GO:0001837//epithelial to mesenchymal transition;GO:0007399//nervous system development;GO:0021849//neuroblast division in subventricular zone;GO:0021849//neuroblast division in subventricular zone;GO:0021849//neuroblast division in subventricular zone;GO:0045944//positive regulation of transcription…	GO:0001650//fibrillar center;GO:0005634//nucleus;GO:0005654//nucleoplasm;GO:0005737//cytoplasm;GO:0005813//centrosome;GO:0005813//centrosome;GO:0005813//centrosome;GO:0005814//centriole;GO:0005814//centriole;GO:0005829//cytosol;GO:0005856//cytoskeleton;GO:0005874//microtubule;GO:0005874//microtubule;GO:0016020//membrane;GO:0043231//intracellular membrane-bounded organelle;GO:0001650//fibrillar ce…	GO:0003677//DNA binding;GO:0005515//protein binding;GO:0003677//DNA binding;GO:0005515//protein binding;GO:0003677//DNA binding;GO:0005515//protein binding;GO:0003677//DNA binding;GO:0005515//protein binding;GO:0003677//DNA binding;GO:0005515//protein binding;GO:0003677//DNA binding;GO:0005515//protein binding;	-
ENSG00000070669	33.4408	5.40737	61.4743	11.3686	3.50699	7.05607e-08	8.56824e-05	7	97851677	97872542	-	4896	ASNS	GO:0000166;GO:0004066;GO:0004066;GO:0004066;GO:0004066;GO:0004066;GO:0004066;GO:0005515;GO:0005524;GO:0005829;GO:0005829;GO:0005829;GO:0006529;GO:0006529;GO:0006529;GO:0006529;GO:0006529;GO:0006541;GO:0008652;GO:0016874;GO:0042149;GO:0043066;GO:0045931;GO:0070981;GO:0000166;GO:0004066;GO:0004066;GO:0005524;GO:0006529;GO:0006529;GO:0006541;GO:0070981;GO:0000166;GO:0004066;GO:0004066;GO:0004066;GO:…	K01953	EC:6.3.5.4	E	KOG0571;35IRG;38H99;3BECT;3CXBR;3J4PC;480MI;48ZD5;4MDSQ;4N5QI	asparagine synthetase (glutamine-hydrolyzing) [Source:HGNC Symbol;Acc:HGNC:753]	440	P08243	GO:0006529//asparagine biosynthetic process;GO:0006529//asparagine biosynthetic process;GO:0006529//asparagine biosynthetic process;GO:0006529//asparagine biosynthetic process;GO:0006529//asparagine biosynthetic process;GO:0006541//glutamine metabolic process;GO:0008652//cellular amino acid biosynthetic process;GO:0042149//cellular response to glucose starvation;GO:0043066//negative regulation of…	GO:0005829//cytosol;GO:0005829//cytosol;GO:0005829//cytosol;GO:0005829//cytosol;GO:0005829//cytosol;GO:0005829//cytosol;GO:0005829//cytosol;GO:0005829//cytosol;GO:0005829//cytosol;GO:0005829//cytosol;GO:0005829//cytosol;GO:0005829//cytosol;GO:0005829//cytosol;GO:0005829//cytosol;GO:0005829//cytosol;GO:0005829//cytosol;GO:0005829//cytosol;GO:0005829//cytosol;GO:0005829//cytosol;GO:0005829//cytosol…	GO:0000166//nucleotide binding;GO:0004066//asparagine synthase (glutamine-hydrolyzing) activity;GO:0004066//asparagine synthase (glutamine-hydrolyzing) activity;GO:0004066//asparagine synthase (glutamine-hydrolyzing) activity;GO:0004066//asparagine synthase (glutamine-hydrolyzing) activity;GO:0004066//asparagine synthase (glutamine-hydrolyzing) activity;GO:0004066//asparagine synthase (glutamine-…	ko00250(Alanine, aspartate and glutamate metabolism)
ENSG00000155961	80.3581	26.4146	134.302	5.08438	2.34607	1.92875e-07	0.00021748	X	155258235	155264491	-	3413	RAB39B	GO:0000139;GO:0000166;GO:0003924;GO:0003924;GO:0005515;GO:0005515;GO:0005525;GO:0005525;GO:0005525;GO:0005794;GO:0005794;GO:0005794;GO:0005886;GO:0006914;GO:0010506;GO:0015031;GO:0016020;GO:0016192;GO:0016192;GO:0030659;GO:0031410;GO:0031489;GO:0031982;GO:0032482;GO:0032482;GO:0043005;GO:0050808;GO:0050808;	K07925	-	A;U	KOG0091;35KQ8;38I7W;3BG74;3CXAX;3J8IX;486XH;48VV4;4MEZ6;4MWNW	RAB39B, member RAS oncogene family [Source:HGNC Symbol;Acc:HGNC:16499]	116442	Q96DA2	GO:0006914//autophagy;GO:0010506//regulation of autophagy;GO:0015031//protein transport;GO:0016192//vesicle-mediated transport;GO:0016192//vesicle-mediated transport;GO:0032482//Rab protein signal transduction;GO:0032482//Rab protein signal transduction;GO:0050808//synapse organization;GO:0050808//synapse organization;	GO:0000139//Golgi membrane;GO:0005794//Golgi apparatus;GO:0005794//Golgi apparatus;GO:0005794//Golgi apparatus;GO:0005886//plasma membrane;GO:0016020//membrane;GO:0030659//cytoplasmic vesicle membrane;GO:0031410//cytoplasmic vesicle;GO:0031982//vesicle;GO:0043005//neuron projection;	GO:0000166//nucleotide binding;GO:0003924//GTPase activity;GO:0003924//GTPase activity;GO:0005515//protein binding;GO:0005515//protein binding;GO:0005525//GTP binding;GO:0005525//GTP binding;GO:0005525//GTP binding;GO:0031489//myosin V binding;	ko05022(Pathways of neurodegeneration - multiple diseases);ko05014(Amyotrophic lateral sclerosis);ko04140(Autophagy - animal)
ENSG00000125538	589.333	264.412	914.255	3.45769	1.78981	4.05135e-07	0.000389499	2	112829751	112836816	-	3009	IL1B	GO:0000165;GO:0001660;GO:0001819;GO:0001934;GO:0002711;GO:0005125;GO:0005125;GO:0005125;GO:0005125;GO:0005125;GO:0005125;GO:0005125;GO:0005149;GO:0005149;GO:0005149;GO:0005178;GO:0005515;GO:0005576;GO:0005576;GO:0005576;GO:0005576;GO:0005576;GO:0005615;GO:0005615;GO:0005615;GO:0005615;GO:0005615;GO:0005615;GO:0005737;GO:0005764;GO:0005829;GO:0005829;GO:0006915;GO:0006954;GO:0006954;GO:0006954;GO:…	K04519	-	J;T;K	2S3E9;35BSK;39ZIY;3BMQF;3CRSV;3J6S1;488DK;498N1;4MDJE;4MUSZ	interleukin 1 beta [Source:HGNC Symbol;Acc:HGNC:5992]	3553	P01584	GO:0000165//MAPK cascade;GO:0001660//fever generation;GO:0001819//positive regulation of cytokine production;GO:0001934//positive regulation of protein phosphorylation;GO:0002711//positive regulation of T cell mediated immunity;GO:0006915//apoptotic process;GO:0006954//inflammatory response;GO:0006954//inflammatory response;GO:0006954//inflammatory response;GO:0006954//inflammatory response;GO:00…	GO:0005576//extracellular region;GO:0005576//extracellular region;GO:0005576//extracellular region;GO:0005576//extracellular region;GO:0005576//extracellular region;GO:0005615//extracellular space;GO:0005615//extracellular space;GO:0005615//extracellular space;GO:0005615//extracellular space;GO:0005615//extracellular space;GO:0005615//extracellular space;GO:0005737//cytoplasm;GO:0005764//lysosome…	GO:0005125//cytokine activity;GO:0005125//cytokine activity;GO:0005125//cytokine activity;GO:0005125//cytokine activity;GO:0005125//cytokine activity;GO:0005125//cytokine activity;GO:0005125//cytokine activity;GO:0005149//interleukin-1 receptor binding;GO:0005149//interleukin-1 receptor binding;GO:0005149//interleukin-1 receptor binding;GO:0005178//integrin binding;GO:0005515//protein binding;GO:…	ko05418(Fluid shear stress and atherosclerosis);ko05417(Lipid and atherosclerosis);ko05332(Graft-versus-host disease);ko05323(Rheumatoid arthritis);ko05321(Inflammatory bowel disease);ko05171(Coronavirus disease - COVID-19);ko05168(Herpes simplex virus 1 infection);ko05164(Influenza A);ko05163(Human cytomegalovirus infection);ko05162(Measles);ko05152(Tuberculosis);ko05146(Amoebiasis);ko05144(Mala…
ENSG00000196517	535.928	224.735	847.121	3.76942	1.91434	4.17055e-07	0.000389499	1	43991500	44031467	-	5249	SLC6A9	GO:0003333;GO:0005283;GO:0005283;GO:0005887;GO:0005887;GO:0006836;GO:0006836;GO:0006836;GO:0006865;GO:0015293;GO:0016020;GO:0016020;GO:0016020;GO:0016021;GO:0016021;GO:0016021;GO:0022857;GO:0055085;GO:0071702;GO:0071705;GO:1903825;GO:0003333;GO:0005283;GO:0005283;GO:0005887;GO:0005887;GO:0006836;GO:0006836;GO:0006836;GO:0006865;GO:0015293;GO:0016020;GO:0016020;GO:0016020;GO:0016021;GO:0016021;GO:…	K05038	-	T;P;U	KOG3660;35PCM;38E26;3BBRV;3CRC1;3J441;484NG;48VT3;4MBCD;4N46A	solute carrier family 6 member 9 [Source:HGNC Symbol;Acc:HGNC:11056]	6536	P48067	GO:0003333//amino acid transmembrane transport;GO:0006836//neurotransmitter transport;GO:0006836//neurotransmitter transport;GO:0006836//neurotransmitter transport;GO:0006865//amino acid transport;GO:0055085//transmembrane transport;GO:0071702//organic substance transport;GO:0071705//nitrogen compound transport;GO:1903825//organic acid transmembrane transport;GO:0003333//amino acid transmembrane …	GO:0005887//integral component of plasma membrane;GO:0005887//integral component of plasma membrane;GO:0016020//membrane;GO:0016020//membrane;GO:0016020//membrane;GO:0016021//integral component of membrane;GO:0016021//integral component of membrane;GO:0016021//integral component of membrane;GO:0005887//integral component of plasma membrane;GO:0005887//integral component of plasma membrane;GO:0016…	GO:0005283//amino acid:sodium symporter activity;GO:0005283//amino acid:sodium symporter activity;GO:0015293//symporter activity;GO:0022857//transmembrane transporter activity;GO:0005283//amino acid:sodium symporter activity;GO:0005283//amino acid:sodium symporter activity;GO:0015293//symporter activity;GO:0022857//transmembrane transporter activity;GO:0005283//amino acid:sodium symporter activit…	ko04721(Synaptic vesicle cycle)
ENSG00000170909	25.5801	2.43631	48.7238	19.999	4.32185	4.28502e-07	0.000389499	19	54094668	54102692	-	2069	OSCAR	GO:0005576;GO:0005576;GO:0005886;GO:0005886;GO:0016020;GO:0016021;GO:0030316;GO:0035580;GO:0038064;GO:0038064;GO:0038065;GO:0070062;GO:1904724;GO:0009986;GO:0030316;GO:0038064;GO:0038065;GO:0038094;GO:0045780;GO:0072674;GO:0005576;GO:0005576;GO:0005886;GO:0005886;GO:0016020;GO:0016021;GO:0030316;GO:0035580;GO:0038064;GO:0038064;GO:0038065;GO:0070062;GO:1904724;GO:0005576;GO:0005576;GO:0005886;GO:…	K14377	-	S;T	2T2B6;35MG6;3A06D;3BPVM;3CT05;3JFNZ;48C7U;499HK;4M6JX;4N1NZ	osteoclast associated Ig-like receptor [Source:HGNC Symbol;Acc:HGNC:29960]	126014	Q8IYS5	GO:0030316//osteoclast differentiation;GO:0038065//collagen-activated signaling pathway;GO:0030316//osteoclast differentiation;GO:0038065//collagen-activated signaling pathway;GO:0038094//Fc-gamma receptor signaling pathway;GO:0045780//positive regulation of bone resorption;GO:0072674//multinuclear osteoclast differentiation;GO:0030316//osteoclast differentiation;GO:0038065//collagen-activated si…	GO:0005576//extracellular region;GO:0005576//extracellular region;GO:0005886//plasma membrane;GO:0005886//plasma membrane;GO:0016020//membrane;GO:0016021//integral component of membrane;GO:0035580//specific granule lumen;GO:0070062//extracellular exosome;GO:1904724//tertiary granule lumen;GO:0009986//cell surface;GO:0005576//extracellular region;GO:0005576//extracellular region;GO:0005886//plasma…	GO:0038064//collagen receptor activity;GO:0038064//collagen receptor activity;GO:0038064//collagen receptor activity;GO:0038064//collagen receptor activity;GO:0038064//collagen receptor activity;GO:0038064//collagen receptor activity;GO:0038064//collagen receptor activity;	ko04380(Osteoclast differentiation)
ENSG00000128165	16.5519	1.34725	31.7566	23.5714	4.55897	4.44126e-07	0.000389499	22	50481543	50486440	+	4289	ADM2	GO:0001525;GO:0003073;GO:0005179;GO:0005179;GO:0005179;GO:0005576;GO:0005576;GO:0005576;GO:0005576;GO:0006468;GO:0007189;GO:0007189;GO:0007586;GO:0007631;GO:0010460;GO:0010628;GO:0044877;GO:0045766;GO:0045776;GO:0001525;GO:0003073;GO:0005179;GO:0005179;GO:0005179;GO:0005576;GO:0005576;GO:0005576;GO:0005576;GO:0006468;GO:0007189;GO:0010460;GO:0010628;GO:0044877;GO:0045766;	K25343	-	S;T	2S7F2;35QU2;3A8JQ;3BU2G;3DB3H;3JH4E;48FEY;49C50;4MN84;4N7Z2	adrenomedullin 2 [Source:HGNC Symbol;Acc:HGNC:28898]	79924	Q7Z4H4	GO:0001525//angiogenesis;GO:0003073//regulation of systemic arterial blood pressure;GO:0006468//protein phosphorylation;GO:0007189//adenylate cyclase-activating G protein-coupled receptor signaling pathway;GO:0007189//adenylate cyclase-activating G protein-coupled receptor signaling pathway;GO:0007586//digestion;GO:0007631//feeding behavior;GO:0010460//positive regulation of heart rate;GO:0010628…	GO:0005576//extracellular region;GO:0005576//extracellular region;GO:0005576//extracellular region;GO:0005576//extracellular region;GO:0005576//extracellular region;GO:0005576//extracellular region;GO:0005576//extracellular region;GO:0005576//extracellular region;	GO:0005179//hormone activity;GO:0005179//hormone activity;GO:0005179//hormone activity;GO:0044877//protein-containing complex binding;GO:0005179//hormone activity;GO:0005179//hormone activity;GO:0005179//hormone activity;GO:0044877//protein-containing complex binding;	ko04270(Vascular smooth muscle contraction);ko04080(Neuroactive ligand-receptor interaction)
ENSG00000168477	175.423	71.6299	279.215	3.89803	1.96274	4.77636e-07	0.00039684	6	32041153	32115334	-	15909	TNXB	GO:0005178;GO:0005201;GO:0005515;GO:0005515;GO:0005518;GO:0005576;GO:0005576;GO:0005576;GO:0005615;GO:0005615;GO:0006629;GO:0006631;GO:0006641;GO:0007155;GO:0007160;GO:0008201;GO:0008201;GO:0030036;GO:0030198;GO:0030198;GO:0030198;GO:0030199;GO:0030199;GO:0030199;GO:0031012;GO:0031012;GO:0032963;GO:0043506;GO:0045595;GO:0048251;GO:0062023;GO:0062023;GO:0062023;GO:0062023;GO:0070062;GO:0098609;GO:…	K06252	-	S;M	KOG2579;35UNY;39P3U;3CQNP;3E6W3;3JNZ4;48SHF;49P0R;4MRE7;4N9QT	tenascin XB [Source:HGNC Symbol;Acc:HGNC:11976]	7148	P22105;O95680;Q9Y464;O95681	GO:0006629//lipid metabolic process;GO:0006631//fatty acid metabolic process;GO:0006641//triglyceride metabolic process;GO:0007155//cell adhesion;GO:0007160//cell-matrix adhesion;GO:0030036//actin cytoskeleton organization;GO:0030198//extracellular matrix organization;GO:0030198//extracellular matrix organization;GO:0030198//extracellular matrix organization;GO:0030199//collagen fibril organizati…	GO:0005576//extracellular region;GO:0005576//extracellular region;GO:0005576//extracellular region;GO:0005615//extracellular space;GO:0005615//extracellular space;GO:0031012//extracellular matrix;GO:0031012//extracellular matrix;GO:0062023//collagen-containing extracellular matrix;GO:0062023//collagen-containing extracellular matrix;GO:0062023//collagen-containing extracellular matrix;GO:0062023/…	GO:0005178//integrin binding;GO:0005201//extracellular matrix structural constituent;GO:0005515//protein binding;GO:0005515//protein binding;GO:0005518//collagen binding;GO:0008201//heparin binding;GO:0008201//heparin binding;GO:0098633//collagen fibril binding;GO:0005515//protein binding;GO:0005178//integrin binding;GO:0005201//extracellular matrix structural constituent;GO:0005515//protein bind…	ko05206(MicroRNAs in cancer);ko05165(Human papillomavirus infection);ko04512(ECM-receptor interaction);ko04510(Focal adhesion);ko04151(PI3K-Akt signaling pathway)
ENSG00000095752	463.979	209.414	718.544	3.43121	1.77872	8.22873e-07	0.000649494	19	55364382	55370463	-	2678	IL11	GO:0005125;GO:0005125;GO:0005125;GO:0005142;GO:0005142;GO:0005515;GO:0005576;GO:0005576;GO:0005615;GO:0005737;GO:0005737;GO:0007165;GO:0008083;GO:0008083;GO:0008283;GO:0008284;GO:0008284;GO:0008284;GO:0030183;GO:0030219;GO:0033138;GO:0043410;GO:0043410;GO:0045444;GO:0045944;GO:0046888;GO:0050731;GO:0005125;GO:0005125;GO:0005142;GO:0005515;GO:0005576;GO:0005576;GO:0005615;GO:0005737;GO:0007165;GO:…	K05417	-	S;T	2RZVA;35MU6;38F2H;3BFSW;3D3TS;3JAP5;47YWS;495XW;4MBJK;4N3GX	interleukin 11 [Source:HGNC Symbol;Acc:HGNC:5966]	3589	P20809;A8K3F7	GO:0007165//signal transduction;GO:0008283//cell population proliferation;GO:0008284//positive regulation of cell population proliferation;GO:0008284//positive regulation of cell population proliferation;GO:0008284//positive regulation of cell population proliferation;GO:0030183//B cell differentiation;GO:0030219//megakaryocyte differentiation;GO:0033138//positive regulation of peptidyl-serine ph…	GO:0005576//extracellular region;GO:0005576//extracellular region;GO:0005615//extracellular space;GO:0005737//cytoplasm;GO:0005737//cytoplasm;GO:0005576//extracellular region;GO:0005576//extracellular region;GO:0005615//extracellular space;GO:0005737//cytoplasm;GO:0005576//extracellular region;GO:0005576//extracellular region;GO:0005615//extracellular space;GO:0005737//cytoplasm;	GO:0005125//cytokine activity;GO:0005125//cytokine activity;GO:0005125//cytokine activity;GO:0005142//interleukin-11 receptor binding;GO:0005142//interleukin-11 receptor binding;GO:0005515//protein binding;GO:0008083//growth factor activity;GO:0008083//growth factor activity;GO:0005125//cytokine activity;GO:0005125//cytokine activity;GO:0005142//interleukin-11 receptor binding;GO:0005515//protein…	ko05323(Rheumatoid arthritis);ko04640(Hematopoietic cell lineage);ko04630(JAK-STAT signaling pathway);ko04060(Cytokine-cytokine receptor interaction)
ENSG00000171388	381.299	586.13	176.468	0.301074	-1.73181	1.61782e-06	0.00121614	X	129645259	129654956	-	3224	APLN	GO:0001525;GO:0005102;GO:0005179;GO:0005179;GO:0005179;GO:0005576;GO:0005576;GO:0005615;GO:0005615;GO:0006955;GO:0007165;GO:0007165;GO:0007165;GO:0007369;GO:0007595;GO:0010629;GO:0031704;GO:0031704;GO:0031704;GO:0040037;GO:0042756;GO:0045776;GO:0045823;GO:0060183;GO:0060183;GO:0060976;GO:0060976;GO:1902895;GO:1904022;GO:1904022;GO:1904706;GO:1905564;	K05225	-	S;K	2TDWA;35T4I;3ARHX;3C2UG;3DI0U;3JJZD;48KVY;49HCR;4MQ2Y;4N6Z0	apelin [Source:HGNC Symbol;Acc:HGNC:16665]	8862	Q9ULZ1	GO:0001525//angiogenesis;GO:0006955//immune response;GO:0007165//signal transduction;GO:0007165//signal transduction;GO:0007165//signal transduction;GO:0007369//gastrulation;GO:0007595//lactation;GO:0010629//negative regulation of gene expression;GO:0040037//negative regulation of fibroblast growth factor receptor signaling pathway;GO:0042756//drinking behavior;GO:0045776//negative regulation of …	GO:0005576//extracellular region;GO:0005576//extracellular region;GO:0005615//extracellular space;GO:0005615//extracellular space;	GO:0005102//signaling receptor binding;GO:0005179//hormone activity;GO:0005179//hormone activity;GO:0005179//hormone activity;GO:0031704//apelin receptor binding;GO:0031704//apelin receptor binding;GO:0031704//apelin receptor binding;	ko04371(Apelin signaling pathway);ko04080(Neuroactive ligand-receptor interaction)
ENSG00000172399	100.194	39.4104	160.978	4.08465	2.03021	2.12515e-06	0.00152489	4	119135832	119187789	+	2549	MYOZ2	GO:0000122;GO:0000122;GO:0003779;GO:0003779;GO:0005515;GO:0005515;GO:0005737;GO:0007519;GO:0007519;GO:0008150;GO:0015629;GO:0015629;GO:0030017;GO:0030018;GO:0030018;GO:0030018;GO:0030018;GO:0030018;GO:0030018;GO:0030346;GO:0031433;GO:0031433;GO:0043503;GO:0043503;GO:0045214;GO:0045214;GO:0051373;GO:0070885;GO:0070885;	K26050	-	S;Z	2QVA2;35N0P;38D2I;3BDKC;3D26T;3J38Y;48B4F;48XCC;4MCV3;4MT4G	myozenin 2 [Source:HGNC Symbol;Acc:HGNC:1330]	51778	Q9NPC6	GO:0000122//negative regulation of transcription by RNA polymerase II;GO:0000122//negative regulation of transcription by RNA polymerase II;GO:0007519//skeletal muscle tissue development;GO:0007519//skeletal muscle tissue development;GO:0008150//biological_process;GO:0043503//skeletal muscle fiber adaptation;GO:0043503//skeletal muscle fiber adaptation;GO:0045214//sarcomere organization;GO:004521…	GO:0005737//cytoplasm;GO:0015629//actin cytoskeleton;GO:0015629//actin cytoskeleton;GO:0030017//sarcomere;GO:0030018//Z disc;GO:0030018//Z disc;GO:0030018//Z disc;GO:0030018//Z disc;GO:0030018//Z disc;GO:0030018//Z disc;	GO:0003779//actin binding;GO:0003779//actin binding;GO:0005515//protein binding;GO:0005515//protein binding;GO:0030346//protein phosphatase 2B binding;GO:0031433//telethonin binding;GO:0031433//telethonin binding;GO:0051373//FATZ binding;	-
ENSG00000197614	197.357	307.406	87.3075	0.284014	-1.81597	2.32977e-06	0.00159903	12	8637346	8662888	-	3889	MFAP5	GO:0001527;GO:0001527;GO:0005576;GO:0110165;GO:0001527;GO:0001527;GO:0005576;GO:0110165;GO:0001527;GO:0001527;GO:0001527;GO:0001527;GO:0005201;GO:0005201;GO:0005576;GO:0005576;GO:0031012;GO:0048048;GO:0060216;GO:0060216;GO:0062023;GO:0097435;GO:0110165;GO:0001527;GO:0001527;GO:0005576;GO:0110165;GO:0001527;GO:0001527;GO:0001527;GO:0001527;GO:0005201;GO:0005201;GO:0005576;GO:0005576;GO:0048048;GO:…	K25410	-	S	2S4DY;35GY2;3A3FP;3BRGY;3D8BU;3JG81;48D58;498VX;4MJQQ;4MUFY	microfibril associated protein 5 [Source:HGNC Symbol;Acc:HGNC:29673]	8076	Q13361;B3KW70	GO:0048048//embryonic eye morphogenesis;GO:0060216//definitive hemopoiesis;GO:0060216//definitive hemopoiesis;GO:0097435//supramolecular fiber organization;GO:0048048//embryonic eye morphogenesis;GO:0060216//definitive hemopoiesis;GO:0048048//embryonic eye morphogenesis;GO:0060216//definitive hemopoiesis;	GO:0001527//microfibril;GO:0001527//microfibril;GO:0005576//extracellular region;GO:0110165//cellular anatomical entity;GO:0001527//microfibril;GO:0001527//microfibril;GO:0005576//extracellular region;GO:0110165//cellular anatomical entity;GO:0001527//microfibril;GO:0001527//microfibril;GO:0001527//microfibril;GO:0001527//microfibril;GO:0005576//extracellular region;GO:0005576//extracellular regi…	GO:0005201//extracellular matrix structural constituent;GO:0005201//extracellular matrix structural constituent;GO:0005201//extracellular matrix structural constituent;GO:0005201//extracellular matrix structural constituent;GO:0005201//extracellular matrix structural constituent;GO:0005201//extracellular matrix structural constituent;	-
ENSG00000121281	100.728	40.896	160.56	3.92606	1.97308	3.88419e-06	0.00255483	16	50246137	50318135	+	8595	ADCY7	GO:0016020;GO:0016021;GO:0004016;GO:0005524;GO:0009190;GO:0009190;GO:0016020;GO:0016829;GO:0035556;GO:0035556;GO:0046872;GO:0004016;GO:0004016;GO:0004016;GO:0005524;GO:0005886;GO:0005886;GO:0006171;GO:0006171;GO:0009190;GO:0009190;GO:0016020;GO:0016021;GO:0016829;GO:0035556;GO:0035556;GO:0046872;GO:0000166;GO:0002819;GO:0004016;GO:0004016;GO:0004016;GO:0004016;GO:0004016;GO:0005524;GO:0005886;GO:…	K08047	EC:4.6.1.1	T;C	KOG3619;35F8V;38CKV;3B9YI;3CSK5;3JCR1;4812M;48V2D;4MIPF;4N3K1	adenylate cyclase 7 [Source:HGNC Symbol;Acc:HGNC:238]	113	P51828;Q86YI0	GO:0009190//cyclic nucleotide biosynthetic process;GO:0009190//cyclic nucleotide biosynthetic process;GO:0035556//intracellular signal transduction;GO:0035556//intracellular signal transduction;GO:0006171//cAMP biosynthetic process;GO:0006171//cAMP biosynthetic process;GO:0009190//cyclic nucleotide biosynthetic process;GO:0009190//cyclic nucleotide biosynthetic process;GO:0035556//intracellular s…	GO:0016020//membrane;GO:0016021//integral component of membrane;GO:0016020//membrane;GO:0005886//plasma membrane;GO:0005886//plasma membrane;GO:0016020//membrane;GO:0016021//integral component of membrane;GO:0005886//plasma membrane;GO:0005886//plasma membrane;GO:0005886//plasma membrane;GO:0005886//plasma membrane;GO:0005887//integral component of plasma membrane;GO:0016020//membrane;GO:0016021/…	GO:0004016//adenylate cyclase activity;GO:0005524//ATP binding;GO:0016829//lyase activity;GO:0046872//metal ion binding;GO:0004016//adenylate cyclase activity;GO:0004016//adenylate cyclase activity;GO:0004016//adenylate cyclase activity;GO:0005524//ATP binding;GO:0016829//lyase activity;GO:0046872//metal ion binding;GO:0000166//nucleotide binding;GO:0004016//adenylate cyclase activity;GO:0004016/…	ko05414(Dilated cardiomyopathy);ko05207(Chemical carcinogenesis - receptor activation);ko05200(Pathways in cancer);ko05166(Human T-cell leukemia virus 1 infection);ko05163(Human cytomegalovirus infection);ko05032(Morphine addiction);ko04976(Bile secretion);ko04972(Pancreatic secretion);ko04971(Gastric acid secretion);ko04970(Salivary secretion);ko04935(Growth hormone synthesis, secretion and acti…
ENSG00000168685	82.0166	131.858	32.1755	0.244017	-2.03495	4.15284e-06	0.00262227	5	35852695	35879603	+	6020	IL7R	GO:0016020;GO:0016021;GO:0000018;GO:0000902;GO:0001782;GO:0001913;GO:0001915;GO:0003823;GO:0004896;GO:0004896;GO:0004896;GO:0004896;GO:0004917;GO:0005515;GO:0005515;GO:0005576;GO:0005654;GO:0005829;GO:0005886;GO:0005886;GO:0005886;GO:0006955;GO:0007165;GO:0007166;GO:0008284;GO:0008361;GO:0009897;GO:0009897;GO:0010467;GO:0010628;GO:0016020;GO:0016020;GO:0016020;GO:0016021;GO:0019221;GO:0019221;GO:…	K05072	-	S;T	2S4WE;35GGC;39X0V;3BHQ7;3D2SA;3J4CA;480PB;4914H;4MHI8;4MXR0	interleukin 7 receptor [Source:HGNC Symbol;Acc:HGNC:6024]	3575	P16871	GO:0000018//regulation of DNA recombination;GO:0000902//cell morphogenesis;GO:0001782//B cell homeostasis;GO:0001913//T cell mediated cytotoxicity;GO:0001915//negative regulation of T cell mediated cytotoxicity;GO:0006955//immune response;GO:0007165//signal transduction;GO:0007166//cell surface receptor signaling pathway;GO:0008284//positive regulation of cell population proliferation;GO:0008361/…	GO:0016020//membrane;GO:0016021//integral component of membrane;GO:0005576//extracellular region;GO:0005654//nucleoplasm;GO:0005829//cytosol;GO:0005886//plasma membrane;GO:0005886//plasma membrane;GO:0005886//plasma membrane;GO:0009897//external side of plasma membrane;GO:0009897//external side of plasma membrane;GO:0016020//membrane;GO:0016020//membrane;GO:0016020//membrane;GO:0016021//integral …	GO:0003823//antigen binding;GO:0004896//cytokine receptor activity;GO:0004896//cytokine receptor activity;GO:0004896//cytokine receptor activity;GO:0004896//cytokine receptor activity;GO:0004917//interleukin-7 receptor activity;GO:0005515//protein binding;GO:0005515//protein binding;GO:0003823//antigen binding;GO:0004896//cytokine receptor activity;GO:0004896//cytokine receptor activity;GO:000489…	ko05340(Primary immunodeficiency);ko05200(Pathways in cancer);ko04640(Hematopoietic cell lineage);ko04630(JAK-STAT signaling pathway);ko04151(PI3K-Akt signaling pathway);ko04068(FoxO signaling pathway);ko04060(Cytokine-cytokine receptor interaction)
ENSG00000099953	29.8494	7.33799	52.3609	7.13559	2.83503	4.77703e-06	0.00290039	22	23768226	23784316	+	5149	MMP11	GO:0004222;GO:0004222;GO:0004222;GO:0004222;GO:0004222;GO:0004252;GO:0005576;GO:0005576;GO:0005796;GO:0006508;GO:0006508;GO:0006508;GO:0006508;GO:0007275;GO:0008233;GO:0008237;GO:0008237;GO:0008237;GO:0008237;GO:0008270;GO:0008270;GO:0016787;GO:0022617;GO:0030198;GO:0030198;GO:0030199;GO:0030574;GO:0030574;GO:0030574;GO:0030574;GO:0031012;GO:0031012;GO:0031012;GO:0031012;GO:0045599;GO:0046872;GO:…	K07993	EC:3.4.24.-	O;M;W	KOG1565;35NGG;38E1T;3BE3Z;3CSQ2;3JFUZ;486HZ;48ZEJ;4M5UU;4N0H8	matrix metallopeptidase 11 [Source:HGNC Symbol;Acc:HGNC:7157]	4320	P24347;B3KQS8	GO:0006508//proteolysis;GO:0006508//proteolysis;GO:0006508//proteolysis;GO:0006508//proteolysis;GO:0007275//multicellular organism development;GO:0022617//extracellular matrix disassembly;GO:0030198//extracellular matrix organization;GO:0030198//extracellular matrix organization;GO:0030199//collagen fibril organization;GO:0030574//collagen catabolic process;GO:0030574//collagen catabolic process;…	GO:0005576//extracellular region;GO:0005576//extracellular region;GO:0005796//Golgi lumen;GO:0031012//extracellular matrix;GO:0031012//extracellular matrix;GO:0031012//extracellular matrix;GO:0031012//extracellular matrix;GO:0031012//extracellular matrix;GO:0031012//extracellular matrix;	GO:0004222//metalloendopeptidase activity;GO:0004222//metalloendopeptidase activity;GO:0004222//metalloendopeptidase activity;GO:0004222//metalloendopeptidase activity;GO:0004222//metalloendopeptidase activity;GO:0004252//serine-type endopeptidase activity;GO:0008233//peptidase activity;GO:0008237//metallopeptidase activity;GO:0008237//metallopeptidase activity;GO:0008237//metallopeptidase activi…	-
ENSG00000115414	108260	163598	52921.4	0.323484	-1.62824	5.05659e-06	0.00295642	2	215360440	215436073	-	17216	FN1	GO:0001525;GO:0001932;GO:0002020;GO:0005102;GO:0005102;GO:0005102;GO:0005178;GO:0005178;GO:0005201;GO:0005515;GO:0005515;GO:0005515;GO:0005515;GO:0005515;GO:0005515;GO:0005515;GO:0005518;GO:0005576;GO:0005576;GO:0005576;GO:0005576;GO:0005576;GO:0005577;GO:0005577;GO:0005615;GO:0005615;GO:0005615;GO:0005615;GO:0005788;GO:0005793;GO:0005886;GO:0006953;GO:0007044;GO:0007155;GO:0007160;GO:0007229;GO:…	K05717	-	S;T;W	2QPTS;35MPP;38QCR;3BEEU;3CW1X;3J5YD;482GD;4916Z;4MBHX;4MVRH	fibronectin 1 [Source:HGNC Symbol;Acc:HGNC:3778]	2335	P02751;Q9UQS6;Q6MZM7	GO:0001525//angiogenesis;GO:0001932//regulation of protein phosphorylation;GO:0006953//acute-phase response;GO:0007044//cell-substrate junction assembly;GO:0007155//cell adhesion;GO:0007160//cell-matrix adhesion;GO:0007229//integrin-mediated signaling pathway;GO:0007399//nervous system development;GO:0007507//heart development;GO:0008284//positive regulation of cell population proliferation;GO:00…	GO:0005576//extracellular region;GO:0005576//extracellular region;GO:0005576//extracellular region;GO:0005576//extracellular region;GO:0005576//extracellular region;GO:0005577//fibrinogen complex;GO:0005577//fibrinogen complex;GO:0005615//extracellular space;GO:0005615//extracellular space;GO:0005615//extracellular space;GO:0005615//extracellular space;GO:0005788//endoplasmic reticulum lumen;GO:0…	GO:0002020//protease binding;GO:0005102//signaling receptor binding;GO:0005102//signaling receptor binding;GO:0005102//signaling receptor binding;GO:0005178//integrin binding;GO:0005178//integrin binding;GO:0005201//extracellular matrix structural constituent;GO:0005515//protein binding;GO:0005515//protein binding;GO:0005515//protein binding;GO:0005515//protein binding;GO:0005515//protein binding…	ko05222(Small cell lung cancer);ko05205(Proteoglycans in cancer);ko05200(Pathways in cancer);ko05165(Human papillomavirus infection);ko05146(Amoebiasis);ko05135(Yersinia infection);ko05100(Bacterial invasion of epithelial cells);ko04933(AGE-RAGE signaling pathway in diabetic complications);ko04810(Regulation of actin cytoskeleton);ko04512(ECM-receptor interaction);ko04510(Focal adhesion);ko04151(…
ENSG00000116761	299.241	143.359	455.124	3.17472	1.66663	5.97649e-06	0.00336946	1	70411218	70439851	+	2414	CTH	GO:0003824;GO:0003824;GO:0004123;GO:0004123;GO:0004123;GO:0004123;GO:0005515;GO:0005515;GO:0005516;GO:0005737;GO:0005737;GO:0005829;GO:0006534;GO:0006629;GO:0008652;GO:0016829;GO:0016846;GO:0018272;GO:0019343;GO:0019343;GO:0019344;GO:0019346;GO:0019346;GO:0019346;GO:0019346;GO:0030170;GO:0030170;GO:0030170;GO:0030170;GO:0030968;GO:0042802;GO:0044524;GO:0044540;GO:0047982;GO:0051289;GO:0070062;GO:…	K01758	EC:4.4.1.1	E	KOG0053;35E37;38CST;3BFVK;3CXAE;3J1YD;47ZEF;48X56;4MIH9;4MU7F	cystathionine gamma-lyase [Source:HGNC Symbol;Acc:HGNC:2501]	1491	P32929	GO:0006534//cysteine metabolic process;GO:0006629//lipid metabolic process;GO:0008652//cellular amino acid biosynthetic process;GO:0018272//protein-pyridoxal-5-phosphate linkage via peptidyl-N6-pyridoxal phosphate-L-lysine;GO:0019343//cysteine biosynthetic process via cystathionine;GO:0019343//cysteine biosynthetic process via cystathionine;GO:0019344//cysteine biosynthetic process;GO:0019346//tr…	GO:0005737//cytoplasm;GO:0005737//cytoplasm;GO:0005829//cytosol;GO:0070062//extracellular exosome;GO:0005737//cytoplasm;GO:0005737//cytoplasm;GO:0005829//cytosol;GO:0070062//extracellular exosome;GO:0005737//cytoplasm;GO:0005737//cytoplasm;GO:0005829//cytosol;GO:0070062//extracellular exosome;	GO:0003824//catalytic activity;GO:0003824//catalytic activity;GO:0004123//cystathionine gamma-lyase activity;GO:0004123//cystathionine gamma-lyase activity;GO:0004123//cystathionine gamma-lyase activity;GO:0004123//cystathionine gamma-lyase activity;GO:0005515//protein binding;GO:0005515//protein binding;GO:0005516//calmodulin binding;GO:0016829//lyase activity;GO:0016846//carbon-sulfur lyase act…	ko00450(Selenocompound metabolism);ko00270(Cysteine and methionine metabolism);ko00260(Glycine, serine and threonine metabolism)
ENSG00000166130	8574.15	451.644	16696.7	36.9686	5.20823	6.69594e-06	0.0036449	12	98613405	98645113	-	4163	IKBIP	GO:0005515;GO:0005515;GO:0005783;GO:0005783;GO:0005783;GO:0005789;GO:0010165;GO:0016020;GO:0016021;GO:0005515;GO:0005515;GO:0005783;GO:0005783;GO:0005783;GO:0005789;GO:0010165;GO:0016020;GO:0016021;GO:0005515;GO:0005515;GO:0005783;GO:0005783;GO:0005783;GO:0005789;GO:0010165;GO:0016020;GO:0016021;	-	-	S	2RXC3;35N44;39TCB;3BI5G;3CYWK;3J8AA;488WR;4936C;4MHX7;4MWMS	IKBKB interacting protein [Source:HGNC Symbol;Acc:HGNC:26430]	121457	Q70UQ0	GO:0010165//response to X-ray;GO:0010165//response to X-ray;GO:0010165//response to X-ray;	GO:0005783//endoplasmic reticulum;GO:0005783//endoplasmic reticulum;GO:0005783//endoplasmic reticulum;GO:0005789//endoplasmic reticulum membrane;GO:0016020//membrane;GO:0016021//integral component of membrane;GO:0005783//endoplasmic reticulum;GO:0005783//endoplasmic reticulum;GO:0005783//endoplasmic reticulum;GO:0005789//endoplasmic reticulum membrane;GO:0016020//membrane;GO:0016021//integral com…	GO:0005515//protein binding;GO:0005515//protein binding;GO:0005515//protein binding;GO:0005515//protein binding;GO:0005515//protein binding;GO:0005515//protein binding;	-
ENSG00000149591	621.878	931.545	312.212	0.335155	-1.5771	6.93717e-06	0.00365034	11	117199370	117207464	+	6550	TAGLN	GO:0003779;GO:0005515;GO:0005515;GO:0005737;GO:0005856;GO:0007517;GO:0030855;GO:0051015;GO:0051015;GO:0003779;GO:0005515;GO:0005515;GO:0005737;GO:0005856;GO:0007517;GO:0030855;GO:0051015;GO:0051015;GO:0003779;GO:0005515;GO:0005515;GO:0005737;GO:0005856;GO:0007517;GO:0030855;GO:0051015;GO:0051015;GO:0005515;GO:0051015;GO:0051015;GO:0003779;GO:0005515;GO:0005515;GO:0005737;GO:0005856;GO:0007517;GO:…	K20526	-	Z	KOG2046;35C15;39600;3B9QW;3CXZ3;3J2VM;47ZHK;48WVJ;4MEV9;4MW86	transgelin [Source:HGNC Symbol;Acc:HGNC:11553]	6876	Q01995;Q5U0D2	GO:0007517//muscle organ development;GO:0030855//epithelial cell differentiation;GO:0007517//muscle organ development;GO:0030855//epithelial cell differentiation;GO:0007517//muscle organ development;GO:0030855//epithelial cell differentiation;GO:0007517//muscle organ development;GO:0030855//epithelial cell differentiation;GO:0007517//muscle organ development;GO:0030855//epithelial cell differenti…	GO:0005737//cytoplasm;GO:0005856//cytoskeleton;GO:0005737//cytoplasm;GO:0005856//cytoskeleton;GO:0005737//cytoplasm;GO:0005856//cytoskeleton;GO:0005737//cytoplasm;GO:0005856//cytoskeleton;GO:0005737//cytoplasm;GO:0005856//cytoskeleton;	GO:0003779//actin binding;GO:0005515//protein binding;GO:0005515//protein binding;GO:0051015//actin filament binding;GO:0051015//actin filament binding;GO:0003779//actin binding;GO:0005515//protein binding;GO:0005515//protein binding;GO:0051015//actin filament binding;GO:0051015//actin filament binding;GO:0003779//actin binding;GO:0005515//protein binding;GO:0005515//protein binding;GO:0051015//a…	-
ENSG00000132185	212.08	100.774	323.385	3.209	1.68213	1.01354e-05	0.0051612	1	161706972	161714352	+	3275	FCRLA	GO:0004888;GO:0005737;GO:0005737;GO:0005887;GO:0007166;GO:0030154;GO:0004888;GO:0005737;GO:0005737;GO:0005887;GO:0007166;GO:0030154;GO:0004888;GO:0005737;GO:0005737;GO:0005887;GO:0007166;GO:0030154;GO:0004888;GO:0005737;GO:0005737;GO:0005887;GO:0007166;GO:0030154;GO:0004888;GO:0005737;GO:0005737;GO:0005887;GO:0007166;GO:0030154;GO:0004888;GO:0005737;GO:0005737;GO:0005887;GO:0007166;GO:0030154;GO:…	-	-	S;T	2T149;35I32;38KF2;3BJSH;3DH2I;3JCTC;4889M;496ZQ;4M7S0;4MYNE	Fc receptor like A [Source:HGNC Symbol;Acc:HGNC:18504]	84824	Q7L513;Q6MZF2	GO:0007166//cell surface receptor signaling pathway;GO:0030154//cell differentiation;GO:0007166//cell surface receptor signaling pathway;GO:0030154//cell differentiation;GO:0007166//cell surface receptor signaling pathway;GO:0030154//cell differentiation;GO:0007166//cell surface receptor signaling pathway;GO:0030154//cell differentiation;GO:0007166//cell surface receptor signaling pathway;GO:0030…	GO:0005737//cytoplasm;GO:0005737//cytoplasm;GO:0005887//integral component of plasma membrane;GO:0005737//cytoplasm;GO:0005737//cytoplasm;GO:0005887//integral component of plasma membrane;GO:0005737//cytoplasm;GO:0005737//cytoplasm;GO:0005887//integral component of plasma membrane;GO:0005737//cytoplasm;GO:0005737//cytoplasm;GO:0005887//integral component of plasma membrane;GO:0005737//cytoplasm;G…	GO:0004888//transmembrane signaling receptor activity;GO:0004888//transmembrane signaling receptor activity;GO:0004888//transmembrane signaling receptor activity;GO:0004888//transmembrane signaling receptor activity;GO:0004888//transmembrane signaling receptor activity;GO:0004888//transmembrane signaling receptor activity;GO:0004888//transmembrane signaling receptor activity;GO:0004888//transmemb…	-
ENSG00000116183	292.198	144.777	439.619	3.03653	1.60242	1.09433e-05	0.00538985	1	176463171	176845601	+	10926	PAPPA2	GO:0001558;GO:0004222;GO:0005576;GO:0005576;GO:0006508;GO:0006508;GO:0006508;GO:0008233;GO:0008237;GO:0008237;GO:0008237;GO:0008270;GO:0008270;GO:0008270;GO:0016787;GO:0046872;GO:0070062;GO:0001558;GO:0004222;GO:0005515;GO:0005576;GO:0005576;GO:0005829;GO:0006508;GO:0006508;GO:0006508;GO:0008233;GO:0008237;GO:0008237;GO:0008237;GO:0008270;GO:0008270;GO:0008270;GO:0009651;GO:0016324;GO:0016787;GO:…	K08647	EC:3.4.24.-	O;T;W	2QQ7Z;35UJ0;38DFP;3BGZ5;3CUDF;3JJDY;483BS;496VF;4MRB3	pappalysin 2 [Source:HGNC Symbol;Acc:HGNC:14615]	60676	Q9BXP8	GO:0001558//regulation of cell growth;GO:0006508//proteolysis;GO:0006508//proteolysis;GO:0006508//proteolysis;GO:0001558//regulation of cell growth;GO:0006508//proteolysis;GO:0006508//proteolysis;GO:0006508//proteolysis;GO:0009651//response to salt stress;GO:0060349//bone morphogenesis;	GO:0005576//extracellular region;GO:0005576//extracellular region;GO:0070062//extracellular exosome;GO:0005576//extracellular region;GO:0005576//extracellular region;GO:0005829//cytosol;GO:0016324//apical plasma membrane;GO:0070062//extracellular exosome;	GO:0004222//metalloendopeptidase activity;GO:0008233//peptidase activity;GO:0008237//metallopeptidase activity;GO:0008237//metallopeptidase activity;GO:0008237//metallopeptidase activity;GO:0008270//zinc ion binding;GO:0008270//zinc ion binding;GO:0008270//zinc ion binding;GO:0016787//hydrolase activity;GO:0046872//metal ion binding;GO:0004222//metalloendopeptidase activity;GO:0005515//protein bi…	-
ENSG00000103257	3548.73	1428.21	5669.25	3.96949	1.98895	1.12673e-05	0.00538985	16	87830023	87869507	-	4764	SLC7A5	GO:0005829;GO:0005886;GO:0016020;GO:0016020;GO:0016020;GO:0016021;GO:0022857;GO:0022857;GO:0043231;GO:0055085;GO:0055085;GO:0002720;GO:0005515;GO:0005515;GO:0005737;GO:0005764;GO:0005765;GO:0005829;GO:0005886;GO:0005886;GO:0005886;GO:0005886;GO:0005886;GO:0006865;GO:0006865;GO:0006865;GO:0009925;GO:0009925;GO:0010507;GO:0010629;GO:0014850;GO:0015171;GO:0015171;GO:0015171;GO:0015173;GO:0015175;GO:…	K13780	-	P;E	KOG1287;35KHA;38BBK;3B9U2;3CR7T;3J63K;487BQ;4910G;4M9WV;4MTRK	solute carrier family 7 member 5 [Source:HGNC Symbol;Acc:HGNC:11063]	8140	Q01650	GO:0055085//transmembrane transport;GO:0055085//transmembrane transport;GO:0002720//positive regulation of cytokine production involved in immune response;GO:0006865//amino acid transport;GO:0006865//amino acid transport;GO:0006865//amino acid transport;GO:0010507//negative regulation of autophagy;GO:0010629//negative regulation of gene expression;GO:0014850//response to muscle activity;GO:001580…	GO:0005829//cytosol;GO:0005886//plasma membrane;GO:0016020//membrane;GO:0016020//membrane;GO:0016020//membrane;GO:0016021//integral component of membrane;GO:0043231//intracellular membrane-bounded organelle;GO:0005737//cytoplasm;GO:0005764//lysosome;GO:0005765//lysosomal membrane;GO:0005829//cytosol;GO:0005886//plasma membrane;GO:0005886//plasma membrane;GO:0005886//plasma membrane;GO:0005886//pl…	GO:0022857//transmembrane transporter activity;GO:0022857//transmembrane transporter activity;GO:0005515//protein binding;GO:0005515//protein binding;GO:0015171//amino acid transmembrane transporter activity;GO:0015171//amino acid transmembrane transporter activity;GO:0015171//amino acid transmembrane transporter activity;GO:0015173//aromatic amino acid transmembrane transporter activity;GO:00151…	ko05230(Central carbon metabolism in cancer);ko04150(mTOR signaling pathway)
ENSG00000162772	175.629	82.2845	268.973	3.26881	1.70877	1.20796e-05	0.00552215	1	212565334	212620777	+	4040	ATF3	GO:0003677;GO:0003677;GO:0003700;GO:0003700;GO:0005634;GO:0005634;GO:0005654;GO:0005730;GO:0006355;GO:0006355;GO:0006357;GO:0006357;GO:0000122;GO:0000122;GO:0000122;GO:0000785;GO:0000976;GO:0000977;GO:0000977;GO:0000978;GO:0000978;GO:0000978;GO:0000978;GO:0000981;GO:0000981;GO:0001227;GO:0001227;GO:0001228;GO:0001228;GO:0001228;GO:0003677;GO:0003677;GO:0003677;GO:0003677;GO:0003700;GO:0003700;GO:…	K09032	-	K	KOG1414;35DWR;39NTV;3BCWH;3CTIV;3JB28;483G5;4943Q;4M9EF;4MXRU	activating transcription factor 3 [Source:HGNC Symbol;Acc:HGNC:785]	467	P18847	GO:0006355//regulation of transcription, DNA-templated;GO:0006355//regulation of transcription, DNA-templated;GO:0006357//regulation of transcription by RNA polymerase II;GO:0006357//regulation of transcription by RNA polymerase II;GO:0000122//negative regulation of transcription by RNA polymerase II;GO:0000122//negative regulation of transcription by RNA polymerase II;GO:0000122//negative regula…	GO:0005634//nucleus;GO:0005634//nucleus;GO:0005654//nucleoplasm;GO:0005730//nucleolus;GO:0000785//chromatin;GO:0005634//nucleus;GO:0005634//nucleus;GO:0005634//nucleus;GO:0005634//nucleus;GO:0005634//nucleus;GO:0005634//nucleus;GO:0005634//nucleus;GO:0005654//nucleoplasm;GO:0005654//nucleoplasm;GO:0005730//nucleolus;GO:0090575//RNA polymerase II transcription regulator complex;GO:1990622//CHOP-AT…	GO:0003677//DNA binding;GO:0003677//DNA binding;GO:0003700//DNA-binding transcription factor activity;GO:0003700//DNA-binding transcription factor activity;GO:0000976//transcription cis-regulatory region binding;GO:0000977//RNA polymerase II transcription regulatory region sequence-specific DNA binding;GO:0000977//RNA polymerase II transcription regulatory region sequence-specific DNA binding;GO:…	-
ENSG00000185482	51.8546	18.9836	84.7256	4.46309	2.15804	1.22434e-05	0.00552215	12	57243453	57251188	-	2091	STAC3	GO:0003009;GO:0003009;GO:0005515;GO:0005515;GO:0005654;GO:0005737;GO:0005829;GO:0005886;GO:0005891;GO:0007274;GO:0016020;GO:0030315;GO:0031234;GO:0031234;GO:0042383;GO:0042802;GO:0045202;GO:0046872;GO:1901387;GO:1901387;GO:1903078;GO:1903078;GO:0003009;GO:0003009;GO:0005515;GO:0005515;GO:0005654;GO:0005737;GO:0005829;GO:0005829;GO:0005886;GO:0005891;GO:0005891;GO:0007274;GO:0016020;GO:0030315;GO:…	K23713	-	S;T	2QT6I;35CQU;39UKY;3BKHT;3CUIE;3JC7C;48BWV;495WE;4MF7W;4N2BE	SH3 and cysteine rich domain 3 [Source:HGNC Symbol;Acc:HGNC:28423]	246329	Q96MF2;A0A024RB38	GO:0003009//skeletal muscle contraction;GO:0003009//skeletal muscle contraction;GO:0007274//neuromuscular synaptic transmission;GO:1901387//positive regulation of voltage-gated calcium channel activity;GO:1901387//positive regulation of voltage-gated calcium channel activity;GO:1903078//positive regulation of protein localization to plasma membrane;GO:1903078//positive regulation of protein local…	GO:0005654//nucleoplasm;GO:0005737//cytoplasm;GO:0005829//cytosol;GO:0005886//plasma membrane;GO:0005891//voltage-gated calcium channel complex;GO:0016020//membrane;GO:0030315//T-tubule;GO:0031234//extrinsic component of cytoplasmic side of plasma membrane;GO:0031234//extrinsic component of cytoplasmic side of plasma membrane;GO:0042383//sarcolemma;GO:0045202//synapse;GO:0005654//nucleoplasm;GO:0…	GO:0005515//protein binding;GO:0005515//protein binding;GO:0042802//identical protein binding;GO:0046872//metal ion binding;GO:0005515//protein binding;GO:0005515//protein binding;GO:0042802//identical protein binding;GO:0046872//metal ion binding;GO:0005515//protein binding;GO:0005515//protein binding;GO:0042802//identical protein binding;GO:0046872//metal ion binding;	-
ENSG00000166173	1066.22	557.903	1574.53	2.82222	1.49683	1.4578e-05	0.00639246	15	70829130	70854157	-	5552	LARP6	GO:0003676;GO:0003676;GO:0003723;GO:0003723;GO:0003723;GO:0003723;GO:0003729;GO:0005515;GO:0005634;GO:0005634;GO:0005634;GO:0005634;GO:0005737;GO:0005844;GO:0005844;GO:0006396;GO:0006396;GO:0006417;GO:0006417;GO:0006417;GO:0017022;GO:0032967;GO:0035613;GO:0045727;GO:0048027;GO:1902416;GO:1990825;GO:1990904;GO:1990904;GO:1990904;GO:0003676;GO:0003723;GO:0003723;GO:0003723;GO:0003729;GO:0005515;GO:…	K18733	-	A;O;J;T	KOG1855;35FBA;39RRM;3BAEZ;3D1MF;3J559;484B3;497WJ;4MHQ1;4N4UI	La ribonucleoprotein 6, translational regulator [Source:HGNC Symbol;Acc:HGNC:24012]	55323	Q9BRS8	GO:0006396//RNA processing;GO:0006396//RNA processing;GO:0006417//regulation of translation;GO:0006417//regulation of translation;GO:0006417//regulation of translation;GO:0032967//positive regulation of collagen biosynthetic process;GO:0045727//positive regulation of translation;GO:1902416//positive regulation of mRNA binding;GO:0006396//RNA processing;GO:0006417//regulation of translation;GO:000…	GO:0005634//nucleus;GO:0005634//nucleus;GO:0005634//nucleus;GO:0005634//nucleus;GO:0005737//cytoplasm;GO:0005844//polysome;GO:0005844//polysome;GO:1990904//ribonucleoprotein complex;GO:1990904//ribonucleoprotein complex;GO:1990904//ribonucleoprotein complex;GO:0005634//nucleus;GO:0005634//nucleus;GO:0005634//nucleus;GO:0005737//cytoplasm;GO:0005844//polysome;GO:0005844//polysome;GO:1990904//ribon…	GO:0003676//nucleic acid binding;GO:0003676//nucleic acid binding;GO:0003723//RNA binding;GO:0003723//RNA binding;GO:0003723//RNA binding;GO:0003723//RNA binding;GO:0003729//mRNA binding;GO:0005515//protein binding;GO:0017022//myosin binding;GO:0035613//RNA stem-loop binding;GO:0048027//mRNA 5'-UTR binding;GO:1990825//sequence-specific mRNA binding;GO:0003676//nucleic acid binding;GO:0003723//RNA…	-
ENSG00000128564	94.4102	41.1996	147.621	3.58307	1.8412	1.71786e-05	0.00732921	7	101162509	101165569	-	2680	VGF	GO:0001541;GO:0002021;GO:0003674;GO:0005179;GO:0005184;GO:0005184;GO:0005184;GO:0005576;GO:0005615;GO:0005615;GO:0005788;GO:0005794;GO:0006091;GO:0007165;GO:0008083;GO:0009409;GO:0019953;GO:0030073;GO:0030133;GO:0030667;GO:0031410;GO:0032868;GO:0033500;GO:0042593;GO:0042742;GO:0043005;GO:0043025;GO:0043084;GO:0043231;GO:0045202;GO:0048167;GO:0048168;GO:0051591;GO:0003674;GO:0005179;GO:0005184;GO:…	K25695	-	S;O	2S5N4;35JJP;39VE8;3BM04;3CY1F;3J6RK;488J9;495PI;4M9U6;4MVIW	VGF nerve growth factor inducible [Source:HGNC Symbol;Acc:HGNC:12684]	7425	O15240	GO:0001541//ovarian follicle development;GO:0002021//response to dietary excess;GO:0006091//generation of precursor metabolites and energy;GO:0007165//signal transduction;GO:0009409//response to cold;GO:0019953//sexual reproduction;GO:0030073//insulin secretion;GO:0032868//response to insulin;GO:0033500//carbohydrate homeostasis;GO:0042593//glucose homeostasis;GO:0042742//defense response to bact…	GO:0005576//extracellular region;GO:0005615//extracellular space;GO:0005615//extracellular space;GO:0005788//endoplasmic reticulum lumen;GO:0005794//Golgi apparatus;GO:0030133//transport vesicle;GO:0030667//secretory granule membrane;GO:0031410//cytoplasmic vesicle;GO:0043005//neuron projection;GO:0043025//neuronal cell body;GO:0043231//intracellular membrane-bounded organelle;GO:0045202//synapse…	GO:0003674//molecular_function;GO:0005179//hormone activity;GO:0005184//neuropeptide hormone activity;GO:0005184//neuropeptide hormone activity;GO:0005184//neuropeptide hormone activity;GO:0008083//growth factor activity;GO:0003674//molecular_function;GO:0005179//hormone activity;GO:0005184//neuropeptide hormone activity;GO:0005184//neuropeptide hormone activity;GO:0008083//growth factor activity;	-
ENSG00000076554	67.0987	107.154	27.0429	0.252373	-1.98637	1.83956e-05	0.00754153	8	80034745	80231232	-	8111	TPD52	GO:0005509;GO:0005515;GO:0005515;GO:0005737;GO:0005737;GO:0005783;GO:0009653;GO:0030183;GO:0030183;GO:0042803;GO:0046903;GO:0048471;GO:0110165;GO:0005509;GO:0005515;GO:0005515;GO:0005737;GO:0005737;GO:0005783;GO:0009653;GO:0030183;GO:0030183;GO:0042803;GO:0046903;GO:0048471;GO:0110165;GO:0005509;GO:0005515;GO:0005515;GO:0005737;GO:0005737;GO:0005783;GO:0009653;GO:0030183;GO:0030183;GO:0042803;GO:…	-	-	S;T	KOG4010;35B7M;38GYH;3BKA0;3CZZK;3JEI1;486RU;48VU0;4ME8T;4N05W	tumor protein D52 [Source:HGNC Symbol;Acc:HGNC:12005]	7163	P55327	GO:0009653//anatomical structure morphogenesis;GO:0030183//B cell differentiation;GO:0030183//B cell differentiation;GO:0046903//secretion;GO:0009653//anatomical structure morphogenesis;GO:0030183//B cell differentiation;GO:0030183//B cell differentiation;GO:0046903//secretion;GO:0009653//anatomical structure morphogenesis;GO:0030183//B cell differentiation;GO:0030183//B cell differentiation;GO:0…	GO:0005737//cytoplasm;GO:0005737//cytoplasm;GO:0005783//endoplasmic reticulum;GO:0048471//perinuclear region of cytoplasm;GO:0110165//cellular anatomical entity;GO:0005737//cytoplasm;GO:0005737//cytoplasm;GO:0005783//endoplasmic reticulum;GO:0048471//perinuclear region of cytoplasm;GO:0110165//cellular anatomical entity;GO:0005737//cytoplasm;GO:0005737//cytoplasm;GO:0005783//endoplasmic reticulum…	GO:0005509//calcium ion binding;GO:0005515//protein binding;GO:0005515//protein binding;GO:0042803//protein homodimerization activity;GO:0005509//calcium ion binding;GO:0005515//protein binding;GO:0005515//protein binding;GO:0042803//protein homodimerization activity;GO:0005509//calcium ion binding;GO:0005515//protein binding;GO:0005515//protein binding;GO:0042803//protein homodimerization activi…	-
ENSG00000140450	624.595	996.903	252.286	0.25307	-1.98239	1.89252e-05	0.00754153	15	97960703	97973833	+	4062	ARRDC4	GO:0005515;GO:0005737;GO:0005768;GO:0005768;GO:0005769;GO:0005886;GO:0005886;GO:0005886;GO:0005886;GO:0005886;GO:0015031;GO:0015031;GO:0015031;GO:0016020;GO:0016567;GO:0016567;GO:0031410;GO:0043231;GO:0051443;GO:0140112;GO:0140112;GO:1903561;GO:1903561;GO:1990756;GO:1990756;GO:1990756;	-	-	S;E	KOG3780;35HU4;39FSE;3BI56;3D3FG;3J53F;480KX;491U2;4M7S1;4N3JE	arrestin domain containing 4 [Source:HGNC Symbol;Acc:HGNC:28087]	91947	Q8NCT1;A0A024RC80;A8K2F6	GO:0015031//protein transport;GO:0015031//protein transport;GO:0015031//protein transport;GO:0016567//protein ubiquitination;GO:0016567//protein ubiquitination;GO:0051443//positive regulation of ubiquitin-protein transferase activity;GO:0140112//extracellular vesicle biogenesis;GO:0140112//extracellular vesicle biogenesis;	GO:0005737//cytoplasm;GO:0005768//endosome;GO:0005768//endosome;GO:0005769//early endosome;GO:0005886//plasma membrane;GO:0005886//plasma membrane;GO:0005886//plasma membrane;GO:0005886//plasma membrane;GO:0005886//plasma membrane;GO:0016020//membrane;GO:0031410//cytoplasmic vesicle;GO:0043231//intracellular membrane-bounded organelle;GO:1903561//extracellular vesicle;GO:1903561//extracellular ve…	GO:0005515//protein binding;GO:1990756//ubiquitin ligase-substrate adaptor activity;GO:1990756//ubiquitin ligase-substrate adaptor activity;GO:1990756//ubiquitin ligase-substrate adaptor activity;	-
ENSG00000081041	240.824	88.7312	392.917	4.42817	2.14671	1.91094e-05	0.00754153	4	74097040	74099196	-	1398	CXCL2	GO:0002237;GO:0005125;GO:0005515;GO:0005576;GO:0005576;GO:0005576;GO:0005576;GO:0005615;GO:0005615;GO:0005615;GO:0006935;GO:0006935;GO:0006935;GO:0006935;GO:0006952;GO:0006952;GO:0006954;GO:0006954;GO:0006954;GO:0006955;GO:0006955;GO:0007165;GO:0008009;GO:0008009;GO:0008009;GO:0008009;GO:0009605;GO:0030593;GO:0045236;GO:0060326;GO:0061844;GO:0070098;GO:0071222;	K05505	-	O;M;T	2S7MM;35QP2;3AN5U;3C1H4;3D9P3;3JHGA;48FJD;49CIQ;4MK95;4N767	C-X-C motif chemokine ligand 2 [Source:HGNC Symbol;Acc:HGNC:4603]	2920	P19875;A0A024RDD9	GO:0002237//response to molecule of bacterial origin;GO:0006935//chemotaxis;GO:0006935//chemotaxis;GO:0006935//chemotaxis;GO:0006935//chemotaxis;GO:0006952//defense response;GO:0006952//defense response;GO:0006954//inflammatory response;GO:0006954//inflammatory response;GO:0006954//inflammatory response;GO:0006955//immune response;GO:0006955//immune response;GO:0007165//signal transduction;GO:000…	GO:0005576//extracellular region;GO:0005576//extracellular region;GO:0005576//extracellular region;GO:0005576//extracellular region;GO:0005615//extracellular space;GO:0005615//extracellular space;GO:0005615//extracellular space;	GO:0005125//cytokine activity;GO:0005515//protein binding;GO:0008009//chemokine activity;GO:0008009//chemokine activity;GO:0008009//chemokine activity;GO:0008009//chemokine activity;GO:0045236//CXCR chemokine receptor binding;	ko05417(Lipid and atherosclerosis);ko05323(Rheumatoid arthritis);ko05167(Kaposi sarcoma-associated herpesvirus infection);ko05146(Amoebiasis);ko05134(Legionellosis);ko05120(Epithelial cell signaling in Helicobacter pylori infection);ko04936(Alcoholic liver disease);ko04668(TNF signaling pathway);ko04657(IL-17 signaling pathway);ko04621(NOD-like receptor signaling pathway);ko04064(NF-kappa B signa…
ENSG00000137801	663.814	1015.64	311.986	0.307181	-1.70284	1.98988e-05	0.0075873	15	39581079	39599466	+	9158	THBS1	GO:0005615;GO:0005615;GO:0008201;GO:0008201;GO:0016525;GO:0016525;GO:0050840;GO:0050840;GO:0001666;GO:0001786;GO:0001937;GO:0001937;GO:0001953;GO:0001953;GO:0001968;GO:0001968;GO:0002040;GO:0002544;GO:0002581;GO:0002605;GO:0005178;GO:0005201;GO:0005509;GO:0005509;GO:0005509;GO:0005515;GO:0005515;GO:0005515;GO:0005515;GO:0005515;GO:0005576;GO:0005576;GO:0005576;GO:0005576;GO:0005576;GO:0005577;GO:…	K16857	-	O;T;W	2QRK8;35IZP;38BZ6;3BC6D;3CRA6;3J4MU;4834K;48UZ9;4M6UA;4N2BZ	thrombospondin 1 [Source:HGNC Symbol;Acc:HGNC:11785]	7057	P07996	GO:0016525//negative regulation of angiogenesis;GO:0016525//negative regulation of angiogenesis;GO:0001666//response to hypoxia;GO:0001937//negative regulation of endothelial cell proliferation;GO:0001937//negative regulation of endothelial cell proliferation;GO:0001953//negative regulation of cell-matrix adhesion;GO:0001953//negative regulation of cell-matrix adhesion;GO:0002040//sprouting angio…	GO:0005615//extracellular space;GO:0005615//extracellular space;GO:0005576//extracellular region;GO:0005576//extracellular region;GO:0005576//extracellular region;GO:0005576//extracellular region;GO:0005576//extracellular region;GO:0005577//fibrinogen complex;GO:0005615//extracellular space;GO:0005615//extracellular space;GO:0005615//extracellular space;GO:0005615//extracellular space;GO:0005615/…	GO:0008201//heparin binding;GO:0008201//heparin binding;GO:0050840//extracellular matrix binding;GO:0050840//extracellular matrix binding;GO:0001786//phosphatidylserine binding;GO:0001968//fibronectin binding;GO:0001968//fibronectin binding;GO:0005178//integrin binding;GO:0005201//extracellular matrix structural constituent;GO:0005509//calcium ion binding;GO:0005509//calcium ion binding;GO:000550…	ko05219(Bladder cancer);ko05206(MicroRNAs in cancer);ko05205(Proteoglycans in cancer);ko05165(Human papillomavirus infection);ko05144(Malaria);ko04512(ECM-receptor interaction);ko04510(Focal adhesion);ko04350(TGF-beta signaling pathway);ko04151(PI3K-Akt signaling pathway);ko04145(Phagosome);ko04115(p53 signaling pathway);ko04015(Rap1 signaling pathway)
ENSG00000150687	1586.6	2320.57	852.633	0.367424	-1.44448	2.01867e-05	0.0075873	11	86791059	86952910	+	11444	PRSS23	GO:0004252;GO:0004252;GO:0005515;GO:0005576;GO:0005634;GO:0005788;GO:0006508;GO:0006508;GO:0006508;GO:0008233;GO:0008236;GO:0016787;GO:0070062;	K09627	EC:3.4.21.-	O;M	2QTW6;35HWU;39RA4;3BF4M;3D1NG;3JCDP;47ZFB;495U9;4M6RU;4MUPI	serine protease 23 [Source:HGNC Symbol;Acc:HGNC:14370]	11098	O95084	GO:0006508//proteolysis;GO:0006508//proteolysis;GO:0006508//proteolysis;	GO:0005576//extracellular region;GO:0005634//nucleus;GO:0005788//endoplasmic reticulum lumen;GO:0070062//extracellular exosome;	GO:0004252//serine-type endopeptidase activity;GO:0004252//serine-type endopeptidase activity;GO:0005515//protein binding;GO:0008233//peptidase activity;GO:0008236//serine-type peptidase activity;GO:0016787//hydrolase activity;	-
ENSG00000176907	56.906	22.4939	91.3181	4.05969	2.02137	2.07447e-05	0.0076157	8	40153482	40155310	+	1829	TCIM	GO:0002264;GO:0002264;GO:0005112;GO:0005112;GO:0005515;GO:0005634;GO:0005634;GO:0005634;GO:0005654;GO:0005730;GO:0005737;GO:0005737;GO:0005829;GO:0005829;GO:0005886;GO:0006915;GO:0010739;GO:0016607;GO:0034605;GO:0043066;GO:0043620;GO:0045746;GO:0045746;GO:1900020;GO:1901224;GO:1902806;GO:1903706;	-	-	S;K	2S1N0;35QCU;3A3XN;3BRTC;3D76E;3JGW0;48ESI;49BS1;4MJVS;4N714	transcriptional and immune response regulator [Source:HGNC Symbol;Acc:HGNC:1357]	56892	Q9NR00	GO:0002264//endothelial cell activation involved in immune response;GO:0002264//endothelial cell activation involved in immune response;GO:0006915//apoptotic process;GO:0010739//positive regulation of protein kinase A signaling;GO:0034605//cellular response to heat;GO:0043066//negative regulation of apoptotic process;GO:0043620//regulation of DNA-templated transcription in response to stress;GO:0…	GO:0005634//nucleus;GO:0005634//nucleus;GO:0005634//nucleus;GO:0005654//nucleoplasm;GO:0005730//nucleolus;GO:0005737//cytoplasm;GO:0005737//cytoplasm;GO:0005829//cytosol;GO:0005829//cytosol;GO:0005886//plasma membrane;GO:0016607//nuclear speck;	GO:0005112//Notch binding;GO:0005112//Notch binding;GO:0005515//protein binding;	-
ENSG00000154736	186.529	91.268	281.791	3.08751	1.62644	2.27136e-05	0.00814904	21	26917922	26967088	-	9765	ADAMTS5	GO:0004175;GO:0004175;GO:0004222;GO:0004222;GO:0004222;GO:0004222;GO:0005178;GO:0005515;GO:0005576;GO:0005576;GO:0005615;GO:0005788;GO:0006508;GO:0006508;GO:0006508;GO:0006508;GO:0007520;GO:0007520;GO:0008201;GO:0008233;GO:0008237;GO:0008237;GO:0008237;GO:0008237;GO:0008270;GO:0008270;GO:0016787;GO:0022617;GO:0022617;GO:0022617;GO:0030198;GO:0030198;GO:0030198;GO:0031012;GO:0031012;GO:0042742;GO:…	K08620	EC:3.4.24.-	O	KOG3538;35IZX;38HAG;3BDCS;3D2YA;3JG0Q;487BY;491D5;4MDXI;4N14W	ADAM metallopeptidase with thrombospondin type 1 motif 5 [Source:HGNC Symbol;Acc:HGNC:221]	11096	Q9UNA0	GO:0006508//proteolysis;GO:0006508//proteolysis;GO:0006508//proteolysis;GO:0006508//proteolysis;GO:0007520//myoblast fusion;GO:0007520//myoblast fusion;GO:0022617//extracellular matrix disassembly;GO:0022617//extracellular matrix disassembly;GO:0022617//extracellular matrix disassembly;GO:0030198//extracellular matrix organization;GO:0030198//extracellular matrix organization;GO:0030198//extracel…	GO:0005576//extracellular region;GO:0005576//extracellular region;GO:0005615//extracellular space;GO:0005788//endoplasmic reticulum lumen;GO:0031012//extracellular matrix;GO:0031012//extracellular matrix;GO:0062023//collagen-containing extracellular matrix;GO:0062023//collagen-containing extracellular matrix;	GO:0004175//endopeptidase activity;GO:0004175//endopeptidase activity;GO:0004222//metalloendopeptidase activity;GO:0004222//metalloendopeptidase activity;GO:0004222//metalloendopeptidase activity;GO:0004222//metalloendopeptidase activity;GO:0005178//integrin binding;GO:0005515//protein binding;GO:0008201//heparin binding;GO:0008233//peptidase activity;GO:0008237//metallopeptidase activity;GO:0008…	-
ENSG00000146278	589.2	312.7	865.7	2.76846	1.46909	2.64644e-05	0.00928371	6	89080751	89085160	+	2992	PNRC1	GO:0005634;GO:0005515;GO:0005634;GO:0005634;GO:0005634;GO:0005634;	K18774	-	S;K	2RYBG;35ART;39SAR;3BG8D;3D0ZK;3J2NH;47YTB;499UJ;4M8C7;4N2VM	proline rich nuclear receptor coactivator 1 [Source:HGNC Symbol;Acc:HGNC:17278]	10957	Q12796	-	GO:0005634//nucleus;GO:0005634//nucleus;GO:0005634//nucleus;GO:0005634//nucleus;GO:0005634//nucleus;	GO:0005515//protein binding;	-
ENSG00000145777	76.0239	32.3502	119.698	3.70006	1.88755	2.83163e-05	0.00971741	5	111070062	111078026	+	4263	TSLP	GO:0005125;GO:0005125;GO:0007165;GO:0001961;GO:0005125;GO:0005125;GO:0005125;GO:0005125;GO:0005139;GO:0005576;GO:0005576;GO:0005615;GO:0007165;GO:0008284;GO:0032722;GO:0032733;GO:0032736;GO:0032754;GO:0032755;GO:0033005;GO:0042531;GO:0043066;GO:0050729;GO:0050829;GO:0050832;GO:0061844;GO:0071654;GO:0071657;GO:1904894;GO:0001961;GO:0005125;GO:0005125;GO:0005125;GO:0005125;GO:0005139;GO:0005576;GO:…	K05436	-	S;T	2TEM0;35R2R;3A3Y7;3BRUG;3D80T;3JH9D;48F5D;49BXE;4MJPQ;4N2P7	thymic stromal lymphopoietin [Source:HGNC Symbol;Acc:HGNC:30743]	85480	Q969D9	GO:0007165//signal transduction;GO:0001961//positive regulation of cytokine-mediated signaling pathway;GO:0007165//signal transduction;GO:0008284//positive regulation of cell population proliferation;GO:0032722//positive regulation of chemokine production;GO:0032733//positive regulation of interleukin-10 production;GO:0032736//positive regulation of interleukin-13 production;GO:0032754//positive …	GO:0005576//extracellular region;GO:0005576//extracellular region;GO:0005615//extracellular space;GO:0005576//extracellular region;GO:0005576//extracellular region;GO:0005615//extracellular space;	GO:0005125//cytokine activity;GO:0005125//cytokine activity;GO:0005125//cytokine activity;GO:0005125//cytokine activity;GO:0005125//cytokine activity;GO:0005125//cytokine activity;GO:0005139//interleukin-7 receptor binding;GO:0005125//cytokine activity;GO:0005125//cytokine activity;GO:0005125//cytokine activity;GO:0005125//cytokine activity;GO:0005139//interleukin-7 receptor binding;	ko04630(JAK-STAT signaling pathway);ko04060(Cytokine-cytokine receptor interaction)
ENSG00000149968	817.41	1373.95	260.873	0.189871	-2.39691	3.60082e-05	0.0117508	11	102835801	102843609	-	1854	MMP3	GO:0004175;GO:0004222;GO:0004222;GO:0004222;GO:0004222;GO:0004222;GO:0004222;GO:0004252;GO:0005515;GO:0005515;GO:0005576;GO:0005576;GO:0005615;GO:0006508;GO:0006508;GO:0006508;GO:0006508;GO:0006508;GO:0008233;GO:0008237;GO:0008237;GO:0008237;GO:0008270;GO:0008270;GO:0010727;GO:0016787;GO:0022617;GO:0030198;GO:0030574;GO:0030574;GO:0030574;GO:0031012;GO:0031012;GO:0031334;GO:0046872;GO:0071492;GO:…	K01394	EC:3.4.24.17	O;M;W	KOG1565;35FCC;38HNS;3BHFC;3CY36;3J79Q;48283;48Y4Z;4MCAM;4MW2P	matrix metallopeptidase 3 [Source:HGNC Symbol;Acc:HGNC:7173]	4314	P08254	GO:0006508//proteolysis;GO:0006508//proteolysis;GO:0006508//proteolysis;GO:0006508//proteolysis;GO:0006508//proteolysis;GO:0010727//negative regulation of hydrogen peroxide metabolic process;GO:0022617//extracellular matrix disassembly;GO:0030198//extracellular matrix organization;GO:0030574//collagen catabolic process;GO:0030574//collagen catabolic process;GO:0030574//collagen catabolic process;…	GO:0005576//extracellular region;GO:0005576//extracellular region;GO:0005615//extracellular space;GO:0031012//extracellular matrix;GO:0031012//extracellular matrix;	GO:0004175//endopeptidase activity;GO:0004222//metalloendopeptidase activity;GO:0004222//metalloendopeptidase activity;GO:0004222//metalloendopeptidase activity;GO:0004222//metalloendopeptidase activity;GO:0004222//metalloendopeptidase activity;GO:0004222//metalloendopeptidase activity;GO:0004252//serine-type endopeptidase activity;GO:0005515//protein binding;GO:0005515//protein binding;GO:000823…	ko05417(Lipid and atherosclerosis);ko05323(Rheumatoid arthritis);ko05215(Prostate cancer);ko05202(Transcriptional misregulation in cancer);ko05171(Coronavirus disease - COVID-19);ko04668(TNF signaling pathway);ko04657(IL-17 signaling pathway)
ENSG00000272398	607.257	889.34	325.173	0.365634	-1.45153	3.61143e-05	0.0117508	6	106969831	106975627	-	3096	CD24	GO:0001666;GO:0001775;GO:0001959;GO:0002237;GO:0002768;GO:0005515;GO:0005515;GO:0005886;GO:0007155;GO:0007155;GO:0007204;GO:0009986;GO:0016020;GO:0016055;GO:0016477;GO:0019901;GO:0030296;GO:0030856;GO:0031225;GO:0031295;GO:0031362;GO:0032597;GO:0032600;GO:0032913;GO:0042104;GO:0042325;GO:0042632;GO:0043231;GO:0043406;GO:0043408;GO:0043627;GO:0045121;GO:0045730;GO:0061098;GO:0072112;GO:0072139;GO:…	K06469	-	S;T	2RVSX;35V97;3ARTJ;3C2IH;3D9D9;3JPDE;48PIW;49KNA;4MQF6;4N7HZ	CD24 molecule [Source:HGNC Symbol;Acc:HGNC:1645]	100133941	P25063	GO:0001666//response to hypoxia;GO:0001775//cell activation;GO:0001959//regulation of cytokine-mediated signaling pathway;GO:0002237//response to molecule of bacterial origin;GO:0002768//immune response-regulating cell surface receptor signaling pathway;GO:0007155//cell adhesion;GO:0007155//cell adhesion;GO:0007204//positive regulation of cytosolic calcium ion concentration;GO:0016055//Wnt signal…	GO:0005886//plasma membrane;GO:0009986//cell surface;GO:0016020//membrane;GO:0031225//anchored component of membrane;GO:0031362//anchored component of external side of plasma membrane;GO:0043231//intracellular membrane-bounded organelle;GO:0045121//membrane raft;GO:0043231//intracellular membrane-bounded organelle;GO:0043231//intracellular membrane-bounded organelle;GO:0005886//plasma membrane;GO…	GO:0005515//protein binding;GO:0005515//protein binding;GO:0019901//protein kinase binding;GO:0030296//protein tyrosine kinase activator activity;GO:0005515//protein binding;GO:0005515//protein binding;GO:0019901//protein kinase binding;GO:0030296//protein tyrosine kinase activator activity;GO:0005515//protein binding;GO:0005515//protein binding;GO:0019901//protein kinase binding;GO:0030296//prot…	ko04640(Hematopoietic cell lineage)
ENSG00000165795	239.543	97.4061	381.679	3.91843	1.97028	3.64748e-05	0.0117508	14	21016763	21070872	-	7550	NDRG2	GO:0003674;GO:0005515;GO:0005737;GO:0005737;GO:0005794;GO:0005829;GO:0007165;GO:0007399;GO:0016055;GO:0021762;GO:0030154;GO:0030426;GO:0042995;GO:0048471;GO:0070062;GO:0003674;GO:0005515;GO:0005737;GO:0005737;GO:0005794;GO:0005829;GO:0007165;GO:0007399;GO:0016055;GO:0021762;GO:0030154;GO:0030426;GO:0042995;GO:0048471;GO:0070062;GO:0003674;GO:0005515;GO:0005737;GO:0005737;GO:0005794;GO:0005829;GO:…	-	-	S	KOG2931;35P83;38CG7;3BHEB;3D2HN;3J685;481QD;491EQ;4MB5E;4MWCB	NDRG family member 2 [Source:HGNC Symbol;Acc:HGNC:14460]	57447	Q9UN36	GO:0007165//signal transduction;GO:0007399//nervous system development;GO:0016055//Wnt signaling pathway;GO:0021762//substantia nigra development;GO:0030154//cell differentiation;GO:0007165//signal transduction;GO:0007399//nervous system development;GO:0016055//Wnt signaling pathway;GO:0021762//substantia nigra development;GO:0030154//cell differentiation;GO:0007165//signal transduction;GO:000739…	GO:0005737//cytoplasm;GO:0005737//cytoplasm;GO:0005794//Golgi apparatus;GO:0005829//cytosol;GO:0030426//growth cone;GO:0042995//cell projection;GO:0048471//perinuclear region of cytoplasm;GO:0070062//extracellular exosome;GO:0005737//cytoplasm;GO:0005737//cytoplasm;GO:0005794//Golgi apparatus;GO:0005829//cytosol;GO:0030426//growth cone;GO:0042995//cell projection;GO:0048471//perinuclear region of…	GO:0003674//molecular_function;GO:0005515//protein binding;GO:0003674//molecular_function;GO:0005515//protein binding;GO:0003674//molecular_function;GO:0005515//protein binding;GO:0003674//molecular_function;GO:0005515//protein binding;GO:0003674//molecular_function;GO:0005515//protein binding;GO:0003674//molecular_function;GO:0005515//protein binding;GO:0003674//molecular_function;GO:0005515//pr…	-
ENSG00000140678	94.899	43.6782	146.12	3.34537	1.74217	4.04057e-05	0.0127569	16	31355134	31382999	+	7076	ITGAX	GO:0005178;GO:0005178;GO:0005515;GO:0005515;GO:0005886;GO:0007155;GO:0007155;GO:0007155;GO:0007155;GO:0007160;GO:0007229;GO:0007229;GO:0008284;GO:0008305;GO:0008305;GO:0008305;GO:0008305;GO:0008305;GO:0009887;GO:0009897;GO:0009897;GO:0009986;GO:0010628;GO:0010628;GO:0016020;GO:0016021;GO:0030335;GO:0030667;GO:0030971;GO:0031643;GO:0031643;GO:0033627;GO:0034113;GO:0034689;GO:0038023;GO:0045766;GO:…	K06462	-	M;W	KOG3637;35I7M;38WNI;3BECD;3CTZK;3J7K7;47ZGY;48VQ0;4MI5N;4N6GB	integrin subunit alpha X [Source:HGNC Symbol;Acc:HGNC:6152]	3687	P20702	GO:0007155//cell adhesion;GO:0007155//cell adhesion;GO:0007155//cell adhesion;GO:0007155//cell adhesion;GO:0007160//cell-matrix adhesion;GO:0007229//integrin-mediated signaling pathway;GO:0007229//integrin-mediated signaling pathway;GO:0008284//positive regulation of cell population proliferation;GO:0009887//animal organ morphogenesis;GO:0010628//positive regulation of gene expression;GO:0010628/…	GO:0005886//plasma membrane;GO:0008305//integrin complex;GO:0008305//integrin complex;GO:0008305//integrin complex;GO:0008305//integrin complex;GO:0008305//integrin complex;GO:0009897//external side of plasma membrane;GO:0009897//external side of plasma membrane;GO:0009986//cell surface;GO:0016020//membrane;GO:0016021//integral component of membrane;GO:0030667//secretory granule membrane;GO:00346…	GO:0005178//integrin binding;GO:0005178//integrin binding;GO:0005515//protein binding;GO:0005515//protein binding;GO:0030971//receptor tyrosine kinase binding;GO:0038023//signaling receptor activity;GO:0046872//metal ion binding;GO:0046872//metal ion binding;	ko05152(Tuberculosis);ko04810(Regulation of actin cytoskeleton);ko04610(Complement and coagulation cascades)
ENSG00000178607	327.319	173.978	480.66	2.76276	1.46611	4.50395e-05	0.013941	17	64039080	64130819	-	19153	ERN1	GO:0004521;GO:0004521;GO:0004672;GO:0004672;GO:0004674;GO:0004674;GO:0005515;GO:0005524;GO:0005524;GO:0005789;GO:0006468;GO:0006468;GO:0010468;GO:0016021;GO:0030968;GO:0030968;GO:0034976;GO:0051171;GO:0080090;GO:0090502;GO:0000166;GO:0000287;GO:0001935;GO:0003824;GO:0004519;GO:0004521;GO:0004521;GO:0004521;GO:0004521;GO:0004521;GO:0004521;GO:0004521;GO:0004540;GO:0004540;GO:0004672;GO:0004672;GO:…	K08852	-	T;K;L	KOG1027;35DVD;38FA9;3B9Q4;3CT33;3J98G;4870G;49152;4M7VH;4MSZI	endoplasmic reticulum to nucleus signaling 1 [Source:HGNC Symbol;Acc:HGNC:3449]	2081	O75460	GO:0006468//protein phosphorylation;GO:0006468//protein phosphorylation;GO:0010468//regulation of gene expression;GO:0030968//endoplasmic reticulum unfolded protein response;GO:0030968//endoplasmic reticulum unfolded protein response;GO:0034976//response to endoplasmic reticulum stress;GO:0051171//regulation of nitrogen compound metabolic process;GO:0080090//regulation of primary metabolic proces…	GO:0005789//endoplasmic reticulum membrane;GO:0016021//integral component of membrane;GO:0005637//nuclear inner membrane;GO:0005737//cytoplasm;GO:0005739//mitochondrion;GO:0005783//endoplasmic reticulum;GO:0005789//endoplasmic reticulum membrane;GO:0005789//endoplasmic reticulum membrane;GO:0005789//endoplasmic reticulum membrane;GO:0016020//membrane;GO:0016021//integral component of membrane;GO:…	GO:0004521//endoribonuclease activity;GO:0004521//endoribonuclease activity;GO:0004672//protein kinase activity;GO:0004672//protein kinase activity;GO:0004674//protein serine/threonine kinase activity;GO:0004674//protein serine/threonine kinase activity;GO:0005515//protein binding;GO:0005524//ATP binding;GO:0005524//ATP binding;GO:0000166//nucleotide binding;GO:0000287//magnesium ion binding;GO:0…	ko05417(Lipid and atherosclerosis);ko05022(Pathways of neurodegeneration - multiple diseases);ko05017(Spinocerebellar ataxia);ko05016(Huntington disease);ko05014(Amyotrophic lateral sclerosis);ko05012(Parkinson disease);ko05010(Alzheimer disease);ko04932(Non-alcoholic fatty liver disease);ko04210(Apoptosis);ko04141(Protein processing in endoplasmic reticulum);ko04140(Autophagy - animal)
ENSG00000170873	722.466	396.23	1048.7	2.6467	1.4042	5.53775e-05	0.0168113	8	124550784	124728473	-	7777	MTSS1	GO:0001726;GO:0003779;GO:0003779;GO:0003779;GO:0003779;GO:0003785;GO:0005102;GO:0005515;GO:0005543;GO:0005737;GO:0005856;GO:0007009;GO:0007009;GO:0007155;GO:0007169;GO:0015629;GO:0015629;GO:0030035;GO:0030036;GO:0030036;GO:0030036;GO:0030139;GO:0031235;GO:0032233;GO:0034334;GO:0042802;GO:0050680;GO:0061333;GO:0071498;GO:0072102;GO:0072160;GO:2001013;GO:0001726;GO:0003779;GO:0003779;GO:0003779;GO:…	K20128	-	S;Z	2QRG4;35APZ;38DAD;3BG8V;3CR5X;3J2K3;484UG;492WE;4MP8C;4MWGE	MTSS I-BAR domain containing 1 [Source:HGNC Symbol;Acc:HGNC:20443]	9788	O43312	GO:0007009//plasma membrane organization;GO:0007009//plasma membrane organization;GO:0007155//cell adhesion;GO:0007169//transmembrane receptor protein tyrosine kinase signaling pathway;GO:0030035//microspike assembly;GO:0030036//actin cytoskeleton organization;GO:0030036//actin cytoskeleton organization;GO:0030036//actin cytoskeleton organization;GO:0032233//positive regulation of actin filament …	GO:0001726//ruffle;GO:0005737//cytoplasm;GO:0005856//cytoskeleton;GO:0015629//actin cytoskeleton;GO:0015629//actin cytoskeleton;GO:0030139//endocytic vesicle;GO:0031235//intrinsic component of the cytoplasmic side of the plasma membrane;GO:0001726//ruffle;GO:0005737//cytoplasm;GO:0005856//cytoskeleton;GO:0015629//actin cytoskeleton;GO:0015629//actin cytoskeleton;GO:0030139//endocytic vesicle;GO:0…	GO:0003779//actin binding;GO:0003779//actin binding;GO:0003779//actin binding;GO:0003779//actin binding;GO:0003785//actin monomer binding;GO:0005102//signaling receptor binding;GO:0005515//protein binding;GO:0005543//phospholipid binding;GO:0042802//identical protein binding;GO:0003779//actin binding;GO:0003779//actin binding;GO:0003779//actin binding;GO:0003779//actin binding;GO:0003785//actin m…	-
ENSG00000197565	175.927	89.4542	262.4	2.93334	1.55255	5.84301e-05	0.0174034	X	108155607	108439497	-	9282	COL4A6	GO:0005201;GO:0005201;GO:0005201;GO:0005201;GO:0005515;GO:0005576;GO:0005576;GO:0005581;GO:0005581;GO:0005581;GO:0005587;GO:0005587;GO:0005587;GO:0005604;GO:0005604;GO:0005615;GO:0005788;GO:0007155;GO:0030020;GO:0030198;GO:0030198;GO:0031012;GO:0038063;GO:0038063;GO:0062023;GO:0071230;GO:0110165;GO:0005201;GO:0005201;GO:0005201;GO:0005515;GO:0005576;GO:0005576;GO:0005581;GO:0005581;GO:0005581;GO:…	K06237	-	W;D	KOG3544;35NW9;38CJN;3BAFZ;3CRU5;3J630;487EK;4951D;4M8M3;4N0IF	collagen type IV alpha 6 chain [Source:HGNC Symbol;Acc:HGNC:2208]	1288	Q14031	GO:0007155//cell adhesion;GO:0030198//extracellular matrix organization;GO:0030198//extracellular matrix organization;GO:0038063//collagen-activated tyrosine kinase receptor signaling pathway;GO:0038063//collagen-activated tyrosine kinase receptor signaling pathway;GO:0071230//cellular response to amino acid stimulus;GO:0007155//cell adhesion;GO:0030198//extracellular matrix organization;GO:00380…	GO:0005576//extracellular region;GO:0005576//extracellular region;GO:0005581//collagen trimer;GO:0005581//collagen trimer;GO:0005581//collagen trimer;GO:0005587//collagen type IV trimer;GO:0005587//collagen type IV trimer;GO:0005587//collagen type IV trimer;GO:0005604//basement membrane;GO:0005604//basement membrane;GO:0005615//extracellular space;GO:0005788//endoplasmic reticulum lumen;GO:003101…	GO:0005201//extracellular matrix structural constituent;GO:0005201//extracellular matrix structural constituent;GO:0005201//extracellular matrix structural constituent;GO:0005201//extracellular matrix structural constituent;GO:0005515//protein binding;GO:0030020//extracellular matrix structural constituent conferring tensile strength;GO:0005201//extracellular matrix structural constituent;GO:0005…	ko05222(Small cell lung cancer);ko05200(Pathways in cancer);ko05165(Human papillomavirus infection);ko05146(Amoebiasis);ko04974(Protein digestion and absorption);ko04933(AGE-RAGE signaling pathway in diabetic complications);ko04926(Relaxin signaling pathway);ko04512(ECM-receptor interaction);ko04510(Focal adhesion);ko04151(PI3K-Akt signaling pathway)
ENSG00000103056	27.7642	8.37086	47.1576	5.63355	2.49404	6.2519e-05	0.0181535	16	68358327	68448508	-	6984	SMPD3	GO:0000137;GO:0000139;GO:0001501;GO:0001503;GO:0001786;GO:0001786;GO:0001932;GO:0001958;GO:0002063;GO:0002244;GO:0002685;GO:0003433;GO:0003824;GO:0003824;GO:0004620;GO:0004767;GO:0004767;GO:0004767;GO:0004767;GO:0005515;GO:0005576;GO:0005576;GO:0005737;GO:0005794;GO:0005794;GO:0005886;GO:0005886;GO:0005886;GO:0006629;GO:0006665;GO:0006665;GO:0006672;GO:0006684;GO:0006684;GO:0006684;GO:0006685;GO:…	K12352	EC:3.1.4.12	S;T;U	2QVS2;359TF;39SH0;3BCJZ;3CV5R;3J7XM;484WU;496GY;4MAVB;4N5NC	sphingomyelin phosphodiesterase 3 [Source:HGNC Symbol;Acc:HGNC:14240]	55512	Q9NY59;A8K0T6	GO:0001501//skeletal system development;GO:0001503//ossification;GO:0001932//regulation of protein phosphorylation;GO:0001958//endochondral ossification;GO:0002063//chondrocyte development;GO:0002244//hematopoietic progenitor cell differentiation;GO:0002685//regulation of leukocyte migration;GO:0003433//chondrocyte development involved in endochondral bone morphogenesis;GO:0006629//lipid metaboli…	GO:0000137//Golgi cis cisterna;GO:0000139//Golgi membrane;GO:0005576//extracellular region;GO:0005576//extracellular region;GO:0005737//cytoplasm;GO:0005794//Golgi apparatus;GO:0005794//Golgi apparatus;GO:0005886//plasma membrane;GO:0005886//plasma membrane;GO:0005886//plasma membrane;GO:0016020//membrane;GO:0005576//extracellular region;GO:0005576//extracellular region;GO:0016020//membrane;GO:00…	GO:0001786//phosphatidylserine binding;GO:0001786//phosphatidylserine binding;GO:0003824//catalytic activity;GO:0003824//catalytic activity;GO:0004620//phospholipase activity;GO:0004767//sphingomyelin phosphodiesterase activity;GO:0004767//sphingomyelin phosphodiesterase activity;GO:0004767//sphingomyelin phosphodiesterase activity;GO:0004767//sphingomyelin phosphodiesterase activity;GO:0005515//…	ko00600(Sphingolipid metabolism)
ENSG00000145934	1209.98	2016.79	403.168	0.199906	-2.32261	6.32485e-05	0.0181535	5	166979029	168264157	+	21297	TENM2	GO:0000122;GO:0005509;GO:0005509;GO:0005634;GO:0005783;GO:0005794;GO:0005886;GO:0005887;GO:0005887;GO:0007155;GO:0007157;GO:0007165;GO:0007165;GO:0016020;GO:0016021;GO:0016021;GO:0016021;GO:0016605;GO:0030054;GO:0030175;GO:0030425;GO:0030426;GO:0042803;GO:0042803;GO:0042995;GO:0043005;GO:0043005;GO:0043197;GO:0045202;GO:0045211;GO:0046982;GO:0046982;GO:0048666;GO:0050839;GO:0051491;GO:0098609;GO:…	K24473	-	S;T;W;L	KOG1225;KOG4659;35M5U;38CNZ;3BCCK;3CTIR;3J4FC;4857M;48Z3W;4M82B;4MYTT	teneurin transmembrane protein 2 [Source:HGNC Symbol;Acc:HGNC:29943]	57451	Q9NT68;F8VNQ3	GO:0000122//negative regulation of transcription by RNA polymerase II;GO:0007155//cell adhesion;GO:0007157//heterophilic cell-cell adhesion via plasma membrane cell adhesion molecules;GO:0007165//signal transduction;GO:0007165//signal transduction;GO:0048666//neuron development;GO:0051491//positive regulation of filopodium assembly;GO:0098609//cell-cell adhesion;GO:0007165//signal transduction;GO…	GO:0005634//nucleus;GO:0005783//endoplasmic reticulum;GO:0005794//Golgi apparatus;GO:0005886//plasma membrane;GO:0005887//integral component of plasma membrane;GO:0005887//integral component of plasma membrane;GO:0016020//membrane;GO:0016021//integral component of membrane;GO:0016021//integral component of membrane;GO:0016021//integral component of membrane;GO:0016605//PML body;GO:0030054//cell j…	GO:0005509//calcium ion binding;GO:0005509//calcium ion binding;GO:0042803//protein homodimerization activity;GO:0042803//protein homodimerization activity;GO:0046982//protein heterodimerization activity;GO:0046982//protein heterodimerization activity;GO:0050839//cell adhesion molecule binding;GO:0005509//calcium ion binding;GO:0005509//calcium ion binding;GO:0005509//calcium ion binding;GO:00055…	-
ENSG00000078401	90.918	138.783	43.0531	0.31022	-1.68864	7.4583e-05	0.0210244	6	12290361	12297194	+	2035	EDN1	GO:0000122;GO:0000165;GO:0001501;GO:0001516;GO:0001569;GO:0001666;GO:0001666;GO:0001701;GO:0001821;GO:0001975;GO:0003100;GO:0003100;GO:0003253;GO:0003357;GO:0005102;GO:0005125;GO:0005179;GO:0005179;GO:0005515;GO:0005515;GO:0005576;GO:0005576;GO:0005576;GO:0005576;GO:0005615;GO:0005615;GO:0005615;GO:0005615;GO:0005737;GO:0006366;GO:0006468;GO:0006874;GO:0006874;GO:0006874;GO:0006885;GO:0006939;GO:…	K16366	-	S;T	2S1NV;35DIV;39TB5;3BGG4;3D4F9;3JE5U;487G4;497KK;4MGC7;4MVX9	endothelin 1 [Source:HGNC Symbol;Acc:HGNC:3176]	1906	P05305;Q6FH53	GO:0000122//negative regulation of transcription by RNA polymerase II;GO:0000165//MAPK cascade;GO:0001501//skeletal system development;GO:0001516//prostaglandin biosynthetic process;GO:0001569//branching involved in blood vessel morphogenesis;GO:0001666//response to hypoxia;GO:0001666//response to hypoxia;GO:0001701//in utero embryonic development;GO:0001821//histamine secretion;GO:0001975//respo…	GO:0005576//extracellular region;GO:0005576//extracellular region;GO:0005576//extracellular region;GO:0005576//extracellular region;GO:0005615//extracellular space;GO:0005615//extracellular space;GO:0005615//extracellular space;GO:0005615//extracellular space;GO:0005737//cytoplasm;GO:0030133//transport vesicle;GO:0033093//Weibel-Palade body;GO:0045178//basal part of cell;GO:0048237//rough endopla…	GO:0005102//signaling receptor binding;GO:0005125//cytokine activity;GO:0005179//hormone activity;GO:0005179//hormone activity;GO:0005515//protein binding;GO:0005515//protein binding;GO:0031707//endothelin A receptor binding;GO:0031707//endothelin A receptor binding;GO:0031707//endothelin A receptor binding;GO:0031707//endothelin A receptor binding;GO:0031708//endothelin B receptor binding;GO:003…	ko05418(Fluid shear stress and atherosclerosis);ko05410(Hypertrophic cardiomyopathy);ko05200(Pathways in cancer);ko04933(AGE-RAGE signaling pathway in diabetic complications);ko04926(Relaxin signaling pathway);ko04924(Renin secretion);ko04916(Melanogenesis);ko04668(TNF signaling pathway);ko04270(Vascular smooth muscle contraction);ko04080(Neuroactive ligand-receptor interaction);ko04066(HIF-1 sig…
ENSG00000104081	226.638	119.674	333.603	2.78761	1.47903	8.43134e-05	0.0233504	15	40087890	40108892	-	5447	BMF	GO:0001669;GO:0005515;GO:0005515;GO:0005741;GO:0005829;GO:0005886;GO:0006915;GO:0006915;GO:0006915;GO:0010507;GO:0010507;GO:0016459;GO:0016459;GO:0031334;GO:0034644;GO:0043065;GO:0043065;GO:0043276;GO:0090200;GO:0005515;GO:0005515;GO:0005741;GO:0005829;GO:0005886;GO:0006915;GO:0006915;GO:0006915;GO:0010507;GO:0010507;GO:0016459;GO:0016459;GO:0031334;GO:0034644;GO:0043065;GO:0043065;GO:0043276;GO:…	K17460	-	S;U	2S0P3;35N57;39W9K;3BK6U;3CTDZ;3J4T5;47Z1P;4925K;4M8F6;4MWDG	Bcl2 modifying factor [Source:HGNC Symbol;Acc:HGNC:24132]	90427	Q96LC9	GO:0006915//apoptotic process;GO:0006915//apoptotic process;GO:0006915//apoptotic process;GO:0010507//negative regulation of autophagy;GO:0010507//negative regulation of autophagy;GO:0031334//positive regulation of protein-containing complex assembly;GO:0034644//cellular response to UV;GO:0043065//positive regulation of apoptotic process;GO:0043065//positive regulation of apoptotic process;GO:004…	GO:0001669//acrosomal vesicle;GO:0005741//mitochondrial outer membrane;GO:0005829//cytosol;GO:0005886//plasma membrane;GO:0016459//myosin complex;GO:0016459//myosin complex;GO:0005741//mitochondrial outer membrane;GO:0005829//cytosol;GO:0005886//plasma membrane;GO:0016459//myosin complex;GO:0016459//myosin complex;GO:0005741//mitochondrial outer membrane;GO:0005829//cytosol;GO:0005886//plasma mem…	GO:0005515//protein binding;GO:0005515//protein binding;GO:0005515//protein binding;GO:0005515//protein binding;GO:0005515//protein binding;GO:0005515//protein binding;GO:0005515//protein binding;GO:0005515//protein binding;GO:0005515//protein binding;GO:0005515//protein binding;GO:0005515//protein binding;GO:0005515//protein binding;GO:0005515//protein binding;GO:0005515//protein binding;	ko05206(MicroRNAs in cancer)
ENSG00000071242	773.613	432.97	1114.26	2.57352	1.36374	8.85279e-05	0.0235922	6	166409364	166906451	-	8251	RPS6KA2	GO:0000166;GO:0000287;GO:0000287;GO:0001556;GO:0002035;GO:0004672;GO:0004672;GO:0004672;GO:0004674;GO:0004674;GO:0004674;GO:0004674;GO:0004674;GO:0004674;GO:0004674;GO:0004674;GO:0004711;GO:0004711;GO:0004711;GO:0004711;GO:0004712;GO:0004712;GO:0005515;GO:0005524;GO:0005524;GO:0005524;GO:0005634;GO:0005634;GO:0005654;GO:0005654;GO:0005654;GO:0005737;GO:0005737;GO:0005737;GO:0005819;GO:0005829;GO:…	K04373	EC:2.7.11.1	T;G	KOG0603;35GTN;3AMZM;3BAGS;3CRGH;3J5UD;4883N;492RQ;4M832;4MUEX	ribosomal protein S6 kinase A2 [Source:HGNC Symbol;Acc:HGNC:10431]	6196	Q15349	GO:0001556//oocyte maturation;GO:0002035//brain renin-angiotensin system;GO:0006468//protein phosphorylation;GO:0006468//protein phosphorylation;GO:0006468//protein phosphorylation;GO:0006468//protein phosphorylation;GO:0007165//signal transduction;GO:0007268//chemical synaptic transmission;GO:0007507//heart development;GO:0008285//negative regulation of cell population proliferation;GO:0010628//…	GO:0005634//nucleus;GO:0005634//nucleus;GO:0005654//nucleoplasm;GO:0005654//nucleoplasm;GO:0005654//nucleoplasm;GO:0005737//cytoplasm;GO:0005737//cytoplasm;GO:0005737//cytoplasm;GO:0005819//spindle;GO:0005829//cytosol;GO:0045202//synapse;GO:0072687//meiotic spindle;GO:0005634//nucleus;GO:0005634//nucleus;GO:0005654//nucleoplasm;GO:0005654//nucleoplasm;GO:0005654//nucleoplasm;GO:0005737//cytoplasm…	GO:0000166//nucleotide binding;GO:0000287//magnesium ion binding;GO:0000287//magnesium ion binding;GO:0004672//protein kinase activity;GO:0004672//protein kinase activity;GO:0004672//protein kinase activity;GO:0004674//protein serine/threonine kinase activity;GO:0004674//protein serine/threonine kinase activity;GO:0004674//protein serine/threonine kinase activity;GO:0004674//protein serine/threon…	ko05207(Chemical carcinogenesis - receptor activation);ko05135(Yersinia infection);ko04931(Insulin resistance);ko04914(Progesterone-mediated oocyte maturation);ko04722(Neurotrophin signaling pathway);ko04720(Long-term potentiation);ko04714(Thermogenesis);ko04150(mTOR signaling pathway);ko04114(Oocyte meiosis);ko04010(MAPK signaling pathway)
ENSG00000011465	46.8355	75.889	17.7819	0.234315	-2.09348	8.9236e-05	0.0235922	12	91140484	91183217	-	12941	DCN	GO:0003723;GO:0005515;GO:0005515;GO:0005515;GO:0005518;GO:0005518;GO:0005539;GO:0005576;GO:0005576;GO:0005576;GO:0005615;GO:0005615;GO:0005796;GO:0009887;GO:0010508;GO:0010508;GO:0010508;GO:0010596;GO:0014068;GO:0016239;GO:0016525;GO:0019800;GO:0030021;GO:0030021;GO:0030021;GO:0043202;GO:0045944;GO:0050840;GO:0051901;GO:0062023;GO:0090141;GO:1900747;GO:0003723;GO:0005515;GO:0005515;GO:0005515;GO:…	K04660	-	T;U	KOG0619;35JAR;39TBK;3BDVD;3CT86;3J97J;4884V;4965Z;4M7B1;4N1XJ	decorin [Source:HGNC Symbol;Acc:HGNC:2705]	1634	P07585;Q6FH10	GO:0009887//animal organ morphogenesis;GO:0010508//positive regulation of autophagy;GO:0010508//positive regulation of autophagy;GO:0010508//positive regulation of autophagy;GO:0010596//negative regulation of endothelial cell migration;GO:0014068//positive regulation of phosphatidylinositol 3-kinase signaling;GO:0016239//positive regulation of macroautophagy;GO:0016525//negative regulation of ang…	GO:0005576//extracellular region;GO:0005576//extracellular region;GO:0005576//extracellular region;GO:0005615//extracellular space;GO:0005615//extracellular space;GO:0005796//Golgi lumen;GO:0043202//lysosomal lumen;GO:0062023//collagen-containing extracellular matrix;GO:0005576//extracellular region;GO:0005576//extracellular region;GO:0005576//extracellular region;GO:0005615//extracellular space;…	GO:0003723//RNA binding;GO:0005515//protein binding;GO:0005515//protein binding;GO:0005515//protein binding;GO:0005518//collagen binding;GO:0005518//collagen binding;GO:0005539//glycosaminoglycan binding;GO:0030021//extracellular matrix structural constituent conferring compression resistance;GO:0030021//extracellular matrix structural constituent conferring compression resistance;GO:0030021//ext…	ko05205(Proteoglycans in cancer);ko04350(TGF-beta signaling pathway)
ENSG00000120738	648.906	304.494	993.318	3.26219	1.70584	9.00234e-05	0.0235922	5	138465479	138469303	+	3137	EGR1	GO:0000122;GO:0000785;GO:0000785;GO:0000976;GO:0000976;GO:0000977;GO:0000977;GO:0000978;GO:0000978;GO:0000981;GO:0000981;GO:0000981;GO:0001228;GO:0001228;GO:0001666;GO:0001666;GO:0002931;GO:0002931;GO:0003677;GO:0003677;GO:0003700;GO:0003700;GO:0005515;GO:0005515;GO:0005634;GO:0005634;GO:0005634;GO:0005654;GO:0005654;GO:0005737;GO:0005737;GO:0006355;GO:0006357;GO:0008270;GO:0009749;GO:0010385;GO:…	K09203	-	K	35H78;398KZ;3BH2K;3CXF5;3JB06;484VH;4922W;4MEAB;4MZEG	early growth response 1 [Source:HGNC Symbol;Acc:HGNC:3238]	1958	P18146;Q546S1	GO:0000122//negative regulation of transcription by RNA polymerase II;GO:0001666//response to hypoxia;GO:0001666//response to hypoxia;GO:0002931//response to ischemia;GO:0002931//response to ischemia;GO:0006355//regulation of transcription, DNA-templated;GO:0006357//regulation of transcription by RNA polymerase II;GO:0009749//response to glucose;GO:0010628//positive regulation of gene expression;…	GO:0000785//chromatin;GO:0000785//chromatin;GO:0005634//nucleus;GO:0005634//nucleus;GO:0005634//nucleus;GO:0005654//nucleoplasm;GO:0005654//nucleoplasm;GO:0005737//cytoplasm;GO:0005737//cytoplasm;	GO:0000976//transcription cis-regulatory region binding;GO:0000976//transcription cis-regulatory region binding;GO:0000977//RNA polymerase II transcription regulatory region sequence-specific DNA binding;GO:0000977//RNA polymerase II transcription regulatory region sequence-specific DNA binding;GO:0000978//RNA polymerase II cis-regulatory region sequence-specific DNA binding;GO:0000978//RNA polym…	ko05166(Human T-cell leukemia virus 1 infection);ko05020(Prion disease);ko04933(AGE-RAGE signaling pathway in diabetic complications);ko04928(Parathyroid hormone synthesis, secretion and action);ko04912(GnRH signaling pathway);ko04371(Apelin signaling pathway)
ENSG00000139329	182.687	268.898	96.4766	0.358785	-1.47881	9.11646e-05	0.0235922	12	91102629	91111494	-	2671	LUM	GO:0005201;GO:0005515;GO:0005515;GO:0005518;GO:0005518;GO:0005576;GO:0005576;GO:0005576;GO:0005583;GO:0005615;GO:0005615;GO:0005796;GO:0007601;GO:0007601;GO:0007601;GO:0030021;GO:0030199;GO:0030199;GO:0030199;GO:0031012;GO:0031012;GO:0032914;GO:0043202;GO:0045944;GO:0062023;GO:0062023;GO:0062023;GO:0070062;	K08122	-	T;U	KOG0619;359IW;38D98;3BG6R;3D2D4;3JCYX;48AFI;496IH;4MHD7;4N5FE	lumican [Source:HGNC Symbol;Acc:HGNC:6724]	4060	P51884;A0A384N669	GO:0007601//visual perception;GO:0007601//visual perception;GO:0007601//visual perception;GO:0030199//collagen fibril organization;GO:0030199//collagen fibril organization;GO:0030199//collagen fibril organization;GO:0032914//positive regulation of transforming growth factor beta1 production;GO:0045944//positive regulation of transcription by RNA polymerase II;	GO:0005576//extracellular region;GO:0005576//extracellular region;GO:0005576//extracellular region;GO:0005583//fibrillar collagen trimer;GO:0005615//extracellular space;GO:0005615//extracellular space;GO:0005796//Golgi lumen;GO:0031012//extracellular matrix;GO:0031012//extracellular matrix;GO:0043202//lysosomal lumen;GO:0062023//collagen-containing extracellular matrix;GO:0062023//collagen-contai…	GO:0005201//extracellular matrix structural constituent;GO:0005515//protein binding;GO:0005515//protein binding;GO:0005518//collagen binding;GO:0005518//collagen binding;GO:0030021//extracellular matrix structural constituent conferring compression resistance;	ko05205(Proteoglycans in cancer)
ENSG00000167995	205.909	109.334	302.484	2.76661	1.46812	0.000101597	0.0258679	11	61950063	61965515	+	8688	BEST1	GO:0005229;GO:0005254;GO:0005254;GO:0005254;GO:0005254;GO:0005254;GO:0005829;GO:0005886;GO:0005886;GO:0006811;GO:0006821;GO:0006821;GO:0007601;GO:0007601;GO:0009925;GO:0015106;GO:0015701;GO:0016020;GO:0016020;GO:0016021;GO:0016021;GO:0016323;GO:0030321;GO:0034220;GO:0034707;GO:0034707;GO:0042802;GO:0050896;GO:0050908;GO:0051924;GO:1902476;GO:1902476;GO:0005254;GO:0005254;GO:0005254;GO:0005886;GO:…	K13878	-	C;P	KOG3547;35EKV;38DHP;3B96Y;3CS5T;3JCM6;482X3;48VT2;4MAFH;4MT00	bestrophin 1 [Source:HGNC Symbol;Acc:HGNC:12703]	7439	O76090	GO:0006811//ion transport;GO:0006821//chloride transport;GO:0006821//chloride transport;GO:0007601//visual perception;GO:0007601//visual perception;GO:0015701//bicarbonate transport;GO:0030321//transepithelial chloride transport;GO:0034220//ion transmembrane transport;GO:0050896//response to stimulus;GO:0050908//detection of light stimulus involved in visual perception;GO:0051924//regulation of c…	GO:0005829//cytosol;GO:0005886//plasma membrane;GO:0005886//plasma membrane;GO:0009925//basal plasma membrane;GO:0016020//membrane;GO:0016020//membrane;GO:0016021//integral component of membrane;GO:0016021//integral component of membrane;GO:0016323//basolateral plasma membrane;GO:0034707//chloride channel complex;GO:0034707//chloride channel complex;GO:0005886//plasma membrane;GO:0016020//membran…	GO:0005229//intracellular calcium activated chloride channel activity;GO:0005254//chloride channel activity;GO:0005254//chloride channel activity;GO:0005254//chloride channel activity;GO:0005254//chloride channel activity;GO:0005254//chloride channel activity;GO:0015106//bicarbonate transmembrane transporter activity;GO:0042802//identical protein binding;GO:0005254//chloride channel activity;GO:0…	-
ENSG00000261371	184.026	97.3919	270.66	2.77908	1.47461	0.000115338	0.0289004	17	64319415	64413776	-	7741	PECAM1	GO:0001934;GO:0004888;GO:0005515;GO:0005515;GO:0005515;GO:0005615;GO:0005886;GO:0005886;GO:0005886;GO:0005887;GO:0005911;GO:0006909;GO:0007155;GO:0007156;GO:0007159;GO:0007165;GO:0007166;GO:0008037;GO:0016020;GO:0016021;GO:0030054;GO:0030335;GO:0030667;GO:0031092;GO:0032991;GO:0035633;GO:0035696;GO:0042803;GO:0045121;GO:0050731;GO:0050904;GO:0061028;GO:0070062;GO:0070830;GO:0072011;GO:0072672;GO:…	K06471	-	S;T	2QW63;35GG5;38SJP;3BDGW;3CZU1;3JFDP;482SR;48WJB;4M9PX;4N1YV	platelet and endothelial cell adhesion molecule 1 [Source:HGNC Symbol;Acc:HGNC:8823]	5175	P16284	GO:0001934//positive regulation of protein phosphorylation;GO:0006909//phagocytosis;GO:0007155//cell adhesion;GO:0007156//homophilic cell adhesion via plasma membrane adhesion molecules;GO:0007159//leukocyte cell-cell adhesion;GO:0007165//signal transduction;GO:0007166//cell surface receptor signaling pathway;GO:0008037//cell recognition;GO:0030335//positive regulation of cell migration;GO:003563…	GO:0005615//extracellular space;GO:0005886//plasma membrane;GO:0005886//plasma membrane;GO:0005886//plasma membrane;GO:0005887//integral component of plasma membrane;GO:0005911//cell-cell junction;GO:0016020//membrane;GO:0016021//integral component of membrane;GO:0030054//cell junction;GO:0030667//secretory granule membrane;GO:0031092//platelet alpha granule membrane;GO:0032991//protein-containin…	GO:0004888//transmembrane signaling receptor activity;GO:0005515//protein binding;GO:0005515//protein binding;GO:0005515//protein binding;GO:0042803//protein homodimerization activity;	ko05418(Fluid shear stress and atherosclerosis);ko05144(Malaria);ko04670(Leukocyte transendothelial migration);ko04514(Cell adhesion molecules)
ENSG00000128965	305.704	76.0909	535.317	7.03524	2.8146	0.000138502	0.0341625	15	40952962	40956512	+	2051	CHAC1	GO:0003839;GO:0003839;GO:0003839;GO:0003839;GO:0005112;GO:0005515;GO:0005737;GO:0005737;GO:0005794;GO:0005802;GO:0005829;GO:0005829;GO:0006750;GO:0006751;GO:0006751;GO:0006751;GO:0006915;GO:0006986;GO:0007219;GO:0007399;GO:0010955;GO:0016829;GO:0022008;GO:0045746;GO:0061928;GO:0061928;GO:0070059;GO:0003839;GO:0003839;GO:0003839;GO:0003839;GO:0005112;GO:0005112;GO:0005515;GO:0005737;GO:0005737;GO:…	K07232	EC:4.3.2.7	-	-	ChaC glutathione specific gamma- glutamylcyclotransferase 1 [Source:HGNC Symbol;Acc:HGNC:28680]	79094	Q9BUX1	GO:0006750//glutathione biosynthetic process;GO:0006751//glutathione catabolic process;GO:0006751//glutathione catabolic process;GO:0006751//glutathione catabolic process;GO:0006915//apoptotic process;GO:0006986//response to unfolded protein;GO:0007219//Notch signaling pathway;GO:0007399//nervous system development;GO:0010955//negative regulation of protein processing;GO:0022008//neurogenesis;GO:…	GO:0005737//cytoplasm;GO:0005737//cytoplasm;GO:0005794//Golgi apparatus;GO:0005802//trans-Golgi network;GO:0005829//cytosol;GO:0005829//cytosol;GO:0005737//cytoplasm;GO:0005737//cytoplasm;GO:0005794//Golgi apparatus;GO:0005802//trans-Golgi network;GO:0005802//trans-Golgi network;GO:0005829//cytosol;GO:0005829//cytosol;	GO:0003839//gamma-glutamylcyclotransferase activity;GO:0003839//gamma-glutamylcyclotransferase activity;GO:0003839//gamma-glutamylcyclotransferase activity;GO:0003839//gamma-glutamylcyclotransferase activity;GO:0005112//Notch binding;GO:0005515//protein binding;GO:0016829//lyase activity;GO:0061928//glutathione specific gamma-glutamylcyclotransferase activity;GO:0061928//glutathione specific gamm…	ko00480(Glutathione metabolism)
ENSG00000139269	85.6446	26.9105	144.379	5.36514	2.42362	0.000142506	0.0343293	12	57452323	57459280	+	3046	INHBE	GO:0005125;GO:0005179;GO:0005179;GO:0005179;GO:0005576;GO:0005576;GO:0005576;GO:0005615;GO:0008083;GO:0008083;GO:0008083;GO:0010862;GO:0060395;GO:0062023;	K22689	-	M;T	KOG3900;35N3B;39WN2;3BHWT;3CWJY;3J2KP;480GT;48XY7;4M762;4MZH0	inhibin subunit beta E [Source:HGNC Symbol;Acc:HGNC:24029]	83729	P58166	GO:0010862//positive regulation of pathway-restricted SMAD protein phosphorylation;GO:0060395//SMAD protein signal transduction;	GO:0005576//extracellular region;GO:0005576//extracellular region;GO:0005576//extracellular region;GO:0005615//extracellular space;GO:0062023//collagen-containing extracellular matrix;	GO:0005125//cytokine activity;GO:0005179//hormone activity;GO:0005179//hormone activity;GO:0005179//hormone activity;GO:0008083//growth factor activity;GO:0008083//growth factor activity;GO:0008083//growth factor activity;	ko04550(Signaling pathways regulating pluripotency of stem cells);ko04350(TGF-beta signaling pathway);ko04060(Cytokine-cytokine receptor interaction)
ENSG00000100219	657.543	375.12	939.966	2.50577	1.32526	0.000143528	0.0343293	22	28794555	28800597	-	3028	XBP1	GO:0000122;GO:0000976;GO:0000977;GO:0000977;GO:0000978;GO:0000981;GO:0000987;GO:0001525;GO:0001889;GO:0001934;GO:0002020;GO:0002639;GO:0003677;GO:0003677;GO:0003700;GO:0003700;GO:0003700;GO:0003700;GO:0003700;GO:0005515;GO:0005515;GO:0005634;GO:0005634;GO:0005634;GO:0005634;GO:0005654;GO:0005737;GO:0005783;GO:0005789;GO:0005829;GO:0006355;GO:0006355;GO:0006357;GO:0006366;GO:0006511;GO:0006629;GO:…	K09027	-	S;K	KOG4005;35PKR;39V81;3BHDV;3D2EV;3JBKY;486F9;496QI;4MRGS;4N9GY	X-box binding protein 1 [Source:HGNC Symbol;Acc:HGNC:12801]	7494	P17861;A0A024R1F0	GO:0000122//negative regulation of transcription by RNA polymerase II;GO:0001525//angiogenesis;GO:0001889//liver development;GO:0001934//positive regulation of protein phosphorylation;GO:0002639//positive regulation of immunoglobulin production;GO:0006355//regulation of transcription, DNA-templated;GO:0006355//regulation of transcription, DNA-templated;GO:0006357//regulation of transcription by R…	GO:0005634//nucleus;GO:0005634//nucleus;GO:0005634//nucleus;GO:0005634//nucleus;GO:0005654//nucleoplasm;GO:0005737//cytoplasm;GO:0005783//endoplasmic reticulum;GO:0005789//endoplasmic reticulum membrane;GO:0005829//cytosol;GO:0016020//membrane;GO:0016021//integral component of membrane;GO:0030176//integral component of endoplasmic reticulum membrane;GO:0090575//RNA polymerase II transcription reg…	GO:0000976//transcription cis-regulatory region binding;GO:0000977//RNA polymerase II transcription regulatory region sequence-specific DNA binding;GO:0000977//RNA polymerase II transcription regulatory region sequence-specific DNA binding;GO:0000978//RNA polymerase II cis-regulatory region sequence-specific DNA binding;GO:0000981//DNA-binding transcription factor activity, RNA polymerase II-spec…	ko05417(Lipid and atherosclerosis);ko05022(Pathways of neurodegeneration - multiple diseases);ko05017(Spinocerebellar ataxia);ko05014(Amyotrophic lateral sclerosis);ko05012(Parkinson disease);ko05010(Alzheimer disease);ko04932(Non-alcoholic fatty liver disease);ko04141(Protein processing in endoplasmic reticulum)
ENSG00000135472	241.045	132.387	349.704	2.64153	1.40137	0.000167868	0.0395517	12	49866896	49904217	-	6057	FAIM2	GO:0002931;GO:0005515;GO:0005783;GO:0005783;GO:0005794;GO:0005794;GO:0005886;GO:0006915;GO:0007417;GO:0016020;GO:0016020;GO:0016020;GO:0016021;GO:0021549;GO:0021549;GO:0021680;GO:0021680;GO:0021681;GO:0021681;GO:0021702;GO:0021702;GO:0030054;GO:0043066;GO:0043523;GO:0043523;GO:0043524;GO:0045121;GO:0045121;GO:0045202;GO:0045211;GO:0051402;GO:0097190;GO:1902042;GO:2001234;GO:2001234;GO:0005515;GO:…	K24205	-	A;T	KOG2322;35D99;39T95;3BBWI;3D1Q6;3JA63;482ME;494FG;4MBUE;4MUUJ	Fas apoptotic inhibitory molecule 2 [Source:HGNC Symbol;Acc:HGNC:17067]	23017	Q9BWQ8	GO:0002931//response to ischemia;GO:0006915//apoptotic process;GO:0007417//central nervous system development;GO:0021549//cerebellum development;GO:0021549//cerebellum development;GO:0021680//cerebellar Purkinje cell layer development;GO:0021680//cerebellar Purkinje cell layer development;GO:0021681//cerebellar granular layer development;GO:0021681//cerebellar granular layer development;GO:002170…	GO:0005783//endoplasmic reticulum;GO:0005783//endoplasmic reticulum;GO:0005794//Golgi apparatus;GO:0005794//Golgi apparatus;GO:0005886//plasma membrane;GO:0016020//membrane;GO:0016020//membrane;GO:0016020//membrane;GO:0016021//integral component of membrane;GO:0030054//cell junction;GO:0045121//membrane raft;GO:0045121//membrane raft;GO:0045202//synapse;GO:0045211//postsynaptic membrane;GO:000578…	GO:0005515//protein binding;GO:0005515//protein binding;	-
ENSG00000162433	2188.85	3100.78	1276.91	0.411803	-1.27997	0.000170581	0.0395999	1	65147549	65232145	+	7578	AK4	GO:0004017;GO:0004017;GO:0004550;GO:0005524;GO:0005524;GO:0005739;GO:0006139;GO:0006139;GO:0009117;GO:0009123;GO:0016301;GO:0016310;GO:0016740;GO:0016776;GO:0019205;GO:0019205;GO:0019205;GO:0046940;GO:0000166;GO:0002082;GO:0004017;GO:0004017;GO:0004550;GO:0004550;GO:0005515;GO:0005524;GO:0005524;GO:0005524;GO:0005525;GO:0005737;GO:0005739;GO:0005739;GO:0005739;GO:0005739;GO:0005739;GO:0005759;GO:…	K00939	EC:2.7.4.3	F	KOG3078;35AMT;38HBI;3B96B;3CSMW;3JCES;489T1;48W9U;4MI6K;4MYE4	adenylate kinase 4 [Source:HGNC Symbol;Acc:HGNC:363]	205	P27144	GO:0006139//nucleobase-containing compound metabolic process;GO:0006139//nucleobase-containing compound metabolic process;GO:0009117//nucleotide metabolic process;GO:0009123//nucleoside monophosphate metabolic process;GO:0016310//phosphorylation;GO:0046940//nucleoside monophosphate phosphorylation;GO:0002082//regulation of oxidative phosphorylation;GO:0006139//nucleobase-containing compound metab…	GO:0005739//mitochondrion;GO:0005737//cytoplasm;GO:0005739//mitochondrion;GO:0005739//mitochondrion;GO:0005739//mitochondrion;GO:0005739//mitochondrion;GO:0005739//mitochondrion;GO:0005759//mitochondrial matrix;GO:0005759//mitochondrial matrix;GO:0005759//mitochondrial matrix;GO:0005759//mitochondrial matrix;GO:0043231//intracellular membrane-bounded organelle;GO:0005737//cytoplasm;GO:0005739//mi…	GO:0004017//adenylate kinase activity;GO:0004017//adenylate kinase activity;GO:0004550//nucleoside diphosphate kinase activity;GO:0005524//ATP binding;GO:0005524//ATP binding;GO:0016301//kinase activity;GO:0016740//transferase activity;GO:0016776//phosphotransferase activity, phosphate group as acceptor;GO:0019205//nucleobase-containing compound kinase activity;GO:0019205//nucleobase-containing c…	ko00730(Thiamine metabolism);ko00230(Purine metabolism)
ENSG00000170379	153.993	252.306	55.6803	0.220686	-2.17993	0.000185894	0.0425292	7	143620952	143730410	+	6410	TCAF2	GO:0005886;GO:0005886;GO:0005886;GO:0005886;GO:0010359;GO:0010360;GO:0010360;GO:0016020;GO:0030054;GO:0030335;GO:0044325;GO:0044325;GO:0044325;GO:0090314;GO:0090314;GO:0005886;GO:0005886;GO:0005886;GO:0005886;GO:0010359;GO:0010360;GO:0010360;GO:0016020;GO:0030054;GO:0030335;GO:0044325;GO:0044325;GO:0044325;GO:0090314;GO:0090314;GO:0005886;GO:0005886;GO:0005886;GO:0005886;GO:0010359;GO:0010360;GO:…	-	-	S	2QQUS;35HIM;38DKV;3BB2X;3D1H3;3JAQ8;48AZI;492M7;4MFA7;4MT4Z	TRPM8 channel associated factor 2 [Source:HGNC Symbol;Acc:HGNC:26878]	285966	A6NFQ2	GO:0010359//regulation of anion channel activity;GO:0010360//negative regulation of anion channel activity;GO:0010360//negative regulation of anion channel activity;GO:0030335//positive regulation of cell migration;GO:0090314//positive regulation of protein targeting to membrane;GO:0090314//positive regulation of protein targeting to membrane;GO:0010359//regulation of anion channel activity;GO:00…	GO:0005886//plasma membrane;GO:0005886//plasma membrane;GO:0005886//plasma membrane;GO:0005886//plasma membrane;GO:0016020//membrane;GO:0030054//cell junction;GO:0005886//plasma membrane;GO:0005886//plasma membrane;GO:0005886//plasma membrane;GO:0005886//plasma membrane;GO:0016020//membrane;GO:0030054//cell junction;GO:0005886//plasma membrane;GO:0005886//plasma membrane;GO:0005886//plasma membra…	GO:0044325//transmembrane transporter binding;GO:0044325//transmembrane transporter binding;GO:0044325//transmembrane transporter binding;GO:0044325//transmembrane transporter binding;GO:0044325//transmembrane transporter binding;GO:0044325//transmembrane transporter binding;GO:0044325//transmembrane transporter binding;GO:0044325//transmembrane transporter binding;GO:0044325//transmembrane trans…	-
ENSG00000115380	66.9016	102.676	31.1267	0.303153	-1.72188	0.000196287	0.0442655	2	55865967	55924139	-	3962	EFEMP1	GO:0005006;GO:0005006;GO:0005006;GO:0005154;GO:0005201;GO:0005509;GO:0005509;GO:0005515;GO:0005515;GO:0005576;GO:0005576;GO:0005576;GO:0005615;GO:0005615;GO:0006355;GO:0007173;GO:0007173;GO:0007173;GO:0007601;GO:0008083;GO:0018108;GO:0031012;GO:0032331;GO:0043010;GO:0048048;GO:0048050;GO:0062023;GO:0062023;GO:0062023;GO:0070062;GO:0005006;GO:0007173;GO:0062023;GO:0005006;GO:0005006;GO:0005006;GO:…	K18262	-	O;T	KOG1217;35FM0;38BY1;3BCVY;3CV6P;3J4KD;480FW;48XTB;4M89S;4N5KH	EGF containing fibulin extracellular matrix protein 1 [Source:HGNC Symbol;Acc:HGNC:3218]	2202	Q12805;B2R6M6;A0A0S2Z4F1	GO:0006355//regulation of transcription, DNA-templated;GO:0007173//epidermal growth factor receptor signaling pathway;GO:0007173//epidermal growth factor receptor signaling pathway;GO:0007173//epidermal growth factor receptor signaling pathway;GO:0007601//visual perception;GO:0018108//peptidyl-tyrosine phosphorylation;GO:0032331//negative regulation of chondrocyte differentiation;GO:0043010//came…	GO:0005576//extracellular region;GO:0005576//extracellular region;GO:0005576//extracellular region;GO:0005615//extracellular space;GO:0005615//extracellular space;GO:0031012//extracellular matrix;GO:0062023//collagen-containing extracellular matrix;GO:0062023//collagen-containing extracellular matrix;GO:0062023//collagen-containing extracellular matrix;GO:0070062//extracellular exosome;GO:0062023…	GO:0005006//epidermal growth factor-activated receptor activity;GO:0005006//epidermal growth factor-activated receptor activity;GO:0005006//epidermal growth factor-activated receptor activity;GO:0005154//epidermal growth factor receptor binding;GO:0005201//extracellular matrix structural constituent;GO:0005509//calcium ion binding;GO:0005509//calcium ion binding;GO:0005515//protein binding;GO:000…	-
ENSG00000197653	104.14	52.4765	155.803	2.96901	1.56998	0.000200366	0.0445489	12	123762188	123935720	+	16234	DNAH10	GO:0000166;GO:0005524;GO:0005524;GO:0005524;GO:0005737;GO:0005856;GO:0005874;GO:0005929;GO:0005930;GO:0007018;GO:0007018;GO:0008569;GO:0008569;GO:0030286;GO:0030286;GO:0030286;GO:0042995;GO:0097729;GO:0000166;GO:0005524;GO:0005524;GO:0005524;GO:0005737;GO:0005856;GO:0005874;GO:0005929;GO:0005930;GO:0007018;GO:0007018;GO:0008569;GO:0008569;GO:0030286;GO:0030286;GO:0030286;GO:0042995;GO:0097729;GO:…	K10408	-	Z	KOG3595;35FA2;38BFS;3B9HK;3CV0I;3J369;480MK;48UXE;4M7XY;4MV96	dynein axonemal heavy chain 10 [Source:HGNC Symbol;Acc:HGNC:2941]	196385	Q8IVF4;B0I1S1	GO:0007018//microtubule-based movement;GO:0007018//microtubule-based movement;GO:0007018//microtubule-based movement;GO:0007018//microtubule-based movement;GO:0007018//microtubule-based movement;GO:0007018//microtubule-based movement;GO:0007018//microtubule-based movement;	GO:0005737//cytoplasm;GO:0005856//cytoskeleton;GO:0005874//microtubule;GO:0005929//cilium;GO:0005930//axoneme;GO:0030286//dynein complex;GO:0030286//dynein complex;GO:0030286//dynein complex;GO:0042995//cell projection;GO:0097729//9+2 motile cilium;GO:0005737//cytoplasm;GO:0005856//cytoskeleton;GO:0005874//microtubule;GO:0005929//cilium;GO:0005930//axoneme;GO:0030286//dynein complex;GO:0030286//d…	GO:0000166//nucleotide binding;GO:0005524//ATP binding;GO:0005524//ATP binding;GO:0005524//ATP binding;GO:0008569//minus-end-directed microtubule motor activity;GO:0008569//minus-end-directed microtubule motor activity;GO:0000166//nucleotide binding;GO:0005524//ATP binding;GO:0005524//ATP binding;GO:0005524//ATP binding;GO:0008569//minus-end-directed microtubule motor activity;GO:0008569//minus-e…	ko05022(Pathways of neurodegeneration - multiple diseases);ko05016(Huntington disease);ko05014(Amyotrophic lateral sclerosis)
ENSG00000170485	1992.34	1177.23	2807.45	2.3848	1.25387	0.000207771	0.0455539	2	100820139	100996829	+	12504	NPAS2	GO:0000785;GO:0000978;GO:0000978;GO:0000981;GO:0000981;GO:0003677;GO:0003677;GO:0003700;GO:0003700;GO:0003700;GO:0005515;GO:0005515;GO:0005634;GO:0005634;GO:0005634;GO:0005654;GO:0005654;GO:0005667;GO:0005667;GO:0005667;GO:0005737;GO:0005737;GO:0005829;GO:0006355;GO:0006355;GO:0006357;GO:0006974;GO:0007417;GO:0009410;GO:0032922;GO:0032922;GO:0045739;GO:0045893;GO:0045944;GO:0045944;GO:0046872;GO:…	K09026	-	K	KOG3561;35DPZ;38GPM;3BBCR;3CX8T;3J5U3;486KC;49512;4M7MA;4N46J	neuronal PAS domain protein 2 [Source:HGNC Symbol;Acc:HGNC:7895]	4862	Q99743;A2I2P5	GO:0006355//regulation of transcription, DNA-templated;GO:0006355//regulation of transcription, DNA-templated;GO:0006357//regulation of transcription by RNA polymerase II;GO:0006974//cellular response to DNA damage stimulus;GO:0007417//central nervous system development;GO:0009410//response to xenobiotic stimulus;GO:0032922//circadian regulation of gene expression;GO:0032922//circadian regulation…	GO:0000785//chromatin;GO:0005634//nucleus;GO:0005634//nucleus;GO:0005634//nucleus;GO:0005654//nucleoplasm;GO:0005654//nucleoplasm;GO:0005667//transcription regulator complex;GO:0005667//transcription regulator complex;GO:0005667//transcription regulator complex;GO:0005737//cytoplasm;GO:0005737//cytoplasm;GO:0005829//cytosol;GO:1990513//CLOCK-BMAL transcription complex;GO:0005634//nucleus;GO:00056…	GO:0000978//RNA polymerase II cis-regulatory region sequence-specific DNA binding;GO:0000978//RNA polymerase II cis-regulatory region sequence-specific DNA binding;GO:0000981//DNA-binding transcription factor activity, RNA polymerase II-specific;GO:0000981//DNA-binding transcription factor activity, RNA polymerase II-specific;GO:0003677//DNA binding;GO:0003677//DNA binding;GO:0003700//DNA-binding…	ko04710(Circadian rhythm)
ENSG00000163216	18.5977	0.334921	36.8604	110.057	6.78211	0.000218012	0.0471444	1	153039732	153041931	-	1052	SPRR2D	GO:0001533;GO:0001533;GO:0001533;GO:0005737;GO:0005829;GO:0008544;GO:0031424;GO:0001533;GO:0001533;GO:0001533;GO:0005737;GO:0005829;GO:0008544;GO:0031424;GO:0001533;GO:0001533;GO:0001533;GO:0005737;GO:0005829;GO:0008544;GO:0031424;GO:0001533;GO:0001533;GO:0001533;GO:0005737;GO:0005829;GO:0008544;GO:0031424;	-	-	J	2TM5C;35TNK;39ICH;3CN5B;3E3TM;3JPB2;48PDU;49KGP;4MQQD;4N8YD	small proline rich protein 2D [Source:HGNC Symbol;Acc:HGNC:11264]	6703	P22532	GO:0008544//epidermis development;GO:0031424//keratinization;GO:0008544//epidermis development;GO:0031424//keratinization;GO:0008544//epidermis development;GO:0031424//keratinization;GO:0008544//epidermis development;GO:0031424//keratinization;	GO:0001533//cornified envelope;GO:0001533//cornified envelope;GO:0001533//cornified envelope;GO:0005737//cytoplasm;GO:0005829//cytosol;GO:0001533//cornified envelope;GO:0001533//cornified envelope;GO:0001533//cornified envelope;GO:0005737//cytoplasm;GO:0005829//cytosol;GO:0001533//cornified envelope;GO:0001533//cornified envelope;GO:0001533//cornified envelope;GO:0005737//cytoplasm;GO:0005829//cy…	-	-
ENSG00000101938	167.054	243.685	90.4226	0.371063	-1.43026	0.000222872	0.0471468	X	110673856	110795819	-	3920	CHRDL1	GO:0005515;GO:0005576;GO:0000578;GO:0001503;GO:0001654;GO:0005515;GO:0005576;GO:0005576;GO:0005576;GO:0005788;GO:0005886;GO:0007399;GO:0030154;GO:0030509;GO:0030514;GO:0036122;GO:0045202;GO:0048167;GO:0050431;GO:0060074;GO:0097113;GO:0098976;GO:0001503;GO:0001654;GO:0005515;GO:0005576;GO:0005576;GO:0005788;GO:0005886;GO:0007399;GO:0030154;GO:0045202;GO:0001503;GO:0001654;GO:0005515;GO:0005576;GO:…	K24520	-	S;O	2QQFQ;35AUW;38EGX;3BBA8;3CW67;3J2Q6;484EQ;49083;4MBW1;4N1Y2	chordin like 1 [Source:HGNC Symbol;Acc:HGNC:29861]	91851	Q9BU40	GO:0000578//embryonic axis specification;GO:0001503//ossification;GO:0001654//eye development;GO:0007399//nervous system development;GO:0030154//cell differentiation;GO:0030509//BMP signaling pathway;GO:0030514//negative regulation of BMP signaling pathway;GO:0048167//regulation of synaptic plasticity;GO:0060074//synapse maturation;GO:0097113//AMPA glutamate receptor clustering;GO:0098976//excita…	GO:0005576//extracellular region;GO:0005576//extracellular region;GO:0005576//extracellular region;GO:0005576//extracellular region;GO:0005788//endoplasmic reticulum lumen;GO:0005886//plasma membrane;GO:0045202//synapse;GO:0005576//extracellular region;GO:0005576//extracellular region;GO:0005788//endoplasmic reticulum lumen;GO:0005886//plasma membrane;GO:0045202//synapse;GO:0005576//extracellular…	GO:0005515//protein binding;GO:0005515//protein binding;GO:0036122//BMP binding;GO:0050431//transforming growth factor beta binding;GO:0005515//protein binding;GO:0005515//protein binding;GO:0005515//protein binding;	-
ENSG00000145632	2385.95	3358.07	1413.83	0.421025	-1.24802	0.000223997	0.0471468	5	58453982	58460139	-	4647	PLK2	GO:0000082;GO:0000082;GO:0000166;GO:0000278;GO:0000278;GO:0000785;GO:0000922;GO:0002862;GO:0004672;GO:0004672;GO:0004674;GO:0004674;GO:0004674;GO:0004674;GO:0004674;GO:0004674;GO:0004712;GO:0005515;GO:0005515;GO:0005515;GO:0005524;GO:0005524;GO:0005524;GO:0005634;GO:0005737;GO:0005737;GO:0005737;GO:0005813;GO:0005813;GO:0005814;GO:0005814;GO:0005829;GO:0005856;GO:0006468;GO:0006468;GO:0006468;GO:…	K08861	EC:2.7.11.21	T;D	KOG0575;35A7E;38G8G;3BBT5;3CUCV;3J8SH;489NC;494QW;4MG1B;4N2Y6	polo like kinase 2 [Source:HGNC Symbol;Acc:HGNC:19699]	10769	Q9NYY3;A0A024QZV1	GO:0000082//G1/S transition of mitotic cell cycle;GO:0000082//G1/S transition of mitotic cell cycle;GO:0000278//mitotic cell cycle;GO:0000278//mitotic cell cycle;GO:0002862//negative regulation of inflammatory response to antigenic stimulus;GO:0006468//protein phosphorylation;GO:0006468//protein phosphorylation;GO:0006468//protein phosphorylation;GO:0006468//protein phosphorylation;GO:0006977//DN…	GO:0000785//chromatin;GO:0000922//spindle pole;GO:0005634//nucleus;GO:0005737//cytoplasm;GO:0005737//cytoplasm;GO:0005737//cytoplasm;GO:0005813//centrosome;GO:0005813//centrosome;GO:0005814//centriole;GO:0005814//centriole;GO:0005829//cytosol;GO:0005856//cytoskeleton;GO:0030425//dendrite;GO:0042995//cell projection;	GO:0000166//nucleotide binding;GO:0004672//protein kinase activity;GO:0004672//protein kinase activity;GO:0004674//protein serine/threonine kinase activity;GO:0004674//protein serine/threonine kinase activity;GO:0004674//protein serine/threonine kinase activity;GO:0004674//protein serine/threonine kinase activity;GO:0004674//protein serine/threonine kinase activity;GO:0004674//protein serine/thre…	ko04068(FoxO signaling pathway)
ENSG00000265190	71.9398	109.426	34.454	0.314862	-1.66721	0.000240181	0.0498882	10	47460162	47484158	-	4955	ANXA8	GO:0005509;GO:0005509;GO:0005509;GO:0005509;GO:0005515;GO:0005544;GO:0005544;GO:0005544;GO:0005546;GO:0005547;GO:0005829;GO:0005886;GO:0007032;GO:0007032;GO:0007596;GO:0007599;GO:0016197;GO:0016197;GO:0031902;GO:0043325;GO:0046872;GO:0051015;GO:0062023;GO:1900004;GO:1900004;GO:1900138;GO:1900138;GO:0005509;GO:0005509;GO:0005544;GO:0005544;GO:0005544;GO:0005509;GO:0005509;GO:0005509;GO:0005515;GO:…	K17096	-	S;U	KOG0819;35RZC;38FIM;3BKVM;3CYNP;3J6KS;482PM;4925B;4MR1T	annexin A8 [Source:HGNC Symbol;Acc:HGNC:546]	653145	P13928	GO:0007032//endosome organization;GO:0007032//endosome organization;GO:0007596//blood coagulation;GO:0007599//hemostasis;GO:0016197//endosomal transport;GO:0016197//endosomal transport;GO:1900004//negative regulation of serine-type endopeptidase activity;GO:1900004//negative regulation of serine-type endopeptidase activity;GO:1900138//negative regulation of phospholipase A2 activity;GO:1900138//n…	GO:0005829//cytosol;GO:0005886//plasma membrane;GO:0031902//late endosome membrane;GO:0062023//collagen-containing extracellular matrix;GO:0005829//cytosol;GO:0005886//plasma membrane;GO:0031902//late endosome membrane;GO:0062023//collagen-containing extracellular matrix;GO:0005829//cytosol;GO:0005886//plasma membrane;GO:0031902//late endosome membrane;GO:0062023//collagen-containing extracellula…	GO:0005509//calcium ion binding;GO:0005509//calcium ion binding;GO:0005509//calcium ion binding;GO:0005509//calcium ion binding;GO:0005515//protein binding;GO:0005544//calcium-dependent phospholipid binding;GO:0005544//calcium-dependent phospholipid binding;GO:0005544//calcium-dependent phospholipid binding;GO:0005546//phosphatidylinositol-4,5-bisphosphate binding;GO:0005547//phosphatidylinositol…	-
ENSG00000101255	563.98	104.734	1023.23	9.76979	3.28833	0.000250614	0.0513791	20	362835	397559	+	3291	TRIB3	GO:0003714;GO:0003714;GO:0045892;GO:0000122;GO:0003714;GO:0003714;GO:0003714;GO:0003714;GO:0004672;GO:0004860;GO:0005515;GO:0005515;GO:0005524;GO:0005524;GO:0005634;GO:0005634;GO:0005634;GO:0005654;GO:0005654;GO:0005829;GO:0005886;GO:0006468;GO:0006468;GO:0006469;GO:0006469;GO:0006915;GO:0010506;GO:0010506;GO:0010827;GO:0010827;GO:0019899;GO:0019901;GO:0019901;GO:0019901;GO:0031434;GO:0031625;GO:…	K19518	-	T;G	KOG0583;35BH3;39REI;3BMSD;3D3XC;3JFRV;485UY;48ZRD;4MB5Y;4N1MC	tribbles pseudokinase 3 [Source:HGNC Symbol;Acc:HGNC:16228]	57761	Q96RU7	GO:0045892//negative regulation of transcription, DNA-templated;GO:0000122//negative regulation of transcription by RNA polymerase II;GO:0006468//protein phosphorylation;GO:0006468//protein phosphorylation;GO:0006469//negative regulation of protein kinase activity;GO:0006469//negative regulation of protein kinase activity;GO:0006915//apoptotic process;GO:0010506//regulation of autophagy;GO:001050…	GO:0005634//nucleus;GO:0005634//nucleus;GO:0005634//nucleus;GO:0005654//nucleoplasm;GO:0005654//nucleoplasm;GO:0005829//cytosol;GO:0005886//plasma membrane;GO:0005654//nucleoplasm;	GO:0003714//transcription corepressor activity;GO:0003714//transcription corepressor activity;GO:0003714//transcription corepressor activity;GO:0003714//transcription corepressor activity;GO:0003714//transcription corepressor activity;GO:0003714//transcription corepressor activity;GO:0004672//protein kinase activity;GO:0004860//protein kinase inhibitor activity;GO:0005515//protein binding;GO:0005…	ko04931(Insulin resistance)
ENSG00000140044	602.86	354.147	851.574	2.40458	1.26578	0.000275463	0.0557494	14	75427716	75474111	+	6259	JDP2	GO:0000122;GO:0000122;GO:0000785;GO:0000978;GO:0000981;GO:0000981;GO:0001227;GO:0003677;GO:0003677;GO:0003677;GO:0003700;GO:0003700;GO:0005515;GO:0005634;GO:0005634;GO:0005634;GO:0005634;GO:0005634;GO:0006355;GO:0006355;GO:0006357;GO:0006357;GO:0006357;GO:0031063;GO:0031063;GO:0090575;GO:1990837;GO:0003677;GO:0003677;GO:0003700;GO:0003700;GO:0005634;GO:0005634;GO:0006355;GO:0006355;GO:0006357;GO:…	K09033	-	K	KOG1414;35IEP;39HWW;3BF7C;3CV06;3J4RA;48B60;48WU9;4MI0E;4N62J	Jun dimerization protein 2 [Source:HGNC Symbol;Acc:HGNC:17546]	122953	Q8WYK2;A0A024R6D7	GO:0000122//negative regulation of transcription by RNA polymerase II;GO:0000122//negative regulation of transcription by RNA polymerase II;GO:0006355//regulation of transcription, DNA-templated;GO:0006355//regulation of transcription, DNA-templated;GO:0006357//regulation of transcription by RNA polymerase II;GO:0006357//regulation of transcription by RNA polymerase II;GO:0006357//regulation of t…	GO:0000785//chromatin;GO:0005634//nucleus;GO:0005634//nucleus;GO:0005634//nucleus;GO:0005634//nucleus;GO:0005634//nucleus;GO:0090575//RNA polymerase II transcription regulator complex;GO:0005634//nucleus;GO:0005634//nucleus;GO:0000785//chromatin;GO:0005634//nucleus;GO:0005634//nucleus;GO:0005634//nucleus;GO:0005634//nucleus;GO:0005634//nucleus;GO:0090575//RNA polymerase II transcription regulator…	GO:0000978//RNA polymerase II cis-regulatory region sequence-specific DNA binding;GO:0000981//DNA-binding transcription factor activity, RNA polymerase II-specific;GO:0000981//DNA-binding transcription factor activity, RNA polymerase II-specific;GO:0001227//DNA-binding transcription repressor activity, RNA polymerase II-specific;GO:0003677//DNA binding;GO:0003677//DNA binding;GO:0003677//DNA bind…	-
ENSG00000124440	112.659	59.1331	166.184	2.81034	1.49074	0.000284366	0.0563019	19	46297042	46343433	+	8375	HIF3A	GO:0000785;GO:0000785;GO:0000977;GO:0000978;GO:0000981;GO:0000981;GO:0000981;GO:0001525;GO:0001666;GO:0003677;GO:0003677;GO:0003700;GO:0005515;GO:0005634;GO:0005654;GO:0005654;GO:0005737;GO:0005739;GO:0005829;GO:0005829;GO:0005886;GO:0006355;GO:0006355;GO:0006355;GO:0006357;GO:0006366;GO:0006915;GO:0016607;GO:0046983;GO:0046983;GO:0046983;GO:0000785;GO:0000785;GO:0000977;GO:0000978;GO:0000981;GO:…	K09096	-	K	KOG3558;359TT;39SST;3BIBT;3D2F9;3JBQ2;48CFX;48YXM;4MF19;4MT3Y	hypoxia inducible factor 3 subunit alpha [Source:HGNC Symbol;Acc:HGNC:15825]	64344	Q9Y2N7	GO:0001525//angiogenesis;GO:0001666//response to hypoxia;GO:0006355//regulation of transcription, DNA-templated;GO:0006355//regulation of transcription, DNA-templated;GO:0006355//regulation of transcription, DNA-templated;GO:0006357//regulation of transcription by RNA polymerase II;GO:0006366//transcription by RNA polymerase II;GO:0006915//apoptotic process;GO:0001525//angiogenesis;GO:0006355//re…	GO:0000785//chromatin;GO:0000785//chromatin;GO:0005634//nucleus;GO:0005654//nucleoplasm;GO:0005654//nucleoplasm;GO:0005737//cytoplasm;GO:0005739//mitochondrion;GO:0005829//cytosol;GO:0005829//cytosol;GO:0005886//plasma membrane;GO:0016607//nuclear speck;GO:0000785//chromatin;GO:0000785//chromatin;GO:0005634//nucleus;GO:0005654//nucleoplasm;GO:0005654//nucleoplasm;GO:0005737//cytoplasm;GO:0005739/…	GO:0000977//RNA polymerase II transcription regulatory region sequence-specific DNA binding;GO:0000978//RNA polymerase II cis-regulatory region sequence-specific DNA binding;GO:0000981//DNA-binding transcription factor activity, RNA polymerase II-specific;GO:0000981//DNA-binding transcription factor activity, RNA polymerase II-specific;GO:0000981//DNA-binding transcription factor activity, RNA po…	-
ENSG00000113083	5599.29	7842.07	3356.51	0.428013	-1.22427	0.00028875	0.0563019	5	122063195	122078413	-	5596	LOX	GO:0001568;GO:0001649;GO:0001932;GO:0004720;GO:0004720;GO:0004720;GO:0004720;GO:0004720;GO:0004720;GO:0005507;GO:0005507;GO:0005507;GO:0005507;GO:0005507;GO:0005515;GO:0005515;GO:0005518;GO:0005576;GO:0005576;GO:0005576;GO:0005581;GO:0005615;GO:0005615;GO:0005634;GO:0007507;GO:0009410;GO:0009725;GO:0010468;GO:0016202;GO:0016491;GO:0016641;GO:0016641;GO:0017015;GO:0018057;GO:0018057;GO:0018158;GO:…	K00277	EC:1.4.3.13	S;O	2QWQR;35EWK;38FK0;3BJ21;3D185;3J900;487Q6;49053;4MIHZ;4N19Q	lysyl oxidase [Source:HGNC Symbol;Acc:HGNC:6664]	4015	P28300;D0PNI2	GO:0001568//blood vessel development;GO:0001649//osteoblast differentiation;GO:0001932//regulation of protein phosphorylation;GO:0007507//heart development;GO:0009410//response to xenobiotic stimulus;GO:0009725//response to hormone;GO:0010468//regulation of gene expression;GO:0016202//regulation of striated muscle tissue development;GO:0017015//regulation of transforming growth factor beta recept…	GO:0005576//extracellular region;GO:0005576//extracellular region;GO:0005576//extracellular region;GO:0005581//collagen trimer;GO:0005615//extracellular space;GO:0005615//extracellular space;GO:0005634//nucleus;GO:0031012//extracellular matrix;GO:0031012//extracellular matrix;GO:0062023//collagen-containing extracellular matrix;GO:0005576//extracellular region;GO:0005615//extracellular space;GO:0…	GO:0004720//protein-lysine 6-oxidase activity;GO:0004720//protein-lysine 6-oxidase activity;GO:0004720//protein-lysine 6-oxidase activity;GO:0004720//protein-lysine 6-oxidase activity;GO:0004720//protein-lysine 6-oxidase activity;GO:0004720//protein-lysine 6-oxidase activity;GO:0005507//copper ion binding;GO:0005507//copper ion binding;GO:0005507//copper ion binding;GO:0005507//copper ion binding…	-
ENSG00000128567	2668.85	1603.73	3733.96	2.32829	1.21927	0.000288892	0.0563019	7	131500262	131558217	-	6893	PODXL	GO:0016020;GO:0016477;GO:0022407;GO:0001726;GO:0005515;GO:0005615;GO:0005730;GO:0005737;GO:0005886;GO:0005886;GO:0005887;GO:0005902;GO:0007155;GO:0007162;GO:0016020;GO:0016021;GO:0016324;GO:0016324;GO:0016477;GO:0016477;GO:0016477;GO:0016477;GO:0022407;GO:0022407;GO:0022408;GO:0022408;GO:0030027;GO:0030175;GO:0030335;GO:0031528;GO:0031528;GO:0032534;GO:0032534;GO:0033634;GO:0033634;GO:0034451;GO:…	K06817	-	S;T	2S2JU;35E24;38DUX;3BIG7;3CUKZ;3JF0W;48CF4;493E4;4MI7R;4N2IG	podocalyxin like [Source:HGNC Symbol;Acc:HGNC:9171]	5420	O00592;Q96N83	GO:0016477//cell migration;GO:0022407//regulation of cell-cell adhesion;GO:0007155//cell adhesion;GO:0007162//negative regulation of cell adhesion;GO:0016477//cell migration;GO:0016477//cell migration;GO:0016477//cell migration;GO:0016477//cell migration;GO:0022407//regulation of cell-cell adhesion;GO:0022407//regulation of cell-cell adhesion;GO:0022408//negative regulation of cell-cell adhesion;…	GO:0016020//membrane;GO:0001726//ruffle;GO:0005615//extracellular space;GO:0005730//nucleolus;GO:0005737//cytoplasm;GO:0005886//plasma membrane;GO:0005886//plasma membrane;GO:0005887//integral component of plasma membrane;GO:0005902//microvillus;GO:0016020//membrane;GO:0016021//integral component of membrane;GO:0016324//apical plasma membrane;GO:0016324//apical plasma membrane;GO:0030027//lamelli…	GO:0005515//protein binding;GO:0005515//protein binding;	ko05132(Salmonella infection)
ENSG00000185633	59.6295	28.3776	90.8815	3.20258	1.67923	0.000311709	0.0600077	12	57234903	57240715	-	2803	NDUFA4L2	GO:0005751;GO:0016020;GO:0016021;GO:0016020;GO:0016021;GO:0005751;GO:0016020;GO:0016021;	K03948	-	S;C	2SG4Q;35QPB;3A77N;3BSJQ;3DADU;3JHDZ;48F7T;49C3M;4MJSH;4N7AY	NDUFA4 mitochondrial complex associated like 2 [Source:HGNC Symbol;Acc:HGNC:29836]	56901	Q9NRX3;A0A024RB39	-	GO:0005751//mitochondrial respiratory chain complex IV;GO:0016020//membrane;GO:0016021//integral component of membrane;GO:0016020//membrane;GO:0016021//integral component of membrane;GO:0005751//mitochondrial respiratory chain complex IV;GO:0016020//membrane;GO:0016021//integral component of membrane;	-	ko05415(Diabetic cardiomyopathy);ko05208(Chemical carcinogenesis - reactive oxygen species);ko05022(Pathways of neurodegeneration - multiple diseases);ko05020(Prion disease);ko05016(Huntington disease);ko05014(Amyotrophic lateral sclerosis);ko05012(Parkinson disease);ko05010(Alzheimer disease);ko04932(Non-alcoholic fatty liver disease);ko04723(Retrograde endocannabinoid signaling);ko04714(Thermog…
ENSG00000090861	8183.17	4694.43	11671.9	2.48633	1.31402	0.000315809	0.0600646	16	70251983	70289707	-	10248	AARS1	GO:0000049;GO:0000049;GO:0000049;GO:0000166;GO:0000166;GO:0000166;GO:0002161;GO:0002161;GO:0002196;GO:0003676;GO:0003676;GO:0003723;GO:0004812;GO:0004812;GO:0004812;GO:0004813;GO:0004813;GO:0004813;GO:0004813;GO:0004813;GO:0004813;GO:0005524;GO:0005524;GO:0005524;GO:0005524;GO:0005737;GO:0005737;GO:0005737;GO:0005737;GO:0005739;GO:0005829;GO:0005829;GO:0006399;GO:0006400;GO:0006400;GO:0006412;GO:…	K01872	EC:6.1.1.7	J	KOG0188;35DXM;38GHT;3BDN7;3CTNX;3JART;485S8;48YAA;4M80F;4MZX4	alanyl-tRNA synthetase 1 [Source:HGNC Symbol;Acc:HGNC:20]	16	P49588	GO:0006399//tRNA metabolic process;GO:0006400//tRNA modification;GO:0006400//tRNA modification;GO:0006412//translation;GO:0006418//tRNA aminoacylation for protein translation;GO:0006419//alanyl-tRNA aminoacylation;GO:0006419//alanyl-tRNA aminoacylation;GO:0006419//alanyl-tRNA aminoacylation;GO:0006419//alanyl-tRNA aminoacylation;GO:0006419//alanyl-tRNA aminoacylation;GO:0008033//tRNA processing;G…	GO:0005737//cytoplasm;GO:0005737//cytoplasm;GO:0005737//cytoplasm;GO:0005737//cytoplasm;GO:0005739//mitochondrion;GO:0005829//cytosol;GO:0005829//cytosol;GO:0016020//membrane;GO:0070062//extracellular exosome;GO:0005737//cytoplasm;GO:0005737//cytoplasm;GO:0005737//cytoplasm;GO:0005737//cytoplasm;GO:0005739//mitochondrion;GO:0005829//cytosol;GO:0005829//cytosol;GO:0016020//membrane;GO:0070062//ext…	GO:0000049//tRNA binding;GO:0000049//tRNA binding;GO:0000049//tRNA binding;GO:0000166//nucleotide binding;GO:0000166//nucleotide binding;GO:0000166//nucleotide binding;GO:0002161//aminoacyl-tRNA editing activity;GO:0002161//aminoacyl-tRNA editing activity;GO:0002196//Ser-tRNA(Ala) hydrolase activity;GO:0003676//nucleic acid binding;GO:0003676//nucleic acid binding;GO:0003723//RNA binding;GO:00048…	ko00970(Aminoacyl-tRNA biosynthesis)
ENSG00000211454	22.6921	37.8635	7.52079	0.198629	-2.33185	0.000352024	0.0660837	1	19265982	19274194	-	2768	AKR7L	-	K15303	-	-	-	aldo-keto reductase family 7 like (gene/pseudogene) [Source:HGNC Symbol;Acc:HGNC:24056]	246181	Q8NHP1	-	-	-	ko00980(Metabolism of xenobiotics by cytochrome P450)
ENSG00000120708	31796.2	48479.6	15112.7	0.311732	-1.68162	0.000355829	0.0660837	5	136028988	136063818	+	7717	TGFBI	GO:0001525;GO:0002062;GO:0005178;GO:0005178;GO:0005178;GO:0005201;GO:0005515;GO:0005515;GO:0005515;GO:0005518;GO:0005518;GO:0005518;GO:0005576;GO:0005576;GO:0005576;GO:0005604;GO:0005615;GO:0005615;GO:0005615;GO:0005615;GO:0005802;GO:0005886;GO:0007155;GO:0007155;GO:0007155;GO:0007155;GO:0007155;GO:0007162;GO:0007601;GO:0007601;GO:0008283;GO:0008283;GO:0008283;GO:0030198;GO:0030198;GO:0031012;GO:…	K19519	-	M;W	KOG1437;35HJA;39MP0;3BB62;3D1UP;3J7UR;480I0;48VXW;4MGBA;4N57X	transforming growth factor beta induced [Source:HGNC Symbol;Acc:HGNC:11771]	7045	Q15582;A0A0S2Z4Q2	GO:0001525//angiogenesis;GO:0002062//chondrocyte differentiation;GO:0007155//cell adhesion;GO:0007155//cell adhesion;GO:0007155//cell adhesion;GO:0007155//cell adhesion;GO:0007155//cell adhesion;GO:0007162//negative regulation of cell adhesion;GO:0007601//visual perception;GO:0007601//visual perception;GO:0008283//cell population proliferation;GO:0008283//cell population proliferation;GO:0008283/…	GO:0005576//extracellular region;GO:0005576//extracellular region;GO:0005576//extracellular region;GO:0005604//basement membrane;GO:0005615//extracellular space;GO:0005615//extracellular space;GO:0005615//extracellular space;GO:0005615//extracellular space;GO:0005802//trans-Golgi network;GO:0005886//plasma membrane;GO:0031012//extracellular matrix;GO:0031012//extracellular matrix;GO:0062023//coll…	GO:0005178//integrin binding;GO:0005178//integrin binding;GO:0005178//integrin binding;GO:0005201//extracellular matrix structural constituent;GO:0005515//protein binding;GO:0005515//protein binding;GO:0005515//protein binding;GO:0005518//collagen binding;GO:0005518//collagen binding;GO:0005518//collagen binding;GO:0042802//identical protein binding;GO:0050839//cell adhesion molecule binding;GO:0…	-
ENSG00000135253	126.979	57.8551	196.103	3.38956	1.7611	0.000389649	0.0711294	7	128862042	128910719	-	12525	KCP	GO:0002244;GO:0005515;GO:0005615;GO:0030513;GO:0005515;GO:0005576;	K24522	-	S;W;V	KOG1216;35JN1;38TEU;3B98U;3CRF5;3JEC6;48827;49902;4MBQP;4N18G	kielin cysteine rich BMP regulator [Source:HGNC Symbol;Acc:HGNC:17585]	375616	Q6ZWJ8	GO:0002244//hematopoietic progenitor cell differentiation;GO:0030513//positive regulation of BMP signaling pathway;	GO:0005615//extracellular space;GO:0005576//extracellular region;	GO:0005515//protein binding;GO:0005515//protein binding;	-
ENSG00000170667	57.725	27.2345	88.2154	3.23911	1.6956	0.000392009	0.0711294	7	102479976	102517777	-	7305	RASA4B	GO:0005096;GO:0005096;GO:0005096;GO:0005543;GO:0005543;GO:0005737;GO:0005829;GO:0005886;GO:0007165;GO:0007165;GO:0016020;GO:0035556;GO:0035556;GO:0043087;GO:0043087;GO:0046580;GO:0046580;GO:0046872;GO:0071277;GO:0071277;GO:0005096;GO:0007165;GO:0007165;GO:0035556;GO:0035556;GO:0043087;GO:0043087;GO:0005096;GO:0005096;GO:0005096;GO:0005543;GO:0005543;GO:0007165;GO:0007165;GO:0035556;GO:0035556;GO:…	K17630	-	J;T	KOG2059;35GGN;38CMR;3BBKY;3D2CU;3JEWM;484RV;490FT;4MH3E;4MZ8N	RAS p21 protein activator 4B [Source:HGNC Symbol;Acc:HGNC:35202]	100271927	F5GXT2	GO:0007165//signal transduction;GO:0007165//signal transduction;GO:0035556//intracellular signal transduction;GO:0035556//intracellular signal transduction;GO:0043087//regulation of GTPase activity;GO:0043087//regulation of GTPase activity;GO:0046580//negative regulation of Ras protein signal transduction;GO:0046580//negative regulation of Ras protein signal transduction;GO:0071277//cellular resp…	GO:0005737//cytoplasm;GO:0005829//cytosol;GO:0005886//plasma membrane;GO:0016020//membrane;	GO:0005096//GTPase activator activity;GO:0005096//GTPase activator activity;GO:0005096//GTPase activator activity;GO:0005543//phospholipid binding;GO:0005543//phospholipid binding;GO:0046872//metal ion binding;GO:0005096//GTPase activator activity;GO:0005096//GTPase activator activity;GO:0005096//GTPase activator activity;GO:0005096//GTPase activator activity;GO:0005543//phospholipid binding;GO:0…	ko04014(Ras signaling pathway)
ENSG00000163734	89.3839	45.6608	133.107	2.91512	1.54356	0.000412511	0.0735049	4	74036589	74038807	-	2219	CXCL3	GO:0005125;GO:0005576;GO:0005576;GO:0005576;GO:0005576;GO:0005615;GO:0005615;GO:0006935;GO:0006935;GO:0006935;GO:0006952;GO:0006952;GO:0006954;GO:0006954;GO:0006955;GO:0006955;GO:0008009;GO:0008009;GO:0008009;GO:0008009;GO:0009605;GO:0030593;GO:0030593;GO:0045236;GO:0061844;GO:0070098;GO:0071222;	K05505	-	O;M;T	2S7MM;35QP2;3AN5U;3C1H4;3D9P3;3JHGA;48FJD;49CIQ;4MK95;4N70Q	C-X-C motif chemokine ligand 3 [Source:HGNC Symbol;Acc:HGNC:4604]	2921	P19876	GO:0006935//chemotaxis;GO:0006935//chemotaxis;GO:0006935//chemotaxis;GO:0006952//defense response;GO:0006952//defense response;GO:0006954//inflammatory response;GO:0006954//inflammatory response;GO:0006955//immune response;GO:0006955//immune response;GO:0009605//response to external stimulus;GO:0030593//neutrophil chemotaxis;GO:0030593//neutrophil chemotaxis;GO:0061844//antimicrobial humoral immu…	GO:0005576//extracellular region;GO:0005576//extracellular region;GO:0005576//extracellular region;GO:0005576//extracellular region;GO:0005615//extracellular space;GO:0005615//extracellular space;	GO:0005125//cytokine activity;GO:0008009//chemokine activity;GO:0008009//chemokine activity;GO:0008009//chemokine activity;GO:0008009//chemokine activity;GO:0045236//CXCR chemokine receptor binding;	ko05417(Lipid and atherosclerosis);ko05323(Rheumatoid arthritis);ko05167(Kaposi sarcoma-associated herpesvirus infection);ko05146(Amoebiasis);ko05134(Legionellosis);ko05120(Epithelial cell signaling in Helicobacter pylori infection);ko04936(Alcoholic liver disease);ko04668(TNF signaling pathway);ko04657(IL-17 signaling pathway);ko04621(NOD-like receptor signaling pathway);ko04064(NF-kappa B signa…
ENSG00000182326	387.207	544.516	229.898	0.422206	-1.24398	0.000414414	0.0735049	12	6988259	7071032	+	8295	C1S	GO:0002376;GO:0004175;GO:0004252;GO:0004252;GO:0004252;GO:0004252;GO:0005509;GO:0005509;GO:0005515;GO:0005576;GO:0005576;GO:0005615;GO:0006508;GO:0006508;GO:0006508;GO:0006956;GO:0006958;GO:0006958;GO:0006958;GO:0008233;GO:0008236;GO:0016787;GO:0042802;GO:0045087;GO:0046872;GO:0072562;GO:0110165;GO:0002376;GO:0004175;GO:0004252;GO:0004252;GO:0004252;GO:0004252;GO:0005509;GO:0005509;GO:0005515;GO:…	K01331	EC:3.4.21.42	O;E	KOG3627;35H2D;38DE2;3BFCY;3CTQZ;3JA48;48B07;498HK;4M8J8;4MXBG	complement C1s [Source:HGNC Symbol;Acc:HGNC:1247]	716	P09871	GO:0002376//immune system process;GO:0006508//proteolysis;GO:0006508//proteolysis;GO:0006508//proteolysis;GO:0006956//complement activation;GO:0006958//complement activation, classical pathway;GO:0006958//complement activation, classical pathway;GO:0006958//complement activation, classical pathway;GO:0045087//innate immune response;GO:0002376//immune system process;GO:0006508//proteolysis;GO:0006…	GO:0005576//extracellular region;GO:0005576//extracellular region;GO:0005615//extracellular space;GO:0072562//blood microparticle;GO:0110165//cellular anatomical entity;GO:0005576//extracellular region;GO:0005576//extracellular region;GO:0005615//extracellular space;GO:0072562//blood microparticle;GO:0110165//cellular anatomical entity;GO:0005576//extracellular region;GO:0005576//extracellular re…	GO:0004175//endopeptidase activity;GO:0004252//serine-type endopeptidase activity;GO:0004252//serine-type endopeptidase activity;GO:0004252//serine-type endopeptidase activity;GO:0004252//serine-type endopeptidase activity;GO:0005509//calcium ion binding;GO:0005509//calcium ion binding;GO:0005515//protein binding;GO:0008233//peptidase activity;GO:0008236//serine-type peptidase activity;GO:0016787…	ko05322(Systemic lupus erythematosus);ko05171(Coronavirus disease - COVID-19);ko05150(Staphylococcus aureus infection);ko05133(Pertussis);ko04610(Complement and coagulation cascades)
ENSG00000130711	20.7537	6.68869	34.8188	5.20562	2.38007	0.000453242	0.0794986	9	130664594	130682986	+	2481	PRDM12	GO:0000122;GO:0000122;GO:0003677;GO:0005515;GO:0005634;GO:0005634;GO:0005634;GO:0005654;GO:0008168;GO:0010468;GO:0016740;GO:0019233;GO:0022008;GO:0022008;GO:0031175;GO:0032259;GO:0046872;GO:0050965;GO:0051574;GO:0051574;GO:1900111;GO:1900111;GO:1900111;GO:1900111;GO:1990226;GO:1990226;GO:0003677;GO:0005515;GO:0005634;GO:0008168;GO:0016740;GO:0032259;GO:0046872;GO:1900111;GO:1900111;	K24255	EC:2.1.1.-	H;K	KOG2461;35NBX;38B9S;3BESE;3D1IB;3JE0X;488UR;49633;4M7M9;4MZNY	PR/SET domain 12 [Source:HGNC Symbol;Acc:HGNC:13997]	59335	Q9H4Q4	GO:0000122//negative regulation of transcription by RNA polymerase II;GO:0000122//negative regulation of transcription by RNA polymerase II;GO:0010468//regulation of gene expression;GO:0019233//sensory perception of pain;GO:0022008//neurogenesis;GO:0022008//neurogenesis;GO:0031175//neuron projection development;GO:0032259//methylation;GO:0050965//detection of temperature stimulus involved in sens…	GO:0005634//nucleus;GO:0005634//nucleus;GO:0005634//nucleus;GO:0005654//nucleoplasm;GO:0005634//nucleus;	GO:0003677//DNA binding;GO:0005515//protein binding;GO:0008168//methyltransferase activity;GO:0016740//transferase activity;GO:0046872//metal ion binding;GO:1990226//histone methyltransferase binding;GO:1990226//histone methyltransferase binding;GO:0003677//DNA binding;GO:0005515//protein binding;GO:0008168//methyltransferase activity;GO:0016740//transferase activity;GO:0046872//metal ion binding;	-
ENSG00000198732	2744.66	1676.54	3812.79	2.27421	1.18536	0.00046335	0.0795169	14	69854131	70032366	+	4369	SMOC1	GO:0001654;GO:0005509;GO:0005509;GO:0005515;GO:0005515;GO:0005576;GO:0005604;GO:0005604;GO:0005615;GO:0008201;GO:0030154;GO:0030198;GO:0045667;GO:0046872;GO:0050840;GO:0050840;GO:0050840;GO:0060173;GO:0001654;GO:0005509;GO:0005509;GO:0005515;GO:0005515;GO:0005576;GO:0005604;GO:0005604;GO:0005615;GO:0008201;GO:0030154;GO:0030198;GO:0045667;GO:0046872;GO:0050840;GO:0050840;GO:0050840;GO:0060173;	K24354	-	S	KOG4578;35AZV;39SIX;3BCPZ;3D0I3;3JA0K;483PR;48WTF;4M8CV;4N1PH	SPARC related modular calcium binding 1 [Source:HGNC Symbol;Acc:HGNC:20318]	64093	Q9H4F8;A0A024R6E0	GO:0001654//eye development;GO:0030154//cell differentiation;GO:0030198//extracellular matrix organization;GO:0045667//regulation of osteoblast differentiation;GO:0060173//limb development;GO:0001654//eye development;GO:0030154//cell differentiation;GO:0030198//extracellular matrix organization;GO:0045667//regulation of osteoblast differentiation;GO:0060173//limb development;	GO:0005576//extracellular region;GO:0005604//basement membrane;GO:0005604//basement membrane;GO:0005615//extracellular space;GO:0005576//extracellular region;GO:0005604//basement membrane;GO:0005604//basement membrane;GO:0005615//extracellular space;	GO:0005509//calcium ion binding;GO:0005509//calcium ion binding;GO:0005515//protein binding;GO:0005515//protein binding;GO:0008201//heparin binding;GO:0046872//metal ion binding;GO:0050840//extracellular matrix binding;GO:0050840//extracellular matrix binding;GO:0050840//extracellular matrix binding;GO:0005509//calcium ion binding;GO:0005509//calcium ion binding;GO:0005515//protein binding;GO:000…	-
ENSG00000181781	9.62508	1.37643	17.8737	12.9856	3.69884	0.000466714	0.0795169	19	463346	474983	-	1718	ODF3L2	GO:0005515;GO:0005856;GO:0005881;GO:0005881;GO:0005515;GO:0005856;GO:0005881;GO:0005881;	K25636	-	S	2QRKE;35USJ;39VMU;3BFWR;3D133;3JP5A;48CZ2;499V2;4MRFC;4N1I9	outer dense fiber of sperm tails 3 like 2 [Source:HGNC Symbol;Acc:HGNC:26841]	284451	Q3SX64	-	GO:0005856//cytoskeleton;GO:0005881//cytoplasmic microtubule;GO:0005881//cytoplasmic microtubule;GO:0005856//cytoskeleton;GO:0005881//cytoplasmic microtubule;GO:0005881//cytoplasmic microtubule;	GO:0005515//protein binding;GO:0005515//protein binding;	-
ENSG00000108924	37.9809	15.898	60.0637	3.77807	1.91765	0.000468458	0.0795169	17	55264960	55325187	+	6776	HLF	GO:0000785;GO:0000978;GO:0000981;GO:0000981;GO:0001228;GO:0003677;GO:0003677;GO:0003677;GO:0003677;GO:0003690;GO:0003700;GO:0003700;GO:0005515;GO:0005634;GO:0005634;GO:0005634;GO:0005634;GO:0005634;GO:0005634;GO:0005654;GO:0006355;GO:0006355;GO:0006357;GO:0006357;GO:0006357;GO:0006357;GO:0035914;GO:0043565;GO:0045944;GO:0048511;GO:0090575;GO:1990837;GO:0000785;GO:0000978;GO:0000981;GO:0000981;GO:…	K09057	-	S;K	KOG3119;35EJF;39U78;3BHV1;3CYF0;3J92W;481I2;48W4R;4MDE8;4MZRC	HLF transcription factor, PAR bZIP family member [Source:HGNC Symbol;Acc:HGNC:4977]	3131	Q16534	GO:0006355//regulation of transcription, DNA-templated;GO:0006355//regulation of transcription, DNA-templated;GO:0006357//regulation of transcription by RNA polymerase II;GO:0006357//regulation of transcription by RNA polymerase II;GO:0006357//regulation of transcription by RNA polymerase II;GO:0006357//regulation of transcription by RNA polymerase II;GO:0035914//skeletal muscle cell differentiat…	GO:0000785//chromatin;GO:0005634//nucleus;GO:0005634//nucleus;GO:0005634//nucleus;GO:0005634//nucleus;GO:0005634//nucleus;GO:0005634//nucleus;GO:0005654//nucleoplasm;GO:0090575//RNA polymerase II transcription regulator complex;GO:0000785//chromatin;GO:0005634//nucleus;GO:0005634//nucleus;GO:0005634//nucleus;GO:0005634//nucleus;GO:0005634//nucleus;GO:0005634//nucleus;GO:0005654//nucleoplasm;GO:00…	GO:0000978//RNA polymerase II cis-regulatory region sequence-specific DNA binding;GO:0000981//DNA-binding transcription factor activity, RNA polymerase II-specific;GO:0000981//DNA-binding transcription factor activity, RNA polymerase II-specific;GO:0001228//DNA-binding transcription activator activity, RNA polymerase II-specific;GO:0003677//DNA binding;GO:0003677//DNA binding;GO:0003677//DNA bind…	-
ENSG00000103742	202.62	115.722	289.519	2.50184	1.32299	0.000478567	0.0803687	15	65381484	65422947	-	7619	IGDCC4	GO:0005515;GO:0005886;GO:0016020;GO:0016021;GO:0098609;	K22657	-	T;I	KOG4221;35MHV;39JY7;3BC0X;3CYFQ;3J572;48376;495VK;4M6G7;4MUXB	immunoglobulin superfamily DCC subclass member 4 [Source:HGNC Symbol;Acc:HGNC:13770]	57722	Q8TDY8	GO:0098609//cell-cell adhesion;	GO:0005886//plasma membrane;GO:0016020//membrane;GO:0016021//integral component of membrane;	GO:0005515//protein binding;	-
ENSG00000156453	16.2438	3.35785	29.1298	8.67514	3.11689	0.000485809	0.0807261	5	141853090	141879246	-	5924	PCDH1	GO:0005509;GO:0005509;GO:0005654;GO:0005730;GO:0005886;GO:0005886;GO:0005886;GO:0005886;GO:0005887;GO:0005887;GO:0005911;GO:0007155;GO:0007155;GO:0007155;GO:0007155;GO:0007156;GO:0007156;GO:0007267;GO:0007399;GO:0016020;GO:0016020;GO:0016020;GO:0016021;GO:0030054;GO:0030054;GO:0043231;GO:0005509;GO:0005509;GO:0005509;GO:0005886;GO:0005886;GO:0007155;GO:0007155;GO:0007155;GO:0007156;GO:0007156;GO:…	K16498	-	S;T;W	2QWB7;35JFW;39FUM;3BH6P;3CWZG;3JCF0;48192;48V0N;4METR;4MWI0	protocadherin 1 [Source:HGNC Symbol;Acc:HGNC:8655]	5097	Q08174;B4E2D8;A8K0E7	GO:0007155//cell adhesion;GO:0007155//cell adhesion;GO:0007155//cell adhesion;GO:0007155//cell adhesion;GO:0007156//homophilic cell adhesion via plasma membrane adhesion molecules;GO:0007156//homophilic cell adhesion via plasma membrane adhesion molecules;GO:0007267//cell-cell signaling;GO:0007399//nervous system development;GO:0007155//cell adhesion;GO:0007155//cell adhesion;GO:0007155//cell adh…	GO:0005654//nucleoplasm;GO:0005730//nucleolus;GO:0005886//plasma membrane;GO:0005886//plasma membrane;GO:0005886//plasma membrane;GO:0005886//plasma membrane;GO:0005887//integral component of plasma membrane;GO:0005887//integral component of plasma membrane;GO:0005911//cell-cell junction;GO:0016020//membrane;GO:0016020//membrane;GO:0016020//membrane;GO:0016021//integral component of membrane;GO:0…	GO:0005509//calcium ion binding;GO:0005509//calcium ion binding;GO:0005509//calcium ion binding;GO:0005509//calcium ion binding;GO:0005509//calcium ion binding;GO:0005509//calcium ion binding;GO:0005509//calcium ion binding;GO:0005509//calcium ion binding;GO:0005509//calcium ion binding;GO:0005509//calcium ion binding;GO:0005509//calcium ion binding;GO:0005509//calcium ion binding;	-
ENSG00000116745	24.1261	8.22927	40.0229	4.86349	2.28199	0.000496896	0.0817083	1	68428822	68449954	-	2605	RPE65	GO:0001523;GO:0001523;GO:0001786;GO:0001895;GO:0003407;GO:0003824;GO:0004744;GO:0005634;GO:0005737;GO:0005737;GO:0005783;GO:0005789;GO:0005886;GO:0005886;GO:0005886;GO:0006629;GO:0006720;GO:0006776;GO:0007601;GO:0007601;GO:0007601;GO:0007623;GO:0008286;GO:0009416;GO:0010468;GO:0016020;GO:0016020;GO:0016702;GO:0016702;GO:0016787;GO:0016853;GO:0031210;GO:0042572;GO:0042574;GO:0042574;GO:0043010;GO:…	K11158	-	Q	KOG1285;35A8V;38DX7;3BAXR;3CRSB;3J82T;47ZXB;48YKT;4MFDM;4MV6K	retinoid isomerohydrolase RPE65 [Source:HGNC Symbol;Acc:HGNC:10294]	6121	Q16518	GO:0001523//retinoid metabolic process;GO:0001523//retinoid metabolic process;GO:0001895//retina homeostasis;GO:0003407//neural retina development;GO:0006629//lipid metabolic process;GO:0006720//isoprenoid metabolic process;GO:0006776//vitamin A metabolic process;GO:0007601//visual perception;GO:0007601//visual perception;GO:0007601//visual perception;GO:0007623//circadian rhythm;GO:0008286//insu…	GO:0005634//nucleus;GO:0005737//cytoplasm;GO:0005737//cytoplasm;GO:0005783//endoplasmic reticulum;GO:0005789//endoplasmic reticulum membrane;GO:0005886//plasma membrane;GO:0005886//plasma membrane;GO:0005886//plasma membrane;GO:0016020//membrane;GO:0016020//membrane;GO:0043231//intracellular membrane-bounded organelle;GO:0044297//cell body;	GO:0001786//phosphatidylserine binding;GO:0003824//catalytic activity;GO:0004744//retinal isomerase activity;GO:0016702//oxidoreductase activity, acting on single donors with incorporation of molecular oxygen, incorporation of two atoms of oxygen;GO:0016702//oxidoreductase activity, acting on single donors with incorporation of molecular oxygen, incorporation of two atoms of oxygen;GO:0016787//hy…	ko00830(Retinol metabolism)
ENSG00000118523	1186.28	1884.82	487.737	0.258771	-1.95025	0.000563915	0.0911387	6	131948176	131951372	-	2338	CCN2	GO:0001502;GO:0001503;GO:0001525;GO:0001894;GO:0001934;GO:0001968;GO:0002062;GO:0005178;GO:0005178;GO:0005515;GO:0005515;GO:0005515;GO:0005520;GO:0005576;GO:0005576;GO:0005576;GO:0005576;GO:0005576;GO:0005615;GO:0005801;GO:0005829;GO:0005886;GO:0005938;GO:0007155;GO:0007155;GO:0007160;GO:0007165;GO:0007165;GO:0007165;GO:0007229;GO:0007568;GO:0008022;GO:0008083;GO:0008201;GO:0008201;GO:0008201;GO:…	K06827	-	O;W	2QQDX;35AAC;39C1C;3BG77;3CV8A;3J438;4841G;48UUW;4M5XD;4MUN1	cellular communication network factor 2 [Source:HGNC Symbol;Acc:HGNC:2500]	1490	P29279;Q5M8T4	GO:0001502//cartilage condensation;GO:0001503//ossification;GO:0001525//angiogenesis;GO:0001894//tissue homeostasis;GO:0001934//positive regulation of protein phosphorylation;GO:0002062//chondrocyte differentiation;GO:0007155//cell adhesion;GO:0007155//cell adhesion;GO:0007160//cell-matrix adhesion;GO:0007165//signal transduction;GO:0007165//signal transduction;GO:0007165//signal transduction;GO:…	GO:0005576//extracellular region;GO:0005576//extracellular region;GO:0005576//extracellular region;GO:0005576//extracellular region;GO:0005576//extracellular region;GO:0005615//extracellular space;GO:0005801//cis-Golgi network;GO:0005829//cytosol;GO:0005886//plasma membrane;GO:0005938//cell cortex;GO:0031012//extracellular matrix;GO:0031012//extracellular matrix;GO:0031012//extracellular matrix;G…	GO:0001968//fibronectin binding;GO:0005178//integrin binding;GO:0005178//integrin binding;GO:0005515//protein binding;GO:0005515//protein binding;GO:0005515//protein binding;GO:0005520//insulin-like growth factor binding;GO:0008022//protein C-terminus binding;GO:0008083//growth factor activity;GO:0008201//heparin binding;GO:0008201//heparin binding;GO:0008201//heparin binding;	ko04390(Hippo signaling pathway);ko04371(Apelin signaling pathway)
ENSG00000133048	797.711	1238.91	356.507	0.287757	-1.79708	0.000565792	0.0911387	1	203178931	203186704	-	3363	CHI3L1	GO:0005201;GO:0005515;GO:0005576;GO:0005576;GO:0005576;GO:0005615;GO:0005615;GO:0005615;GO:0005737;GO:0005737;GO:0005783;GO:0005783;GO:0005975;GO:0005975;GO:0006032;GO:0006915;GO:0006954;GO:0007250;GO:0007250;GO:0008061;GO:0008061;GO:0008061;GO:0008061;GO:0009612;GO:0010800;GO:0010800;GO:0030246;GO:0030324;GO:0031012;GO:0032757;GO:0032757;GO:0034612;GO:0035580;GO:0045766;GO:0045766;GO:0045766;GO:…	K17523	-	T;G	KOG2806;35IG5;39YZU;3BNV8;3CTRD;3JE2Y;485F5;4933Q;4MC8A;4N3NH	chitinase 3 like 1 [Source:HGNC Symbol;Acc:HGNC:1932]	1116	P36222;A0A024R969	GO:0005975//carbohydrate metabolic process;GO:0005975//carbohydrate metabolic process;GO:0006032//chitin catabolic process;GO:0006915//apoptotic process;GO:0006954//inflammatory response;GO:0007250//activation of NF-kappaB-inducing kinase activity;GO:0007250//activation of NF-kappaB-inducing kinase activity;GO:0009612//response to mechanical stimulus;GO:0010800//positive regulation of peptidyl-th…	GO:0005576//extracellular region;GO:0005576//extracellular region;GO:0005576//extracellular region;GO:0005615//extracellular space;GO:0005615//extracellular space;GO:0005615//extracellular space;GO:0005737//cytoplasm;GO:0005737//cytoplasm;GO:0005783//endoplasmic reticulum;GO:0005783//endoplasmic reticulum;GO:0031012//extracellular matrix;GO:0035580//specific granule lumen;GO:0048471//perinuclear …	GO:0005201//extracellular matrix structural constituent;GO:0005515//protein binding;GO:0008061//chitin binding;GO:0008061//chitin binding;GO:0008061//chitin binding;GO:0008061//chitin binding;GO:0030246//carbohydrate binding;GO:0008061//chitin binding;GO:0008061//chitin binding;	-
ENSG00000243978	267.396	157.978	376.814	2.38523	1.25413	0.00058089	0.0926255	X	110358848	110456334	+	5497	RTL9	-	-	-	S	2RXMW;35H6T;39XSZ;3BBSH;3D3GQ;3J20F;48D83;4922X;4MAZY;4MTG2	retrotransposon Gag like 9 [Source:HGNC Symbol;Acc:HGNC:29245]	57529	Q8NET4	-	-	-	-
ENSG00000137962	377.623	547.488	207.758	0.379476	-1.39792	0.000595355	0.0939827	1	94148988	94275068	-	18370	ARHGAP29	GO:0007165;GO:0051056;GO:0005096;GO:0005096;GO:0005096;GO:0005096;GO:0005737;GO:0005737;GO:0005829;GO:0007165;GO:0007165;GO:0007266;GO:0030165;GO:0032991;GO:0046872;GO:0051056;GO:0051056;GO:0090630;GO:0005096;GO:0005096;GO:0005096;GO:0005096;GO:0005515;GO:0005737;GO:0005737;GO:0005829;GO:0007165;GO:0007266;GO:0030165;GO:0032991;GO:0046872;GO:0051056;GO:0051056;GO:0090630;	K20644	-	Z;T	KOG1453;35H96;38DJM;3BB6R;3CUHS;3JDD0;484DE;48X06;4MFC2;4N0WW	Rho GTPase activating protein 29 [Source:HGNC Symbol;Acc:HGNC:30207]	9411	Q52LW3	GO:0007165//signal transduction;GO:0051056//regulation of small GTPase mediated signal transduction;GO:0007165//signal transduction;GO:0007165//signal transduction;GO:0007266//Rho protein signal transduction;GO:0051056//regulation of small GTPase mediated signal transduction;GO:0051056//regulation of small GTPase mediated signal transduction;GO:0090630//activation of GTPase activity;GO:0007165//s…	GO:0005737//cytoplasm;GO:0005737//cytoplasm;GO:0005829//cytosol;GO:0032991//protein-containing complex;GO:0005737//cytoplasm;GO:0005737//cytoplasm;GO:0005829//cytosol;GO:0032991//protein-containing complex;	GO:0005096//GTPase activator activity;GO:0005096//GTPase activator activity;GO:0005096//GTPase activator activity;GO:0005096//GTPase activator activity;GO:0030165//PDZ domain binding;GO:0046872//metal ion binding;GO:0005096//GTPase activator activity;GO:0005096//GTPase activator activity;GO:0005096//GTPase activator activity;GO:0005096//GTPase activator activity;GO:0005515//protein binding;GO:003…	-
ENSG00000151117	101.108	54.2798	147.937	2.72545	1.4465	0.000636796	0.0995293	11	18693122	18704785	+	4243	TMEM86A	GO:0005515;GO:0016020;GO:0016021;GO:0016021;GO:0016021;GO:0047408;GO:0047409;	-	-	S	KOG4804;35BFT;38ESJ;3BIQ7;3CZAE;3JDDH;487FV;491D8;4MEVS;4MWTA	transmembrane protein 86A [Source:HGNC Symbol;Acc:HGNC:26890]	144110	Q8N2M4	-	GO:0016020//membrane;GO:0016021//integral component of membrane;GO:0016021//integral component of membrane;GO:0016021//integral component of membrane;	GO:0005515//protein binding;GO:0047408//alkenylglycerophosphocholine hydrolase activity;GO:0047409//alkenylglycerophosphoethanolamine hydrolase activity;	-
ENSG00000132510	593.583	365.038	822.129	2.25217	1.17132	0.00069155	0.106095	17	7834217	7854796	+	7392	KDM6B	GO:0000978;GO:0005515;GO:0005634;GO:0005634;GO:0005634;GO:0005634;GO:0005634;GO:0005654;GO:0006325;GO:0006338;GO:0006338;GO:0006954;GO:0007507;GO:0008013;GO:0010468;GO:0010468;GO:0016491;GO:0016577;GO:0031490;GO:0032452;GO:0043565;GO:0044666;GO:0045165;GO:0045446;GO:0045446;GO:0045944;GO:0045944;GO:0046872;GO:0046872;GO:0046872;GO:0048333;GO:0048333;GO:0051213;GO:0055007;GO:0055007;GO:0070301;GO:…	K11448	EC:1.14.11.68	O;C;I	KOG1124;KOG1246;35FEA;39XV9;3BHYQ;3D08E;3J63D;488AX;490H3;4M6UU;4MY71	lysine demethylase 6B [Source:HGNC Symbol;Acc:HGNC:29012]	23135	O15054	GO:0006325//chromatin organization;GO:0006338//chromatin remodeling;GO:0006338//chromatin remodeling;GO:0006954//inflammatory response;GO:0007507//heart development;GO:0010468//regulation of gene expression;GO:0010468//regulation of gene expression;GO:0016577//histone demethylation;GO:0045165//cell fate commitment;GO:0045446//endothelial cell differentiation;GO:0045446//endothelial cell different…	GO:0005634//nucleus;GO:0005634//nucleus;GO:0005634//nucleus;GO:0005634//nucleus;GO:0005634//nucleus;GO:0005654//nucleoplasm;GO:0044666//MLL3/4 complex;GO:0005634//nucleus;GO:0005634//nucleus;GO:0005634//nucleus;GO:0005634//nucleus;GO:0005654//nucleoplasm;GO:0044666//MLL3/4 complex;GO:0005634//nucleus;GO:0005634//nucleus;	GO:0000978//RNA polymerase II cis-regulatory region sequence-specific DNA binding;GO:0005515//protein binding;GO:0008013//beta-catenin binding;GO:0016491//oxidoreductase activity;GO:0031490//chromatin DNA binding;GO:0032452//histone demethylase activity;GO:0043565//sequence-specific DNA binding;GO:0046872//metal ion binding;GO:0046872//metal ion binding;GO:0046872//metal ion binding;GO:0051213//d…	-
ENSG00000144834	31.1401	12.527	49.7532	3.97167	1.98974	0.000692246	0.106095	3	111998739	112013887	+	1716	TAGLN3	GO:0000122;GO:0005515;GO:0005634;GO:0005856;GO:0007417;GO:0005515;GO:0005856;GO:0007417;GO:0005515;GO:0005856;GO:0007417;GO:0005515;GO:0005515;GO:0005515;GO:0005856;GO:0007417;	K20526	-	Z	KOG2046;35I8Z;39VUB;3BGB2;3D1Q3;3J8PU;48477;48X97;4MH1J;4N2PK	transgelin 3 [Source:HGNC Symbol;Acc:HGNC:29868]	29114	Q9UI15	GO:0000122//negative regulation of transcription by RNA polymerase II;GO:0007417//central nervous system development;GO:0007417//central nervous system development;GO:0007417//central nervous system development;GO:0007417//central nervous system development;	GO:0005634//nucleus;GO:0005856//cytoskeleton;GO:0005856//cytoskeleton;GO:0005856//cytoskeleton;GO:0005856//cytoskeleton;	GO:0005515//protein binding;GO:0005515//protein binding;GO:0005515//protein binding;GO:0005515//protein binding;GO:0005515//protein binding;GO:0005515//protein binding;	-
ENSG00000165312	107.696	59.1395	156.252	2.64209	1.40168	0.000704288	0.106725	10	23439075	23442377	+	3303	OTUD1	GO:0004843;GO:0004843;GO:0006508;GO:0008233;GO:0008234;GO:0016579;GO:0016787;GO:0070536;GO:0070536;	K13716	EC:3.4.19.12	O;T;G	KOG2605;35B4P;38VA9;3B94H;3D453;3JF6N;481V7;48YH5;4MAN7;4N1E6	OTU deubiquitinase 1 [Source:HGNC Symbol;Acc:HGNC:27346]	220213	Q5VV17	GO:0006508//proteolysis;GO:0016579//protein deubiquitination;GO:0070536//protein K63-linked deubiquitination;GO:0070536//protein K63-linked deubiquitination;	-	GO:0004843//thiol-dependent deubiquitinase;GO:0004843//thiol-dependent deubiquitinase;GO:0008233//peptidase activity;GO:0008234//cysteine-type peptidase activity;GO:0016787//hydrolase activity;	-
ENSG00000047936	160.535	240.712	80.3588	0.333838	-1.58278	0.000709878	0.106725	6	117287353	117425942	-	8890	ROS1	GO:0000166;GO:0001558;GO:0002066;GO:0004672;GO:0004672;GO:0004712;GO:0004713;GO:0004713;GO:0004713;GO:0004713;GO:0004714;GO:0004714;GO:0004714;GO:0004714;GO:0005515;GO:0005515;GO:0005515;GO:0005524;GO:0005524;GO:0005524;GO:0005886;GO:0005887;GO:0006468;GO:0006468;GO:0006468;GO:0007169;GO:0007169;GO:0007169;GO:0007283;GO:0016020;GO:0016020;GO:0016020;GO:0016020;GO:0016021;GO:0016301;GO:0016310;GO:…	K05088	EC:2.7.10.1	T;K;L	KOG1095;35HGV;38FFY;3BA0F;3CSJG;3J72W;48ATF;4919Y;4M5WZ;4N580	ROS proto-oncogene 1, receptor tyrosine kinase [Source:HGNC Symbol;Acc:HGNC:10261]	6098	P08922	GO:0001558//regulation of cell growth;GO:0002066//columnar/cuboidal epithelial cell development;GO:0006468//protein phosphorylation;GO:0006468//protein phosphorylation;GO:0006468//protein phosphorylation;GO:0007169//transmembrane receptor protein tyrosine kinase signaling pathway;GO:0007169//transmembrane receptor protein tyrosine kinase signaling pathway;GO:0007169//transmembrane receptor protei…	GO:0005886//plasma membrane;GO:0005887//integral component of plasma membrane;GO:0016020//membrane;GO:0016020//membrane;GO:0016020//membrane;GO:0016020//membrane;GO:0016021//integral component of membrane;GO:0043235//receptor complex;GO:0005886//plasma membrane;GO:0009986//cell surface;GO:0016020//membrane;GO:0016020//membrane;GO:0016020//membrane;GO:0016021//integral component of membrane;GO:004…	GO:0000166//nucleotide binding;GO:0004672//protein kinase activity;GO:0004672//protein kinase activity;GO:0004712//protein serine/threonine/tyrosine kinase activity;GO:0004713//protein tyrosine kinase activity;GO:0004713//protein tyrosine kinase activity;GO:0004713//protein tyrosine kinase activity;GO:0004713//protein tyrosine kinase activity;GO:0004714//transmembrane receptor protein tyrosine ki…	-
ENSG00000042062	552.116	335.651	768.581	2.28982	1.19523	0.000741339	0.110404	20	50586108	50691542	-	6023	RIPOR3	GO:0005515;	K24818	-	S	2QY15;35GNE;38EG0;3BGRG;3CTMP;3J897;47ZVM;48W2N;4M88R;4MXTS	RIPOR family member 3 [Source:HGNC Symbol;Acc:HGNC:16168]	140876	Q96MK2	-	-	GO:0005515//protein binding;	-
ENSG00000163017	19.0992	32.0089	6.18942	0.193366	-2.3706	0.000756088	0.111548	2	73892314	73919865	+	3811	ACTG2	GO:0000166;GO:0005524;GO:0005615;GO:0005737;GO:0005737;GO:0005829;GO:0005856;GO:0005869;GO:0010628;GO:0030027;GO:0030175;GO:0032982;GO:0044297;GO:0070062;GO:0072562;GO:0090131;GO:0000166;GO:0005524;GO:0005615;GO:0005737;GO:0005737;GO:0005829;GO:0005856;GO:0005869;GO:0010628;GO:0030027;GO:0030175;GO:0032982;GO:0044297;GO:0070062;GO:0071944;GO:0072562;GO:0090131;GO:0000166;GO:0005524;GO:0005615;GO:…	K12315	-	Z	KOG0676;35BK6;38C0D;3BBGP;3CRBJ;3J6YY;485B3;493M4;4MACA;4MWMU	actin gamma 2, smooth muscle [Source:HGNC Symbol;Acc:HGNC:145]	72	P63267	GO:0010628//positive regulation of gene expression;GO:0090131//mesenchyme migration;GO:0010628//positive regulation of gene expression;GO:0090131//mesenchyme migration;GO:0010628//positive regulation of gene expression;GO:0090131//mesenchyme migration;	GO:0005615//extracellular space;GO:0005737//cytoplasm;GO:0005737//cytoplasm;GO:0005829//cytosol;GO:0005856//cytoskeleton;GO:0005869//dynactin complex;GO:0030027//lamellipodium;GO:0030175//filopodium;GO:0032982//myosin filament;GO:0044297//cell body;GO:0070062//extracellular exosome;GO:0072562//blood microparticle;GO:0005615//extracellular space;GO:0005737//cytoplasm;GO:0005737//cytoplasm;GO:00058…	GO:0000166//nucleotide binding;GO:0005524//ATP binding;GO:0000166//nucleotide binding;GO:0005524//ATP binding;GO:0000166//nucleotide binding;GO:0005524//ATP binding;	ko04270(Vascular smooth muscle contraction)
ENSG00000185483	66.9858	99.7419	34.2297	0.343183	-1.54295	0.000764518	0.111747	1	63774017	64181498	+	6718	ROR1	GO:0000166;GO:0001725;GO:0004672;GO:0004672;GO:0004714;GO:0005515;GO:0005515;GO:0005524;GO:0005524;GO:0005524;GO:0005737;GO:0005737;GO:0005886;GO:0005886;GO:0005887;GO:0005887;GO:0006468;GO:0006468;GO:0007169;GO:0007169;GO:0007605;GO:0009986;GO:0010976;GO:0014002;GO:0014068;GO:0016020;GO:0016021;GO:0016055;GO:0016301;GO:0016310;GO:0016740;GO:0017147;GO:0017147;GO:0018108;GO:0030424;GO:0033674;GO:…	K05122	EC:2.7.10.1	T;K;L	KOG1026;35KHQ;38CP6;3BC7R;3CXG0;3J4VG;482SY;498H9;4M9ZX;4MSII	receptor tyrosine kinase like orphan receptor 1 [Source:HGNC Symbol;Acc:HGNC:10256]	4919	Q01973	GO:0006468//protein phosphorylation;GO:0006468//protein phosphorylation;GO:0007169//transmembrane receptor protein tyrosine kinase signaling pathway;GO:0007169//transmembrane receptor protein tyrosine kinase signaling pathway;GO:0007605//sensory perception of sound;GO:0010976//positive regulation of neuron projection development;GO:0014002//astrocyte development;GO:0014068//positive regulation of…	GO:0001725//stress fiber;GO:0005737//cytoplasm;GO:0005737//cytoplasm;GO:0005886//plasma membrane;GO:0005886//plasma membrane;GO:0005887//integral component of plasma membrane;GO:0005887//integral component of plasma membrane;GO:0009986//cell surface;GO:0016020//membrane;GO:0016021//integral component of membrane;GO:0030424//axon;GO:0042995//cell projection;GO:0043235//receptor complex;GO:0043235/…	GO:0000166//nucleotide binding;GO:0004672//protein kinase activity;GO:0004672//protein kinase activity;GO:0004714//transmembrane receptor protein tyrosine kinase activity;GO:0005515//protein binding;GO:0005515//protein binding;GO:0005524//ATP binding;GO:0005524//ATP binding;GO:0005524//ATP binding;GO:0016301//kinase activity;GO:0016740//transferase activity;GO:0017147//Wnt-protein binding;GO:0017…	ko04310(Wnt signaling pathway)
ENSG00000115902	527.105	323.595	730.615	2.25781	1.17492	0.000777732	0.112636	2	64988477	65023865	+	6941	SLC1A4	GO:0005254;GO:0005813;GO:0005882;GO:0005886;GO:0005886;GO:0005886;GO:0005887;GO:0006865;GO:0006868;GO:0008514;GO:0009986;GO:0015171;GO:0015175;GO:0015179;GO:0015180;GO:0015180;GO:0015180;GO:0015183;GO:0015183;GO:0015184;GO:0015186;GO:0015193;GO:0015194;GO:0015194;GO:0015194;GO:0015195;GO:0015195;GO:0015293;GO:0015293;GO:0015293;GO:0015808;GO:0015811;GO:0015813;GO:0015824;GO:0015825;GO:0015825;GO:…	K05615	-	C;P;E	KOG3787;35PFY;38BEY;3BE7V;3CVUF;3J7QB;48359;4936H;4MC35;4MS1F	solute carrier family 1 member 4 [Source:HGNC Symbol;Acc:HGNC:10942]	6509	P43007	GO:0006865//amino acid transport;GO:0006868//glutamine transport;GO:0015808//L-alanine transport;GO:0015811//L-cystine transport;GO:0015813//L-glutamate transmembrane transport;GO:0015824//proline transport;GO:0015825//L-serine transport;GO:0015825//L-serine transport;GO:0015826//threonine transport;GO:0034589//hydroxyproline transport;GO:0035249//synaptic transmission, glutamatergic;GO:0035524//…	GO:0005813//centrosome;GO:0005882//intermediate filament;GO:0005886//plasma membrane;GO:0005886//plasma membrane;GO:0005886//plasma membrane;GO:0005887//integral component of plasma membrane;GO:0009986//cell surface;GO:0016020//membrane;GO:0016020//membrane;GO:0016021//integral component of membrane;GO:0016021//integral component of membrane;GO:0016021//integral component of membrane;GO:0042470//…	GO:0005254//chloride channel activity;GO:0008514//organic anion transmembrane transporter activity;GO:0015171//amino acid transmembrane transporter activity;GO:0015175//neutral amino acid transmembrane transporter activity;GO:0015179//L-amino acid transmembrane transporter activity;GO:0015180//L-alanine transmembrane transporter activity;GO:0015180//L-alanine transmembrane transporter activity;GO…	-
ENSG00000163453	259.798	365.193	154.404	0.422801	-1.24195	0.000796926	0.114366	4	57030773	57110385	-	1930	IGFBP7	GO:0001558;GO:0001558;GO:0005201;GO:0005515;GO:0005515;GO:0005520;GO:0005520;GO:0005576;GO:0005576;GO:0005576;GO:0005576;GO:0005576;GO:0005615;GO:0005615;GO:0005615;GO:0005788;GO:0007155;GO:0007566;GO:0008285;GO:0009408;GO:0009966;GO:0014070;GO:0019838;GO:0032526;GO:0032870;GO:0050810;GO:0051414;GO:0062023;GO:0070062;GO:0001558;GO:0001558;GO:0005201;GO:0005515;GO:0005515;GO:0005520;GO:0005520;GO:…	K23580	-	S;O;T	2RACD;35MZA;39SXP;3BJSY;3CU4C;3J6VU;4835X;496G0;4MGY9;4MX7N	insulin like growth factor binding protein 7 [Source:HGNC Symbol;Acc:HGNC:5476]	3490	Q16270	GO:0001558//regulation of cell growth;GO:0001558//regulation of cell growth;GO:0007155//cell adhesion;GO:0007566//embryo implantation;GO:0008285//negative regulation of cell population proliferation;GO:0009408//response to heat;GO:0009966//regulation of signal transduction;GO:0014070//response to organic cyclic compound;GO:0032526//response to retinoic acid;GO:0032870//cellular response to hormon…	GO:0005576//extracellular region;GO:0005576//extracellular region;GO:0005576//extracellular region;GO:0005576//extracellular region;GO:0005576//extracellular region;GO:0005615//extracellular space;GO:0005615//extracellular space;GO:0005615//extracellular space;GO:0005788//endoplasmic reticulum lumen;GO:0062023//collagen-containing extracellular matrix;GO:0070062//extracellular exosome;GO:0005576/…	GO:0005201//extracellular matrix structural constituent;GO:0005515//protein binding;GO:0005515//protein binding;GO:0005520//insulin-like growth factor binding;GO:0005520//insulin-like growth factor binding;GO:0019838//growth factor binding;GO:0005201//extracellular matrix structural constituent;GO:0005515//protein binding;GO:0005515//protein binding;GO:0005520//insulin-like growth factor binding;…	-
ENSG00000172432	5456.4	3427.9	7484.9	2.18353	1.12666	0.000816314	0.116093	6	43605316	43629264	-	4726	GTPBP2	GO:0000166;GO:0005525;GO:0000166;GO:0003746;GO:0003924;GO:0003924;GO:0005515;GO:0005525;GO:0005525;GO:0005525;GO:0005576;GO:0006414;GO:0008150;GO:0031093;GO:0042802;GO:0000166;GO:0005525;GO:0000166;GO:0005525;GO:0000166;GO:0003746;GO:0003924;GO:0003924;GO:0005515;GO:0005525;GO:0005525;GO:0005525;GO:0005576;GO:0006414;GO:0008150;GO:0031093;GO:0042802;GO:0003924;GO:0003924;GO:0005525;GO:0005525;	K24888	-	J;G	KOG1143;35ESS;3ARE2;3BAIQ;3CUAB;3J8PS;47YZG;48VFK;4MIP0;4N0MD	GTP binding protein 2 [Source:HGNC Symbol;Acc:HGNC:4670]	54676	Q9BX10;A0A024RD30	GO:0006414//translational elongation;GO:0008150//biological_process;GO:0006414//translational elongation;GO:0008150//biological_process;	GO:0005576//extracellular region;GO:0031093//platelet alpha granule lumen;GO:0005576//extracellular region;GO:0031093//platelet alpha granule lumen;	GO:0000166//nucleotide binding;GO:0005525//GTP binding;GO:0000166//nucleotide binding;GO:0003746//translation elongation factor activity;GO:0003924//GTPase activity;GO:0003924//GTPase activity;GO:0005515//protein binding;GO:0005525//GTP binding;GO:0005525//GTP binding;GO:0005525//GTP binding;GO:0042802//identical protein binding;GO:0000166//nucleotide binding;GO:0005525//GTP binding;GO:0000166//n…	-
ENSG00000103241	15.4257	4.301	26.5504	6.17307	2.62599	0.000840176	0.11842	16	86510527	86515422	+	3520	FOXF1	GO:0000122;GO:0000785;GO:0000976;GO:0000977;GO:0000978;GO:0000978;GO:0000981;GO:0000981;GO:0001228;GO:0001568;GO:0001570;GO:0001701;GO:0001701;GO:0001756;GO:0001763;GO:0002053;GO:0003197;GO:0003214;GO:0003677;GO:0003700;GO:0003700;GO:0005634;GO:0005634;GO:0005634;GO:0005634;GO:0005667;GO:0006355;GO:0006355;GO:0006357;GO:0007224;GO:0007368;GO:0007494;GO:0007498;GO:0007507;GO:0009887;GO:0009887;GO:…	K09399	-	K	KOG2294;35GAU;39T4H;3BET4;3CUCG;3J80V;47ZJA;48YPK;4M5QB;4N2AI	forkhead box F1 [Source:HGNC Symbol;Acc:HGNC:3809]	2294	Q12946	GO:0000122//negative regulation of transcription by RNA polymerase II;GO:0001568//blood vessel development;GO:0001570//vasculogenesis;GO:0001701//in utero embryonic development;GO:0001701//in utero embryonic development;GO:0001756//somitogenesis;GO:0001763//morphogenesis of a branching structure;GO:0002053//positive regulation of mesenchymal cell proliferation;GO:0003197//endocardial cushion deve…	GO:0000785//chromatin;GO:0005634//nucleus;GO:0005634//nucleus;GO:0005634//nucleus;GO:0005634//nucleus;GO:0005667//transcription regulator complex;	GO:0000976//transcription cis-regulatory region binding;GO:0000977//RNA polymerase II transcription regulatory region sequence-specific DNA binding;GO:0000978//RNA polymerase II cis-regulatory region sequence-specific DNA binding;GO:0000978//RNA polymerase II cis-regulatory region sequence-specific DNA binding;GO:0000981//DNA-binding transcription factor activity, RNA polymerase II-specific;GO:00…	-
ENSG00000166046	32.0459	13.426	50.6657	3.7737	1.91598	0.000851984	0.119021	12	106301929	106347003	+	6616	TCP11L2	GO:0005515;GO:0007165;GO:0005515;GO:0007165;	K25628	-	A;T	KOG1981;35ECJ;38C0Q;3BCNB;3CTGE;3J7WI;48AT5;48XSW;4MHTV;4N1EE	t-complex 11 like 2 [Source:HGNC Symbol;Acc:HGNC:28627]	255394	Q8N4U5;A0A024RBH4	GO:0007165//signal transduction;GO:0007165//signal transduction;	-	GO:0005515//protein binding;GO:0005515//protein binding;	-
ENSG00000135069	1549.21	977.67	2120.75	2.16919	1.11716	0.0008858	0.12266	9	78297125	78330093	+	2206	PSAT1	GO:0003824;GO:0003824;GO:0004648;GO:0004648;GO:0004648;GO:0004648;GO:0004648;GO:0005515;GO:0005737;GO:0005829;GO:0005829;GO:0006564;GO:0006564;GO:0006564;GO:0006564;GO:0008483;GO:0008615;GO:0008652;GO:0016740;GO:0030170;GO:0042802;GO:0070062;GO:0003824;GO:0003824;GO:0004648;GO:0004648;GO:0004648;GO:0004648;GO:0004648;GO:0005515;GO:0005737;GO:0005829;GO:0005829;GO:0006564;GO:0006564;GO:0006564;GO:…	K00831	EC:2.6.1.52	H;E	KOG2790;35KKS;38B9C;3BGD1;3CWFZ;3J1Y4;485VP;496QZ;4MCD2;4N2TI	phosphoserine aminotransferase 1 [Source:HGNC Symbol;Acc:HGNC:19129]	29968	Q9Y617;A0A024R222	GO:0006564//L-serine biosynthetic process;GO:0006564//L-serine biosynthetic process;GO:0006564//L-serine biosynthetic process;GO:0006564//L-serine biosynthetic process;GO:0008615//pyridoxine biosynthetic process;GO:0008652//cellular amino acid biosynthetic process;GO:0006564//L-serine biosynthetic process;GO:0006564//L-serine biosynthetic process;GO:0006564//L-serine biosynthetic process;GO:00065…	GO:0005737//cytoplasm;GO:0005829//cytosol;GO:0005829//cytosol;GO:0070062//extracellular exosome;GO:0005737//cytoplasm;GO:0005829//cytosol;GO:0005829//cytosol;GO:0070062//extracellular exosome;	GO:0003824//catalytic activity;GO:0003824//catalytic activity;GO:0004648//O-phospho-L-serine:2-oxoglutarate aminotransferase activity;GO:0004648//O-phospho-L-serine:2-oxoglutarate aminotransferase activity;GO:0004648//O-phospho-L-serine:2-oxoglutarate aminotransferase activity;GO:0004648//O-phospho-L-serine:2-oxoglutarate aminotransferase activity;GO:0004648//O-phospho-L-serine:2-oxoglutarate ami…	ko00750(Vitamin B6 metabolism);ko00270(Cysteine and methionine metabolism);ko00260(Glycine, serine and threonine metabolism)
ENSG00000163823	154.401	220.829	87.9733	0.398377	-1.32779	0.000921587	0.126506	3	46201711	46208313	-	2646	CCR1	GO:0002407;GO:0004435;GO:0004930;GO:0004930;GO:0004930;GO:0004950;GO:0004950;GO:0004950;GO:0004950;GO:0005515;GO:0005515;GO:0005737;GO:0005886;GO:0005886;GO:0005886;GO:0005887;GO:0006816;GO:0006874;GO:0006887;GO:0006935;GO:0006935;GO:0006935;GO:0006954;GO:0006954;GO:0006954;GO:0006954;GO:0006955;GO:0006955;GO:0006955;GO:0006955;GO:0007155;GO:0007165;GO:0007166;GO:0007186;GO:0007186;GO:0007186;GO:…	K04176	-	O;T	KOG3656;359A5;38F1F;3BAEM;3CYGE;3J3WP;47ZW4;48VP6;4MCAN;4N5X8	C-C motif chemokine receptor 1 [Source:HGNC Symbol;Acc:HGNC:1602]	1230	P32246;Q5U003	GO:0002407//dendritic cell chemotaxis;GO:0006816//calcium ion transport;GO:0006874//cellular calcium ion homeostasis;GO:0006887//exocytosis;GO:0006935//chemotaxis;GO:0006935//chemotaxis;GO:0006935//chemotaxis;GO:0006954//inflammatory response;GO:0006954//inflammatory response;GO:0006954//inflammatory response;GO:0006954//inflammatory response;GO:0006955//immune response;GO:0006955//immune respons…	GO:0005737//cytoplasm;GO:0005886//plasma membrane;GO:0005886//plasma membrane;GO:0005886//plasma membrane;GO:0005887//integral component of plasma membrane;GO:0009897//external side of plasma membrane;GO:0009897//external side of plasma membrane;GO:0016020//membrane;GO:0016021//integral component of membrane;GO:0016021//integral component of membrane;GO:0016021//integral component of membrane;	GO:0004435//phosphatidylinositol phospholipase C activity;GO:0004930//G protein-coupled receptor activity;GO:0004930//G protein-coupled receptor activity;GO:0004930//G protein-coupled receptor activity;GO:0004950//chemokine receptor activity;GO:0004950//chemokine receptor activity;GO:0004950//chemokine receptor activity;GO:0004950//chemokine receptor activity;GO:0005515//protein binding;GO:000551…	ko05167(Kaposi sarcoma-associated herpesvirus infection);ko05163(Human cytomegalovirus infection);ko04062(Chemokine signaling pathway);ko04061(Viral protein interaction with cytokine and cytokine receptor);ko04060(Cytokine-cytokine receptor interaction)
ENSG00000080031	110.725	52.7944	168.656	3.19458	1.67563	0.00101305	0.137862	19	55181247	55209506	-	4345	PTPRH	GO:0004721;GO:0004725;GO:0004725;GO:0004725;GO:0004725;GO:0004725;GO:0005001;GO:0005001;GO:0005001;GO:0005515;GO:0005515;GO:0005737;GO:0005886;GO:0005887;GO:0005902;GO:0006470;GO:0006470;GO:0006470;GO:0006470;GO:0006915;GO:0016020;GO:0016021;GO:0016311;GO:0016311;GO:0016324;GO:0016787;GO:0016791;GO:0016791;GO:0031528;GO:0042995;GO:0045296;GO:1990264;GO:0004721;GO:0004725;GO:0004725;GO:0004725;GO:…	K18034	EC:3.1.3.48	T	KOG0791;35J2Q;39U0X;3BBNQ;3CSYA;3J6B4;487QW;492NB;4MISD;4MXY2	protein tyrosine phosphatase receptor type H [Source:HGNC Symbol;Acc:HGNC:9672]	5794	Q9HD43	GO:0006470//protein dephosphorylation;GO:0006470//protein dephosphorylation;GO:0006470//protein dephosphorylation;GO:0006470//protein dephosphorylation;GO:0006915//apoptotic process;GO:0016311//dephosphorylation;GO:0016311//dephosphorylation;GO:1990264//peptidyl-tyrosine dephosphorylation involved in inactivation of protein kinase activity;GO:0006470//protein dephosphorylation;GO:0006470//protein…	GO:0005737//cytoplasm;GO:0005886//plasma membrane;GO:0005887//integral component of plasma membrane;GO:0005902//microvillus;GO:0016020//membrane;GO:0016021//integral component of membrane;GO:0016324//apical plasma membrane;GO:0031528//microvillus membrane;GO:0042995//cell projection;GO:0005737//cytoplasm;GO:0005886//plasma membrane;GO:0005887//integral component of plasma membrane;GO:0016020//mem…	GO:0004721//phosphoprotein phosphatase activity;GO:0004725//protein tyrosine phosphatase activity;GO:0004725//protein tyrosine phosphatase activity;GO:0004725//protein tyrosine phosphatase activity;GO:0004725//protein tyrosine phosphatase activity;GO:0004725//protein tyrosine phosphatase activity;GO:0005001//transmembrane receptor protein tyrosine phosphatase activity;GO:0005001//transmembrane re…	-
ENSG00000028277	2647.86	1683.23	3612.48	2.14615	1.10175	0.00104293	0.138747	19	42086110	42196585	-	9072	POU2F2	GO:0000976;GO:0000978;GO:0000981;GO:0001228;GO:0002335;GO:0003677;GO:0003677;GO:0003700;GO:0003700;GO:0005634;GO:0005634;GO:0006355;GO:0006355;GO:0019904;GO:0032755;GO:0043565;GO:0045893;GO:0045944;GO:0048469;GO:0098586;GO:0000785;GO:0000976;GO:0000978;GO:0000981;GO:0000981;GO:0000981;GO:0000981;GO:0003677;GO:0003677;GO:0003677;GO:0003700;GO:0003700;GO:0003700;GO:0003700;GO:0005634;GO:0005634;GO:…	K09364	-	K	KOG3802;35HU7;399SR;3BC91;3CVCT;3J9IP;4868G;491IR;4M78T;4N4TZ	POU class 2 homeobox 2 [Source:HGNC Symbol;Acc:HGNC:9213]	5452	P09086	GO:0002335//mature B cell differentiation;GO:0006355//regulation of transcription, DNA-templated;GO:0006355//regulation of transcription, DNA-templated;GO:0032755//positive regulation of interleukin-6 production;GO:0045893//positive regulation of transcription, DNA-templated;GO:0045944//positive regulation of transcription by RNA polymerase II;GO:0048469//cell maturation;GO:0098586//cellular resp…	GO:0005634//nucleus;GO:0005634//nucleus;GO:0000785//chromatin;GO:0005634//nucleus;GO:0005634//nucleus;GO:0005634//nucleus;GO:0005634//nucleus;GO:0005654//nucleoplasm;GO:0005654//nucleoplasm;GO:0005737//cytoplasm;GO:0043231//intracellular membrane-bounded organelle;GO:0005634//nucleus;GO:0005634//nucleus;GO:0005634//nucleus;GO:0005654//nucleoplasm;GO:0043231//intracellular membrane-bounded organel…	GO:0000976//transcription cis-regulatory region binding;GO:0000978//RNA polymerase II cis-regulatory region sequence-specific DNA binding;GO:0000981//DNA-binding transcription factor activity, RNA polymerase II-specific;GO:0001228//DNA-binding transcription activator activity, RNA polymerase II-specific;GO:0003677//DNA binding;GO:0003677//DNA binding;GO:0003700//DNA-binding transcription factor a…	ko05417(Lipid and atherosclerosis);ko05168(Herpes simplex virus 1 infection)
ENSG00000095739	117.783	47.2314	188.335	3.9875	1.99548	0.00104481	0.138747	10	28677510	28682932	+	2139	BAMBI	GO:0005109;GO:0005109;GO:0005114;GO:0005515;GO:0005737;GO:0005737;GO:0005886;GO:0005886;GO:0007179;GO:0008284;GO:0008360;GO:0010718;GO:0016020;GO:0016021;GO:0016477;GO:0030512;GO:0030512;GO:0030512;GO:0030514;GO:0032092;GO:0045668;GO:0045893;GO:0090263;GO:0090263;GO:0090263;	K10162	-	S;U	2QXJJ;35IQW;39RWT;3BIBE;3CZAM;3J9WD;481Q6;497AX;4MFSH;4MXRT	BMP and activin membrane bound inhibitor [Source:HGNC Symbol;Acc:HGNC:30251]	25805	Q13145	GO:0007179//transforming growth factor beta receptor signaling pathway;GO:0008284//positive regulation of cell population proliferation;GO:0008360//regulation of cell shape;GO:0010718//positive regulation of epithelial to mesenchymal transition;GO:0016477//cell migration;GO:0030512//negative regulation of transforming growth factor beta receptor signaling pathway;GO:0030512//negative regulation o…	GO:0005737//cytoplasm;GO:0005737//cytoplasm;GO:0005886//plasma membrane;GO:0005886//plasma membrane;GO:0016020//membrane;GO:0016021//integral component of membrane;	GO:0005109//frizzled binding;GO:0005109//frizzled binding;GO:0005114//type II transforming growth factor beta receptor binding;GO:0005515//protein binding;	ko04350(TGF-beta signaling pathway);ko04310(Wnt signaling pathway)
ENSG00000176971	77.5476	41.7573	113.338	2.71421	1.44053	0.00104592	0.138747	11	26994112	26997087	+	2976	FIBIN	GO:0003674;GO:0005575;GO:0005576;GO:0005783;GO:0005783;GO:0005794;GO:0008150;GO:0010042;GO:0042803;GO:0070528;GO:0071548;	-	-	S;O	2QSW0;35D1U;38FUG;3BFDA;3CZAY;3J3JU;482YT;48YH2;4MDUZ;4MZZI	fin bud initiation factor homolog [Source:HGNC Symbol;Acc:HGNC:33747]	387758	Q8TAL6	GO:0008150//biological_process;GO:0010042//response to manganese ion;GO:0070528//protein kinase C signaling;GO:0071548//response to dexamethasone;	GO:0005575//cellular_component;GO:0005576//extracellular region;GO:0005783//endoplasmic reticulum;GO:0005783//endoplasmic reticulum;GO:0005794//Golgi apparatus;	GO:0003674//molecular_function;GO:0042803//protein homodimerization activity;	-
ENSG00000171522	174.484	245.797	103.171	0.419739	-1.25244	0.0010766	0.141626	5	40679915	40693735	+	3544	PTGER4	GO:0001818;GO:0001818;GO:0001819;GO:0001819;GO:0004930;GO:0004930;GO:0004930;GO:0004955;GO:0004955;GO:0004957;GO:0004957;GO:0004957;GO:0004957;GO:0005515;GO:0005886;GO:0005886;GO:0005886;GO:0006954;GO:0006955;GO:0007165;GO:0007186;GO:0007186;GO:0007186;GO:0007188;GO:0007189;GO:0007204;GO:0007254;GO:0009612;GO:0009624;GO:0016020;GO:0016021;GO:0016021;GO:0016021;GO:0030278;GO:0032496;GO:0033624;GO:…	K04261	-	O;T	KOG3656;35JAB;38FUQ;3BHKU;3CZ46;3J2UI;481SE;491P4;4MBGB;4N5Q1	prostaglandin E receptor 4 [Source:HGNC Symbol;Acc:HGNC:9596]	5734	P35408;A0PJF5	GO:0001818//negative regulation of cytokine production;GO:0001818//negative regulation of cytokine production;GO:0001819//positive regulation of cytokine production;GO:0001819//positive regulation of cytokine production;GO:0006954//inflammatory response;GO:0006955//immune response;GO:0007165//signal transduction;GO:0007186//G protein-coupled receptor signaling pathway;GO:0007186//G protein-couple…	GO:0005886//plasma membrane;GO:0005886//plasma membrane;GO:0005886//plasma membrane;GO:0016020//membrane;GO:0016021//integral component of membrane;GO:0016021//integral component of membrane;GO:0016021//integral component of membrane;	GO:0004930//G protein-coupled receptor activity;GO:0004930//G protein-coupled receptor activity;GO:0004930//G protein-coupled receptor activity;GO:0004955//prostaglandin receptor activity;GO:0004955//prostaglandin receptor activity;GO:0004957//prostaglandin E receptor activity;GO:0004957//prostaglandin E receptor activity;GO:0004957//prostaglandin E receptor activity;GO:0004957//prostaglandin E r…	ko05200(Pathways in cancer);ko05165(Human papillomavirus infection);ko05163(Human cytomegalovirus infection);ko04924(Renin secretion);ko04750(Inflammatory mediator regulation of TRP channels);ko04080(Neuroactive ligand-receptor interaction)
ENSG00000155893	253.894	154.213	353.575	2.29277	1.19709	0.00111001	0.143701	3	141228726	141367753	+	13343	PXYLP1	GO:0000139;GO:0005515;GO:0005794;GO:0005794;GO:0006024;GO:0006024;GO:0010909;GO:0016020;GO:0016021;GO:0016311;GO:0016787;GO:0016791;GO:0016791;GO:0050650;GO:0050650;GO:0000139;GO:0005515;GO:0005794;GO:0005794;GO:0006024;GO:0006024;GO:0010909;GO:0016020;GO:0016021;GO:0016311;GO:0016787;GO:0016791;GO:0016791;GO:0050650;GO:0050650;	K21403	EC:3.1.3.-	S	KOG3672;35ARV;38VK3;3BA49;3CRJC;3JF3X;481ES;494TH;4MC1M;4N3X0	2-phosphoxylose phosphatase 1 [Source:HGNC Symbol;Acc:HGNC:26303]	92370	Q8TE99;Q9NT50	GO:0006024//glycosaminoglycan biosynthetic process;GO:0006024//glycosaminoglycan biosynthetic process;GO:0010909//positive regulation of heparan sulfate proteoglycan biosynthetic process;GO:0016311//dephosphorylation;GO:0050650//chondroitin sulfate proteoglycan biosynthetic process;GO:0050650//chondroitin sulfate proteoglycan biosynthetic process;GO:0006024//glycosaminoglycan biosynthetic process…	GO:0000139//Golgi membrane;GO:0005794//Golgi apparatus;GO:0005794//Golgi apparatus;GO:0016020//membrane;GO:0016021//integral component of membrane;GO:0000139//Golgi membrane;GO:0005794//Golgi apparatus;GO:0005794//Golgi apparatus;GO:0016020//membrane;GO:0016021//integral component of membrane;	GO:0005515//protein binding;GO:0016787//hydrolase activity;GO:0016791//phosphatase activity;GO:0016791//phosphatase activity;GO:0005515//protein binding;GO:0016787//hydrolase activity;GO:0016791//phosphatase activity;GO:0016791//phosphatase activity;	-
ENSG00000139112	555.311	348.027	762.594	2.19119	1.13172	0.00111057	0.143701	12	10212458	10223128	+	4053	GABARAPL1	GO:0016020;GO:0016020;GO:0006914;GO:0016020;GO:0000045;GO:0000421;GO:0000421;GO:0000422;GO:0005515;GO:0005515;GO:0005515;GO:0005515;GO:0005737;GO:0005739;GO:0005776;GO:0005776;GO:0005776;GO:0005783;GO:0005794;GO:0005829;GO:0005829;GO:0005856;GO:0005874;GO:0006914;GO:0006995;GO:0016020;GO:0016236;GO:0030659;GO:0030957;GO:0031410;GO:0031625;GO:0031625;GO:0048487;GO:0050811;GO:0050811;GO:0000045;GO:…	K08341	-	S;Z	KOG1654;35Q8Z;3A1NV;3BQD3;3D798;3JGR4;48EMX;49BF6;4MJQ8;4N6Y1	GABA type A receptor associated protein like 1 [Source:HGNC Symbol;Acc:HGNC:4068]	23710	Q9H0R8;A0A024RAP5	GO:0006914//autophagy;GO:0000045//autophagosome assembly;GO:0000422//autophagy of mitochondrion;GO:0006914//autophagy;GO:0006995//cellular response to nitrogen starvation;GO:0016236//macroautophagy;GO:0000045//autophagosome assembly;GO:0000422//autophagy of mitochondrion;GO:0006914//autophagy;GO:0006995//cellular response to nitrogen starvation;GO:0016236//macroautophagy;GO:0000045//autophagosome…	GO:0016020//membrane;GO:0016020//membrane;GO:0016020//membrane;GO:0000421//autophagosome membrane;GO:0000421//autophagosome membrane;GO:0005737//cytoplasm;GO:0005739//mitochondrion;GO:0005776//autophagosome;GO:0005776//autophagosome;GO:0005776//autophagosome;GO:0005783//endoplasmic reticulum;GO:0005794//Golgi apparatus;GO:0005829//cytosol;GO:0005829//cytosol;GO:0005856//cytoskeleton;GO:0005874//m…	GO:0005515//protein binding;GO:0005515//protein binding;GO:0005515//protein binding;GO:0005515//protein binding;GO:0030957//Tat protein binding;GO:0031625//ubiquitin protein ligase binding;GO:0031625//ubiquitin protein ligase binding;GO:0048487//beta-tubulin binding;GO:0050811//GABA receptor binding;GO:0050811//GABA receptor binding;GO:0005515//protein binding;GO:0005515//protein binding;GO:00055…	ko04727(GABAergic synapse);ko04621(NOD-like receptor signaling pathway);ko04140(Autophagy - animal);ko04137(Mitophagy - animal);ko04136(Autophagy - other);ko04068(FoxO signaling pathway)
ENSG00000108370	73.8349	39.3542	108.316	2.75233	1.46065	0.00113487	0.145651	17	65100812	65227703	+	7051	RGS9	GO:0007186;GO:0007186;GO:0009968;GO:0035556;GO:0035556;GO:0007186;GO:0007186;GO:0009968;GO:0035556;GO:0035556;GO:0007186;GO:0009968;GO:0035556;GO:0003924;GO:0005096;GO:0005886;GO:0007186;GO:0007186;GO:0007186;GO:0007601;GO:0008277;GO:0009968;GO:0016020;GO:0035556;GO:0035556;GO:0050790;GO:0050896;GO:0003924;GO:0005096;GO:0005886;GO:0007186;GO:0007186;GO:0007186;GO:0007601;GO:0008277;GO:0009968;GO:…	K13765	-	S;T	KOG3589;35IXI;38G0S;3BCKG;3CU6I;3J7EP;484J8;48YAM;4MCCT;4N55M	regulator of G protein signaling 9 [Source:HGNC Symbol;Acc:HGNC:10004]	8787	O75916;A8K1G1	GO:0007186//G protein-coupled receptor signaling pathway;GO:0007186//G protein-coupled receptor signaling pathway;GO:0009968//negative regulation of signal transduction;GO:0035556//intracellular signal transduction;GO:0035556//intracellular signal transduction;GO:0007186//G protein-coupled receptor signaling pathway;GO:0007186//G protein-coupled receptor signaling pathway;GO:0009968//negative reg…	GO:0005886//plasma membrane;GO:0016020//membrane;GO:0005886//plasma membrane;GO:0016020//membrane;GO:0098839//postsynaptic density membrane;GO:0098978//glutamatergic synapse;	GO:0003924//GTPase activity;GO:0005096//GTPase activator activity;GO:0003924//GTPase activity;GO:0005096//GTPase activator activity;	ko05030(Cocaine addiction);ko04744(Phototransduction)
ENSG00000107984	144.517	213.987	75.0462	0.350705	-1.51167	0.00115984	0.147655	10	52314281	52318042	+	2221	DKK1	GO:0000122;GO:0000122;GO:0000904;GO:0001706;GO:0001707;GO:0001942;GO:0002090;GO:0005515;GO:0005515;GO:0005576;GO:0005576;GO:0005576;GO:0005576;GO:0005615;GO:0005615;GO:0005886;GO:0007275;GO:0007492;GO:0007611;GO:0007611;GO:0008083;GO:0010628;GO:0010628;GO:0010942;GO:0010977;GO:0016055;GO:0016055;GO:0030111;GO:0030178;GO:0030178;GO:0030178;GO:0030178;GO:0030279;GO:0030279;GO:0030326;GO:0030514;GO:…	K02165	-	S;T	KOG1218;35BBV;39U61;3BJ7E;3CY0M;3J7F0;480WE;4982I;4MBZ7;4MWB8	dickkopf WNT signaling pathway inhibitor 1 [Source:HGNC Symbol;Acc:HGNC:2891]	22943	O94907;I1W660	GO:0000122//negative regulation of transcription by RNA polymerase II;GO:0000122//negative regulation of transcription by RNA polymerase II;GO:0000904//cell morphogenesis involved in differentiation;GO:0001706//endoderm formation;GO:0001707//mesoderm formation;GO:0001942//hair follicle development;GO:0002090//regulation of receptor internalization;GO:0007275//multicellular organism development;GO…	GO:0005576//extracellular region;GO:0005576//extracellular region;GO:0005576//extracellular region;GO:0005576//extracellular region;GO:0005615//extracellular space;GO:0005615//extracellular space;GO:0005886//plasma membrane;GO:0031901//early endosome membrane;	GO:0005515//protein binding;GO:0005515//protein binding;GO:0008083//growth factor activity;GO:0039706//co-receptor binding;GO:0039706//co-receptor binding;GO:0048019//receptor antagonist activity;GO:0048019//receptor antagonist activity;GO:0050750//low-density lipoprotein particle receptor binding;	ko05022(Pathways of neurodegeneration - multiple diseases);ko05010(Alzheimer disease);ko04310(Wnt signaling pathway)
ENSG00000142871	1824.12	2478.59	1169.64	0.471895	-1.08346	0.00117021	0.147784	1	85580761	85584589	+	3698	CCN1	GO:0000166;GO:0001649;GO:0001934;GO:0002041;GO:0003181;GO:0003278;GO:0003281;GO:0005178;GO:0005178;GO:0005201;GO:0005515;GO:0005515;GO:0005576;GO:0005576;GO:0005576;GO:0005788;GO:0006915;GO:0006935;GO:0007155;GO:0007155;GO:0007155;GO:0007165;GO:0007165;GO:0007165;GO:0008201;GO:0008201;GO:0010518;GO:0010811;GO:0019838;GO:0030198;GO:0030335;GO:0030335;GO:0030501;GO:0030513;GO:0031012;GO:0033690;GO:…	K06829	-	S;T;W	2QQQQ;35FGP;39T7W;3BCCU;3CU84;3JCNE;4868W;498JR;4MAEK;4N0K6	cellular communication network factor 1 [Source:HGNC Symbol;Acc:HGNC:2654]	3491	O00622;Q6FI18	GO:0001649//osteoblast differentiation;GO:0001934//positive regulation of protein phosphorylation;GO:0002041//intussusceptive angiogenesis;GO:0003181//atrioventricular valve morphogenesis;GO:0003278//apoptotic process involved in heart morphogenesis;GO:0003281//ventricular septum development;GO:0006915//apoptotic process;GO:0006935//chemotaxis;GO:0007155//cell adhesion;GO:0007155//cell adhesion;G…	GO:0005576//extracellular region;GO:0005576//extracellular region;GO:0005576//extracellular region;GO:0005788//endoplasmic reticulum lumen;GO:0031012//extracellular matrix;GO:0062023//collagen-containing extracellular matrix;GO:0062023//collagen-containing extracellular matrix;	GO:0000166//nucleotide binding;GO:0005178//integrin binding;GO:0005178//integrin binding;GO:0005201//extracellular matrix structural constituent;GO:0005515//protein binding;GO:0005515//protein binding;GO:0008201//heparin binding;GO:0008201//heparin binding;GO:0019838//growth factor binding;GO:0050840//extracellular matrix binding;	-
ENSG00000161681	639.938	403.802	876.073	2.16956	1.1174	0.00119282	0.149443	19	50659255	50719802	-	10491	SHANK1	GO:0005515;GO:0005515;GO:0005515;GO:0005737;GO:0005829;GO:0005886;GO:0005886;GO:0005886;GO:0007399;GO:0007616;GO:0007616;GO:0008022;GO:0008022;GO:0008306;GO:0008306;GO:0014069;GO:0014069;GO:0014069;GO:0014069;GO:0014069;GO:0016020;GO:0017124;GO:0017124;GO:0030054;GO:0030154;GO:0030159;GO:0030160;GO:0030160;GO:0030160;GO:0030160;GO:0030425;GO:0030425;GO:0030534;GO:0031877;GO:0031877;GO:0032232;GO:…	K15009	-	S;T;I	KOG0504;KOG4375;35DHN;38D44;3BAUX;3CVP4;3JDRP;4845D;49250;4MACQ;4MXUB	SH3 and multiple ankyrin repeat domains 1 [Source:HGNC Symbol;Acc:HGNC:15474]	50944	Q9Y566	GO:0007399//nervous system development;GO:0007616//long-term memory;GO:0007616//long-term memory;GO:0008306//associative learning;GO:0008306//associative learning;GO:0030154//cell differentiation;GO:0030534//adult behavior;GO:0032232//negative regulation of actin filament bundle assembly;GO:0032232//negative regulation of actin filament bundle assembly;GO:0035176//social behavior;GO:0035176//soci…	GO:0005737//cytoplasm;GO:0005829//cytosol;GO:0005886//plasma membrane;GO:0005886//plasma membrane;GO:0005886//plasma membrane;GO:0014069//postsynaptic density;GO:0014069//postsynaptic density;GO:0014069//postsynaptic density;GO:0014069//postsynaptic density;GO:0014069//postsynaptic density;GO:0016020//membrane;GO:0030054//cell junction;GO:0030425//dendrite;GO:0030425//dendrite;GO:0043005//neuron …	GO:0005515//protein binding;GO:0005515//protein binding;GO:0005515//protein binding;GO:0008022//protein C-terminus binding;GO:0008022//protein C-terminus binding;GO:0017124//SH3 domain binding;GO:0017124//SH3 domain binding;GO:0030159//signaling receptor complex adaptor activity;GO:0030160//synaptic receptor adaptor activity;GO:0030160//synaptic receptor adaptor activity;GO:0030160//synaptic rece…	ko04724(Glutamatergic synapse)
ENSG00000184545	118.124	41.8425	194.405	4.64611	2.21602	0.00120651	0.149908	11	1554051	1572271	-	4960	DUSP8	GO:0004721;GO:0004721;GO:0004722;GO:0004722;GO:0004725;GO:0004725;GO:0005634;GO:0005737;GO:0005737;GO:0005829;GO:0006470;GO:0006470;GO:0008138;GO:0008138;GO:0008330;GO:0016311;GO:0016311;GO:0016311;GO:0016787;GO:0016791;GO:0016791;GO:0016791;GO:0017017;GO:0017017;GO:0017017;GO:0017018;GO:0043409;GO:0004721;GO:0004721;GO:0004722;GO:0004722;GO:0004725;GO:0004725;GO:0005634;GO:0005737;GO:0005737;GO:…	K04459	-	T;V	KOG1716;35DJM;38BQP;3BA4W;3CUSD;3J5QC;47Z6J;48XBU;4MAMS;4N26X	dual specificity phosphatase 8 [Source:HGNC Symbol;Acc:HGNC:3074]	1850	Q13202	GO:0006470//protein dephosphorylation;GO:0006470//protein dephosphorylation;GO:0016311//dephosphorylation;GO:0016311//dephosphorylation;GO:0016311//dephosphorylation;GO:0043409//negative regulation of MAPK cascade;GO:0006470//protein dephosphorylation;GO:0006470//protein dephosphorylation;GO:0016311//dephosphorylation;GO:0016311//dephosphorylation;GO:0016311//dephosphorylation;GO:0016311//dephosp…	GO:0005634//nucleus;GO:0005737//cytoplasm;GO:0005737//cytoplasm;GO:0005829//cytosol;GO:0005634//nucleus;GO:0005737//cytoplasm;GO:0005737//cytoplasm;GO:0005829//cytosol;	GO:0004721//phosphoprotein phosphatase activity;GO:0004721//phosphoprotein phosphatase activity;GO:0004722//protein serine/threonine phosphatase activity;GO:0004722//protein serine/threonine phosphatase activity;GO:0004725//protein tyrosine phosphatase activity;GO:0004725//protein tyrosine phosphatase activity;GO:0008138//protein tyrosine/serine/threonine phosphatase activity;GO:0008138//protein …	ko04010(MAPK signaling pathway)
ENSG00000169744	273.406	168.31	378.502	2.24884	1.16918	0.00121552	0.149908	4	16501541	16898678	-	5455	LDB2	GO:0003712;GO:0003712;GO:0005634;GO:0005634;GO:0005654;GO:0005730;GO:0005886;GO:0006357;GO:0006357;GO:0030274;GO:0030274;GO:0030274;GO:0000122;GO:0003712;GO:0003712;GO:0003712;GO:0005515;GO:0005634;GO:0005634;GO:0005634;GO:0005634;GO:0005654;GO:0005667;GO:0005730;GO:0005886;GO:0006357;GO:0006357;GO:0007399;GO:0030274;GO:0030274;GO:0030274;GO:0030274;GO:0030334;GO:0031252;GO:0043549;GO:0045944;GO:…	K24143	-	S;K	KOG2181;35MTV;38D5N;3BF9R;3CVFH;3JA11;481Z9;4923B;4MKDC;4MSJK	LIM domain binding 2 [Source:HGNC Symbol;Acc:HGNC:6533]	9079	O43679	GO:0006357//regulation of transcription by RNA polymerase II;GO:0006357//regulation of transcription by RNA polymerase II;GO:0000122//negative regulation of transcription by RNA polymerase II;GO:0006357//regulation of transcription by RNA polymerase II;GO:0006357//regulation of transcription by RNA polymerase II;GO:0007399//nervous system development;GO:0030334//regulation of cell migration;GO:00…	GO:0005634//nucleus;GO:0005634//nucleus;GO:0005654//nucleoplasm;GO:0005730//nucleolus;GO:0005886//plasma membrane;GO:0005634//nucleus;GO:0005634//nucleus;GO:0005634//nucleus;GO:0005634//nucleus;GO:0005654//nucleoplasm;GO:0005667//transcription regulator complex;GO:0005730//nucleolus;GO:0005886//plasma membrane;GO:0031252//cell leading edge;GO:0005634//nucleus;GO:0005634//nucleus;GO:0005634//nucle…	GO:0003712//transcription coregulator activity;GO:0003712//transcription coregulator activity;GO:0030274//LIM domain binding;GO:0030274//LIM domain binding;GO:0030274//LIM domain binding;GO:0003712//transcription coregulator activity;GO:0003712//transcription coregulator activity;GO:0003712//transcription coregulator activity;GO:0005515//protein binding;GO:0030274//LIM domain binding;GO:0030274//…	-
ENSG00000163584	930.111	1272.97	587.257	0.46133	-1.11613	0.00125118	0.15311	3	170864875	170870208	-	2051	RPL22L1	GO:0002181;GO:0003723;GO:0003735;GO:0003735;GO:0003735;GO:0005515;GO:0005840;GO:0005840;GO:0005840;GO:0006412;GO:0006412;GO:0003735;GO:0005840;GO:0005840;GO:0006412;GO:0003735;GO:0003735;GO:0005840;GO:0005840;GO:0005840;GO:0006412;GO:0006412;GO:0003735;GO:0005840;GO:0005840;GO:0006412;GO:0003735;GO:0003735;GO:0005840;GO:0005840;GO:0005840;GO:0006412;GO:0006412;	K02891	-	J	KOG3434;35PYN;3A1QF;3BQCH;3D74T;3JGGZ;48EJ9;49BFU;4MJFP;4N6K4	ribosomal protein L22 like 1 [Source:HGNC Symbol;Acc:HGNC:27610]	200916	Q6P5R6	GO:0002181//cytoplasmic translation;GO:0006412//translation;GO:0006412//translation;GO:0006412//translation;GO:0006412//translation;GO:0006412//translation;GO:0006412//translation;GO:0006412//translation;GO:0006412//translation;	GO:0005840//ribosome;GO:0005840//ribosome;GO:0005840//ribosome;GO:0005840//ribosome;GO:0005840//ribosome;GO:0005840//ribosome;GO:0005840//ribosome;GO:0005840//ribosome;GO:0005840//ribosome;GO:0005840//ribosome;GO:0005840//ribosome;GO:0005840//ribosome;GO:0005840//ribosome;	GO:0003723//RNA binding;GO:0003735//structural constituent of ribosome;GO:0003735//structural constituent of ribosome;GO:0003735//structural constituent of ribosome;GO:0005515//protein binding;GO:0003735//structural constituent of ribosome;GO:0003735//structural constituent of ribosome;GO:0003735//structural constituent of ribosome;GO:0003735//structural constituent of ribosome;GO:0003735//struct…	ko05171(Coronavirus disease - COVID-19);ko03010(Ribosome)
ENSG00000100889	474.878	184.395	765.36	4.15066	2.05334	0.00128437	0.155683	14	24094053	24110598	+	4177	PCK2	GO:0000166;GO:0004611;GO:0004611;GO:0004611;GO:0004613;GO:0004613;GO:0004613;GO:0005525;GO:0005525;GO:0005525;GO:0005739;GO:0006094;GO:0006094;GO:0006094;GO:0016829;GO:0016831;GO:0017076;GO:0017076;GO:0046872;GO:0004611;GO:0004611;GO:0004613;GO:0005525;GO:0005525;GO:0006094;GO:0006094;GO:0017076;GO:0017076;GO:0000166;GO:0004611;GO:0004611;GO:0004611;GO:0004611;GO:0004613;GO:0004613;GO:0004613;GO:…	K01596	EC:4.1.1.32	C	KOG3749;35FTZ;38G8I;3B9P0;3CV3P;3JAI4;4835Z;48WG7;4M7HT;4N5FA	phosphoenolpyruvate carboxykinase 2, mitochondrial [Source:HGNC Symbol;Acc:HGNC:8725]	5106	Q16822;A0A384MTT2	GO:0006094//gluconeogenesis;GO:0006094//gluconeogenesis;GO:0006094//gluconeogenesis;GO:0006094//gluconeogenesis;GO:0006094//gluconeogenesis;GO:0006094//gluconeogenesis;GO:0006094//gluconeogenesis;GO:0006094//gluconeogenesis;GO:0006094//gluconeogenesis;GO:0006094//gluconeogenesis;GO:0019543//propionate catabolic process;GO:0032869//cellular response to insulin stimulus;GO:0033993//response to lipi…	GO:0005739//mitochondrion;GO:0005739//mitochondrion;GO:0005739//mitochondrion;GO:0005739//mitochondrion;GO:0005739//mitochondrion;GO:0005759//mitochondrial matrix;GO:0005829//cytosol;GO:0005739//mitochondrion;GO:0005739//mitochondrion;GO:0005739//mitochondrion;GO:0005739//mitochondrion;GO:0005759//mitochondrial matrix;GO:0005829//cytosol;GO:0005739//mitochondrion;GO:0005739//mitochondrion;GO:0005…	GO:0000166//nucleotide binding;GO:0004611//phosphoenolpyruvate carboxykinase activity;GO:0004611//phosphoenolpyruvate carboxykinase activity;GO:0004611//phosphoenolpyruvate carboxykinase activity;GO:0004613//phosphoenolpyruvate carboxykinase (GTP) activity;GO:0004613//phosphoenolpyruvate carboxykinase (GTP) activity;GO:0004613//phosphoenolpyruvate carboxykinase (GTP) activity;GO:0005525//GTP bind…	ko04964(Proximal tubule bicarbonate reclamation);ko04931(Insulin resistance);ko04922(Glucagon signaling pathway);ko04920(Adipocytokine signaling pathway);ko04910(Insulin signaling pathway);ko04152(AMPK signaling pathway);ko04151(PI3K-Akt signaling pathway);ko04068(FoxO signaling pathway);ko03320(PPAR signaling pathway);ko00620(Pyruvate metabolism);ko00020(Citrate cycle (TCA cycle));ko00010(Glycol…
ENSG00000090530	241.299	334.554	148.044	0.442511	-1.17622	0.00129194	0.155683	3	189956728	190122437	-	5573	P3H2	GO:0005506;GO:0005506;GO:0005515;GO:0005604;GO:0005604;GO:0005654;GO:0005783;GO:0005783;GO:0005788;GO:0005794;GO:0005794;GO:0005829;GO:0008285;GO:0016491;GO:0016529;GO:0016705;GO:0016705;GO:0019511;GO:0019511;GO:0019797;GO:0019797;GO:0019797;GO:0019797;GO:0019797;GO:0019797;GO:0031418;GO:0031418;GO:0031418;GO:0032963;GO:0032963;GO:0032963;GO:0032963;GO:0032963;GO:0043231;GO:0046872;GO:0051213;GO:…	K22459	EC:1.14.11.7	S	KOG4459;35E3F;38BM6;3BB3X;3CSF3;3J8BI;48216;48ZVR;4MC0B;4N687	prolyl 3-hydroxylase 2 [Source:HGNC Symbol;Acc:HGNC:19317]	55214	Q8IVL5	GO:0008285//negative regulation of cell population proliferation;GO:0019511//peptidyl-proline hydroxylation;GO:0019511//peptidyl-proline hydroxylation;GO:0032963//collagen metabolic process;GO:0032963//collagen metabolic process;GO:0032963//collagen metabolic process;GO:0032963//collagen metabolic process;GO:0032963//collagen metabolic process;GO:0008285//negative regulation of cell population pr…	GO:0005604//basement membrane;GO:0005604//basement membrane;GO:0005654//nucleoplasm;GO:0005783//endoplasmic reticulum;GO:0005783//endoplasmic reticulum;GO:0005788//endoplasmic reticulum lumen;GO:0005794//Golgi apparatus;GO:0005794//Golgi apparatus;GO:0005829//cytosol;GO:0016529//sarcoplasmic reticulum;GO:0043231//intracellular membrane-bounded organelle;GO:0005604//basement membrane;GO:0005654//n…	GO:0005506//iron ion binding;GO:0005506//iron ion binding;GO:0005515//protein binding;GO:0016491//oxidoreductase activity;GO:0016705//oxidoreductase activity, acting on paired donors, with incorporation or reduction of molecular oxygen;GO:0016705//oxidoreductase activity, acting on paired donors, with incorporation or reduction of molecular oxygen;GO:0019797//procollagen-proline 3-dioxygenase act…	-
ENSG00000116584	4514.39	2903.05	6125.73	2.1101	1.07731	0.00134275	0.160581	1	155946851	156007070	-	9250	ARHGEF2	GO:0000902;GO:0000902;GO:0002376;GO:0005085;GO:0005085;GO:0005085;GO:0005085;GO:0005515;GO:0005515;GO:0005515;GO:0005737;GO:0005794;GO:0005819;GO:0005829;GO:0005856;GO:0005856;GO:0005874;GO:0005886;GO:0005923;GO:0005925;GO:0006886;GO:0007015;GO:0007015;GO:0007026;GO:0007049;GO:0007399;GO:0008017;GO:0008017;GO:0008270;GO:0016020;GO:0030054;GO:0030154;GO:0031267;GO:0031410;GO:0031982;GO:0032587;GO:…	K12791	-	T	KOG3520;35BM2;394B6;3B9I1;3CY1Y;3J85M;484M4;4949Z;4MI30;4N070	Rho/Rac guanine nucleotide exchange factor 2 [Source:HGNC Symbol;Acc:HGNC:682]	9181	Q92974	GO:0000902//cell morphogenesis;GO:0000902//cell morphogenesis;GO:0002376//immune system process;GO:0006886//intracellular protein transport;GO:0007015//actin filament organization;GO:0007015//actin filament organization;GO:0007026//negative regulation of microtubule depolymerization;GO:0007049//cell cycle;GO:0007399//nervous system development;GO:0030154//cell differentiation;GO:0032755//positive…	GO:0005737//cytoplasm;GO:0005794//Golgi apparatus;GO:0005819//spindle;GO:0005829//cytosol;GO:0005856//cytoskeleton;GO:0005856//cytoskeleton;GO:0005874//microtubule;GO:0005886//plasma membrane;GO:0005923//bicellular tight junction;GO:0005925//focal adhesion;GO:0016020//membrane;GO:0030054//cell junction;GO:0031410//cytoplasmic vesicle;GO:0031982//vesicle;GO:0032587//ruffle membrane;GO:0032587//ruf…	GO:0005085//guanyl-nucleotide exchange factor activity;GO:0005085//guanyl-nucleotide exchange factor activity;GO:0005085//guanyl-nucleotide exchange factor activity;GO:0005085//guanyl-nucleotide exchange factor activity;GO:0005515//protein binding;GO:0005515//protein binding;GO:0005515//protein binding;GO:0008017//microtubule binding;GO:0008017//microtubule binding;GO:0008270//zinc ion binding;GO…	ko05418(Fluid shear stress and atherosclerosis);ko05131(Shigellosis);ko05130(Pathogenic Escherichia coli infection);ko04530(Tight junction)
ENSG00000078098	492.735	686.772	298.699	0.434931	-1.20114	0.00135997	0.16076	2	162170684	162245151	-	6968	FAP	GO:0006508;GO:0008233;GO:0008236;GO:0001525;GO:0002020;GO:0004175;GO:0004252;GO:0004252;GO:0004252;GO:0005178;GO:0005515;GO:0005515;GO:0005576;GO:0005615;GO:0005737;GO:0005886;GO:0005886;GO:0005925;GO:0006508;GO:0006508;GO:0006508;GO:0006508;GO:0006915;GO:0007155;GO:0008233;GO:0008233;GO:0008233;GO:0008233;GO:0008233;GO:0008236;GO:0008236;GO:0008236;GO:0008236;GO:0008239;GO:0008239;GO:0009986;GO:…	K08674	EC:3.4.21.-	O;E	KOG2100;35EER;38BKR;3BCS1;3CUAD;3JFVS;482DX;48WRU;4MB5H;4N4SW	fibroblast activation protein alpha [Source:HGNC Symbol;Acc:HGNC:3590]	2191	Q12884	GO:0006508//proteolysis;GO:0001525//angiogenesis;GO:0006508//proteolysis;GO:0006508//proteolysis;GO:0006508//proteolysis;GO:0006508//proteolysis;GO:0006915//apoptotic process;GO:0007155//cell adhesion;GO:0010710//regulation of collagen catabolic process;GO:0010716//negative regulation of extracellular matrix disassembly;GO:0043542//endothelial cell migration;GO:0051603//proteolysis involved in ce…	GO:0005576//extracellular region;GO:0005615//extracellular space;GO:0005737//cytoplasm;GO:0005886//plasma membrane;GO:0005886//plasma membrane;GO:0005925//focal adhesion;GO:0009986//cell surface;GO:0009986//cell surface;GO:0016020//membrane;GO:0016021//integral component of membrane;GO:0030027//lamellipodium;GO:0030027//lamellipodium;GO:0030054//cell junction;GO:0031258//lamellipodium membrane;GO…	GO:0008233//peptidase activity;GO:0008236//serine-type peptidase activity;GO:0002020//protease binding;GO:0004175//endopeptidase activity;GO:0004252//serine-type endopeptidase activity;GO:0004252//serine-type endopeptidase activity;GO:0004252//serine-type endopeptidase activity;GO:0005178//integrin binding;GO:0005515//protein binding;GO:0005515//protein binding;GO:0008233//peptidase activity;GO:0…	-
ENSG00000154133	28.4975	11.572	45.4231	3.92526	1.97279	0.00136462	0.16076	11	124883691	124898500	-	6620	ROBO4	GO:0001525;GO:0005515;GO:0005515;GO:0005886;GO:0007156;GO:0007411;GO:0016021;GO:0030154;GO:0030334;GO:0030424;GO:0038023;GO:0061028;GO:0070062;GO:0070593;GO:0098632;GO:0005515;	K06784	-	T;E	KOG4222;35C4Z;39V6U;3B9PN;3CZ2E;3J54C;486QK;49734;4MDGU;4MU4I	roundabout guidance receptor 4 [Source:HGNC Symbol;Acc:HGNC:17985]	54538	Q8WZ75	GO:0001525//angiogenesis;GO:0007156//homophilic cell adhesion via plasma membrane adhesion molecules;GO:0007411//axon guidance;GO:0030154//cell differentiation;GO:0030334//regulation of cell migration;GO:0061028//establishment of endothelial barrier;GO:0070593//dendrite self-avoidance;	GO:0005886//plasma membrane;GO:0016021//integral component of membrane;GO:0030424//axon;GO:0070062//extracellular exosome;	GO:0005515//protein binding;GO:0005515//protein binding;GO:0038023//signaling receptor activity;GO:0098632//cell-cell adhesion mediator activity;GO:0005515//protein binding;	-
ENSG00000143603	162.183	96.1856	228.18	2.37229	1.24628	0.00137888	0.161237	1	154697455	154870281	-	13599	KCNN3	GO:0005242;GO:0005516;GO:0005516;GO:0005516;GO:0005516;GO:0005737;GO:0005886;GO:0005886;GO:0005886;GO:0006811;GO:0006811;GO:0006813;GO:0006813;GO:0015269;GO:0015269;GO:0016020;GO:0016021;GO:0016021;GO:0016021;GO:0016286;GO:0016286;GO:0016286;GO:0016286;GO:0043005;GO:0043025;GO:0071805;GO:0071805;GO:0005516;GO:0005516;GO:0006811;GO:0006813;GO:0006813;GO:0015269;GO:0015269;GO:0016020;GO:0016021;GO:…	K04944	-	P;G	KOG3684;35F5R;38ETT;3B95G;3CRM2;3JCYN;486BY;48X6Z;4MG7J;4N2PZ	potassium calcium-activated channel subfamily N member 3 [Source:HGNC Symbol;Acc:HGNC:6292]	3782	Q9UGI6	GO:0006811//ion transport;GO:0006811//ion transport;GO:0006813//potassium ion transport;GO:0006813//potassium ion transport;GO:0071805//potassium ion transmembrane transport;GO:0071805//potassium ion transmembrane transport;GO:0006811//ion transport;GO:0006813//potassium ion transport;GO:0006813//potassium ion transport;GO:0071805//potassium ion transmembrane transport;GO:0006811//ion transport;G…	GO:0005737//cytoplasm;GO:0005886//plasma membrane;GO:0005886//plasma membrane;GO:0005886//plasma membrane;GO:0016020//membrane;GO:0016021//integral component of membrane;GO:0016021//integral component of membrane;GO:0016021//integral component of membrane;GO:0043005//neuron projection;GO:0043025//neuronal cell body;GO:0016020//membrane;GO:0016021//integral component of membrane;GO:0016021//integr…	GO:0005242//inward rectifier potassium channel activity;GO:0005516//calmodulin binding;GO:0005516//calmodulin binding;GO:0005516//calmodulin binding;GO:0005516//calmodulin binding;GO:0015269//calcium-activated potassium channel activity;GO:0015269//calcium-activated potassium channel activity;GO:0016286//small conductance calcium-activated potassium channel activity;GO:0016286//small conductance …	ko04929(GnRH secretion);ko04911(Insulin secretion)
ENSG00000002746	122.535	71.6699	173.4	2.41943	1.27466	0.00140716	0.163334	7	43112629	43566001	+	13935	HECW1	GO:0000209;GO:0004842;GO:0004842;GO:0005515;GO:0005515;GO:0005737;GO:0005737;GO:0005829;GO:0005829;GO:0016567;GO:0016567;GO:0016740;GO:0043161;GO:0045732;GO:0048814;GO:0061630;GO:0061630;GO:0090090;GO:2000650;GO:0000209;GO:0004842;GO:0004842;GO:0005515;GO:0005515;GO:0005737;GO:0005737;GO:0005829;GO:0005829;GO:0016567;GO:0016567;GO:0016740;GO:0043161;GO:0045732;GO:0048814;GO:0061630;GO:0061630;GO:…	K12167	EC:2.3.2.26	O	KOG0940;35JXB;38BYB;3BG98;3CRA1;3J4I9;4813J;493E0;4MEWJ;4MTWV	HECT, C2 and WW domain containing E3 ubiquitin protein ligase 1 [Source:HGNC Symbol;Acc:HGNC:22195]	23072	Q76N89	GO:0000209//protein polyubiquitination;GO:0016567//protein ubiquitination;GO:0016567//protein ubiquitination;GO:0043161//proteasome-mediated ubiquitin-dependent protein catabolic process;GO:0045732//positive regulation of protein catabolic process;GO:0048814//regulation of dendrite morphogenesis;GO:0090090//negative regulation of canonical Wnt signaling pathway;GO:2000650//negative regulation of …	GO:0005737//cytoplasm;GO:0005737//cytoplasm;GO:0005829//cytosol;GO:0005829//cytosol;GO:0005737//cytoplasm;GO:0005737//cytoplasm;GO:0005829//cytosol;GO:0005829//cytosol;	GO:0004842//ubiquitin-protein transferase activity;GO:0004842//ubiquitin-protein transferase activity;GO:0005515//protein binding;GO:0005515//protein binding;GO:0016740//transferase activity;GO:0061630//ubiquitin protein ligase activity;GO:0061630//ubiquitin protein ligase activity;GO:0004842//ubiquitin-protein transferase activity;GO:0004842//ubiquitin-protein transferase activity;GO:0005515//pr…	-
ENSG00000152661	3195.89	4644.28	1747.51	0.37627	-1.41016	0.00147713	0.170204	6	121435595	121449727	+	3395	GJA1	GO:0000132;GO:0000139;GO:0003161;GO:0005243;GO:0005243;GO:0005515;GO:0005515;GO:0005515;GO:0005654;GO:0005737;GO:0005739;GO:0005739;GO:0005783;GO:0005789;GO:0005794;GO:0005886;GO:0005886;GO:0005886;GO:0005886;GO:0005887;GO:0005921;GO:0005921;GO:0005921;GO:0005922;GO:0005922;GO:0005922;GO:0005922;GO:0005922;GO:0005925;GO:0007154;GO:0007154;GO:0007165;GO:0007267;GO:0007267;GO:0007267;GO:0007267;GO:…	K07372	-	S;T;U	2QRAE;35ITK;38BZW;3BCMZ;3D35G;3J5I8;48A9B;48XEM;4M8QS;4N16P	gap junction protein alpha 1 [Source:HGNC Symbol;Acc:HGNC:4274]	2697	P17302;A0A654IBU3	GO:0000132//establishment of mitotic spindle orientation;GO:0003161//cardiac conduction system development;GO:0007154//cell communication;GO:0007154//cell communication;GO:0007165//signal transduction;GO:0007267//cell-cell signaling;GO:0007267//cell-cell signaling;GO:0007267//cell-cell signaling;GO:0007267//cell-cell signaling;GO:0007283//spermatogenesis;GO:0007507//heart development;GO:0007507//…	GO:0000139//Golgi membrane;GO:0005654//nucleoplasm;GO:0005737//cytoplasm;GO:0005739//mitochondrion;GO:0005739//mitochondrion;GO:0005783//endoplasmic reticulum;GO:0005789//endoplasmic reticulum membrane;GO:0005794//Golgi apparatus;GO:0005886//plasma membrane;GO:0005886//plasma membrane;GO:0005886//plasma membrane;GO:0005886//plasma membrane;GO:0005887//integral component of plasma membrane;GO:0005…	GO:0005243//gap junction channel activity;GO:0005243//gap junction channel activity;GO:0005515//protein binding;GO:0005515//protein binding;GO:0005515//protein binding;GO:0008013//beta-catenin binding;GO:0015075//ion transmembrane transporter activity;GO:0015562//efflux transmembrane transporter activity;GO:0015631//tubulin binding;GO:0022857//transmembrane transporter activity;GO:0022857//transm…	ko05412(Arrhythmogenic right ventricular cardiomyopathy);ko04540(Gap junction)
ENSG00000175513	14.9263	4.05255	25.8	6.36636	2.67047	0.00152997	0.175015	11	65945480	65959966	+	2030	TSGA10IP	GO:0005515;GO:0005929;GO:0032391;GO:0036064;GO:0044782;GO:0005515;GO:0005929;GO:0032391;GO:0036064;GO:0044782;	-	-	S	2S4NS;35HN3;3A7DC;3BPHX;3D5Q5;3JAEJ;482H2;490IR;4M5QD;4N7GM	testis specific 10 interacting protein [Source:HGNC Symbol;Acc:HGNC:26555]	254187	Q3SY00	GO:0044782//cilium organization;GO:0044782//cilium organization;	GO:0005929//cilium;GO:0032391//photoreceptor connecting cilium;GO:0036064//ciliary basal body;GO:0005929//cilium;GO:0032391//photoreceptor connecting cilium;GO:0036064//ciliary basal body;	GO:0005515//protein binding;GO:0005515//protein binding;	-
ENSG00000140105	6036.76	3921.26	8152.26	2.07899	1.05588	0.00156273	0.177477	14	100333790	100376805	-	6356	WARS1	GO:0000166;GO:0000166;GO:0000166;GO:0001525;GO:0001933;GO:0004812;GO:0004812;GO:0004812;GO:0004830;GO:0004830;GO:0004830;GO:0004830;GO:0004830;GO:0004830;GO:0005515;GO:0005515;GO:0005515;GO:0005524;GO:0005524;GO:0005524;GO:0005634;GO:0005634;GO:0005737;GO:0005737;GO:0005737;GO:0005829;GO:0005829;GO:0006412;GO:0006412;GO:0006418;GO:0006418;GO:0006436;GO:0006436;GO:0006436;GO:0006436;GO:0006436;GO:…	K01867	EC:6.1.1.2	J	KOG2145;35I01;38F6E;3BD7C;3CZHB;3JEUU;482YI;48ZC2;4M8TV;4MTE4	tryptophanyl-tRNA synthetase 1 [Source:HGNC Symbol;Acc:HGNC:12729]	7453	P23381;A0A024R6K8	GO:0001525//angiogenesis;GO:0001933//negative regulation of protein phosphorylation;GO:0006412//translation;GO:0006412//translation;GO:0006418//tRNA aminoacylation for protein translation;GO:0006418//tRNA aminoacylation for protein translation;GO:0006436//tryptophanyl-tRNA aminoacylation;GO:0006436//tryptophanyl-tRNA aminoacylation;GO:0006436//tryptophanyl-tRNA aminoacylation;GO:0006436//tryptoph…	GO:0005634//nucleus;GO:0005634//nucleus;GO:0005737//cytoplasm;GO:0005737//cytoplasm;GO:0005737//cytoplasm;GO:0005829//cytosol;GO:0005829//cytosol;GO:0032991//protein-containing complex;GO:0070062//extracellular exosome;GO:0005634//nucleus;GO:0005634//nucleus;GO:0005737//cytoplasm;GO:0005737//cytoplasm;GO:0005737//cytoplasm;GO:0005829//cytosol;GO:0005829//cytosol;GO:0032991//protein-containing com…	GO:0000166//nucleotide binding;GO:0000166//nucleotide binding;GO:0000166//nucleotide binding;GO:0004812//aminoacyl-tRNA ligase activity;GO:0004812//aminoacyl-tRNA ligase activity;GO:0004812//aminoacyl-tRNA ligase activity;GO:0004830//tryptophan-tRNA ligase activity;GO:0004830//tryptophan-tRNA ligase activity;GO:0004830//tryptophan-tRNA ligase activity;GO:0004830//tryptophan-tRNA ligase activity;G…	ko00970(Aminoacyl-tRNA biosynthesis)
ENSG00000136960	674.716	919.796	429.636	0.467099	-1.0982	0.00161229	0.181797	8	119557086	119673453	-	6729	ENPP2	GO:0003676;GO:0003676;GO:0004528;GO:0004528;GO:0004528;GO:0004528;GO:0004551;GO:0004551;GO:0004622;GO:0004622;GO:0004622;GO:0004622;GO:0005044;GO:0005044;GO:0005509;GO:0005509;GO:0005576;GO:0005615;GO:0005615;GO:0005886;GO:0006629;GO:0006807;GO:0006897;GO:0006935;GO:0006935;GO:0006935;GO:0006955;GO:0006955;GO:0008270;GO:0008270;GO:0009395;GO:0010634;GO:0016042;GO:0016787;GO:0016787;GO:0016787;GO:…	K01122	EC:3.1.4.39	S;Z;K;B	KOG2645;358WT;38EE7;3BC7K;3CV4S;3JC0W;48IH9;48XAV;4M7XV;4MWY1	ectonucleotide pyrophosphatase/phosphodiesterase 2 [Source:HGNC Symbol;Acc:HGNC:3357]	5168	Q13822	GO:0006629//lipid metabolic process;GO:0006807//nitrogen compound metabolic process;GO:0006897//endocytosis;GO:0006935//chemotaxis;GO:0006935//chemotaxis;GO:0006935//chemotaxis;GO:0006955//immune response;GO:0006955//immune response;GO:0009395//phospholipid catabolic process;GO:0010634//positive regulation of epithelial cell migration;GO:0016042//lipid catabolic process;GO:0030149//sphingolipid c…	GO:0005576//extracellular region;GO:0005615//extracellular space;GO:0005615//extracellular space;GO:0005886//plasma membrane;GO:0110165//cellular anatomical entity;GO:0005576//extracellular region;GO:0110165//cellular anatomical entity;GO:0005576//extracellular region;GO:0005615//extracellular space;GO:0005615//extracellular space;GO:0005886//plasma membrane;GO:0110165//cellular anatomical entity…	GO:0003676//nucleic acid binding;GO:0003676//nucleic acid binding;GO:0004528//phosphodiesterase I activity;GO:0004528//phosphodiesterase I activity;GO:0004528//phosphodiesterase I activity;GO:0004528//phosphodiesterase I activity;GO:0004551//nucleotide diphosphatase activity;GO:0004551//nucleotide diphosphatase activity;GO:0004622//lysophospholipase activity;GO:0004622//lysophospholipase activity…	ko00565(Ether lipid metabolism)
ENSG00000004799	14.6517	4.41666	24.8867	5.63474	2.49435	0.00163445	0.182989	7	95583499	95596516	-	4544	PDK4	GO:0000166;GO:0004672;GO:0004672;GO:0004672;GO:0004672;GO:0004740;GO:0004740;GO:0004740;GO:0004740;GO:0004740;GO:0005515;GO:0005524;GO:0005739;GO:0005739;GO:0005739;GO:0005759;GO:0005759;GO:0005975;GO:0006006;GO:0006468;GO:0006885;GO:0006885;GO:0008286;GO:0008286;GO:0009267;GO:0010510;GO:0010510;GO:0010510;GO:0010565;GO:0010565;GO:0010906;GO:0010906;GO:0010906;GO:0016301;GO:0016310;GO:0016740;GO:…	K00898	EC:2.7.11.2	T	KOG0787;35CGH;38BK5;3BCJ1;3CVKG;3J2WM;47YTK;48ZCT;4MD13;4N27F	pyruvate dehydrogenase kinase 4 [Source:HGNC Symbol;Acc:HGNC:8812]	5166	Q16654;A4D1H4	GO:0005975//carbohydrate metabolic process;GO:0006006//glucose metabolic process;GO:0006468//protein phosphorylation;GO:0006885//regulation of pH;GO:0006885//regulation of pH;GO:0008286//insulin receptor signaling pathway;GO:0008286//insulin receptor signaling pathway;GO:0009267//cellular response to starvation;GO:0010510//regulation of acetyl-CoA biosynthetic process from pyruvate;GO:0010510//re…	GO:0005739//mitochondrion;GO:0005739//mitochondrion;GO:0005739//mitochondrion;GO:0005759//mitochondrial matrix;GO:0005759//mitochondrial matrix;	GO:0000166//nucleotide binding;GO:0004672//protein kinase activity;GO:0004672//protein kinase activity;GO:0004672//protein kinase activity;GO:0004672//protein kinase activity;GO:0004740//pyruvate dehydrogenase (acetyl-transferring) kinase activity;GO:0004740//pyruvate dehydrogenase (acetyl-transferring) kinase activity;GO:0004740//pyruvate dehydrogenase (acetyl-transferring) kinase activity;GO:00…	ko05415(Diabetic cardiomyopathy)
ENSG00000134569	706.988	456.235	957.74	2.09923	1.06986	0.00190334	0.209986	11	46856717	46918642	-	8748	LRP4	GO:0001822;GO:0001822;GO:0001932;GO:0001942;GO:0005509;GO:0005509;GO:0005515;GO:0005515;GO:0005515;GO:0005886;GO:0005886;GO:0005886;GO:0006897;GO:0008104;GO:0009953;GO:0009954;GO:0009986;GO:0009986;GO:0014069;GO:0014069;GO:0016020;GO:0016021;GO:0016055;GO:0016055;GO:0030154;GO:0030279;GO:0030326;GO:0030425;GO:0030425;GO:0030971;GO:0030971;GO:0030971;GO:0031594;GO:0031594;GO:0034185;GO:0042475;GO:…	K20051	-	T;G	KOG1215;35A0A;38B6M;3B9HR;3CTYV;3JCD1;47YVC;497BX;4M72H;4MXPH	LDL receptor related protein 4 [Source:HGNC Symbol;Acc:HGNC:6696]	4038	O75096	GO:0001822//kidney development;GO:0001822//kidney development;GO:0001932//regulation of protein phosphorylation;GO:0001942//hair follicle development;GO:0006897//endocytosis;GO:0008104//protein localization;GO:0009953//dorsal/ventral pattern formation;GO:0009954//proximal/distal pattern formation;GO:0016055//Wnt signaling pathway;GO:0016055//Wnt signaling pathway;GO:0030154//cell differentiation;…	GO:0005886//plasma membrane;GO:0005886//plasma membrane;GO:0005886//plasma membrane;GO:0009986//cell surface;GO:0009986//cell surface;GO:0014069//postsynaptic density;GO:0014069//postsynaptic density;GO:0016020//membrane;GO:0016021//integral component of membrane;GO:0030425//dendrite;GO:0030425//dendrite;GO:0031594//neuromuscular junction;GO:0031594//neuromuscular junction;GO:0043025//neuronal ce…	GO:0005509//calcium ion binding;GO:0005509//calcium ion binding;GO:0005515//protein binding;GO:0005515//protein binding;GO:0005515//protein binding;GO:0030971//receptor tyrosine kinase binding;GO:0030971//receptor tyrosine kinase binding;GO:0030971//receptor tyrosine kinase binding;GO:0034185//apolipoprotein binding;GO:0042803//protein homodimerization activity;GO:0097110//scaffold protein bindin…	-
ENSG00000140022	1324.56	1885.92	763.206	0.404686	-1.30513	0.0019131	0.209986	14	81260652	81436465	-	13009	STON2	GO:0005515;GO:0005515;GO:0005730;GO:0005737;GO:0005829;GO:0005829;GO:0006897;GO:0006897;GO:0006897;GO:0008021;GO:0016020;GO:0016192;GO:0030054;GO:0030100;GO:0030100;GO:0030100;GO:0030100;GO:0030136;GO:0031410;GO:0035615;GO:0036465;GO:0036465;GO:0043005;GO:0045202;GO:0048488;GO:0048488;GO:0048488;GO:0098793;GO:0006897;GO:0006897;GO:0030100;GO:0036465;GO:0036465;GO:0098793;GO:0005515;GO:0005515;GO:…	K20067	-	S;U	KOG2677;35D79;39HEI;3BDR4;3CSND;3J5Z5;483ZP;492Y1;4MBHR;4MU4K	stonin 2 [Source:HGNC Symbol;Acc:HGNC:30652]	85439	Q8WXE9	GO:0006897//endocytosis;GO:0006897//endocytosis;GO:0006897//endocytosis;GO:0016192//vesicle-mediated transport;GO:0030100//regulation of endocytosis;GO:0030100//regulation of endocytosis;GO:0030100//regulation of endocytosis;GO:0030100//regulation of endocytosis;GO:0036465//synaptic vesicle recycling;GO:0036465//synaptic vesicle recycling;GO:0048488//synaptic vesicle endocytosis;GO:0048488//synap…	GO:0005730//nucleolus;GO:0005737//cytoplasm;GO:0005829//cytosol;GO:0005829//cytosol;GO:0008021//synaptic vesicle;GO:0016020//membrane;GO:0030054//cell junction;GO:0030136//clathrin-coated vesicle;GO:0031410//cytoplasmic vesicle;GO:0043005//neuron projection;GO:0045202//synapse;GO:0098793//presynapse;GO:0098793//presynapse;GO:0005730//nucleolus;GO:0005737//cytoplasm;GO:0005829//cytosol;GO:0005829/…	GO:0005515//protein binding;GO:0005515//protein binding;GO:0035615//clathrin adaptor activity;GO:0005515//protein binding;GO:0005515//protein binding;GO:0035615//clathrin adaptor activity;	-
ENSG00000010379	5.17505	0	10.3501	Inf	Inf	0.00191549	0.209986	12	220621	262873	-	4243	SLC6A13	GO:0005283;GO:0005283;GO:0005308;GO:0005332;GO:0005332;GO:0005332;GO:0005332;GO:0005332;GO:0005332;GO:0005368;GO:0005368;GO:0005369;GO:0005886;GO:0005886;GO:0005886;GO:0005886;GO:0005887;GO:0005887;GO:0005887;GO:0006836;GO:0006836;GO:0006836;GO:0008028;GO:0010940;GO:0015171;GO:0015185;GO:0015293;GO:0015718;GO:0015734;GO:0015734;GO:0015881;GO:0016020;GO:0016020;GO:0016020;GO:0016021;GO:0016021;GO:…	K05046	-	T;P;U	KOG3660;35EA1;38G22;3BB0B;3CTJJ;3JF46;480PC;496ED;4MGWG;4N57Z	solute carrier family 6 member 13 [Source:HGNC Symbol;Acc:HGNC:11046]	6540	Q9NSD5	GO:0006836//neurotransmitter transport;GO:0006836//neurotransmitter transport;GO:0006836//neurotransmitter transport;GO:0010940//positive regulation of necrotic cell death;GO:0015718//monocarboxylic acid transport;GO:0015734//taurine transport;GO:0015734//taurine transport;GO:0015881//creatine transmembrane transport;GO:0035725//sodium ion transmembrane transport;GO:0051936//gamma-aminobutyric ac…	GO:0005886//plasma membrane;GO:0005886//plasma membrane;GO:0005886//plasma membrane;GO:0005886//plasma membrane;GO:0005887//integral component of plasma membrane;GO:0005887//integral component of plasma membrane;GO:0005887//integral component of plasma membrane;GO:0016020//membrane;GO:0016020//membrane;GO:0016020//membrane;GO:0016021//integral component of membrane;GO:0016021//integral component …	GO:0005283//amino acid:sodium symporter activity;GO:0005283//amino acid:sodium symporter activity;GO:0005308//creatine transmembrane transporter activity;GO:0005332//gamma-aminobutyric acid:sodium symporter activity;GO:0005332//gamma-aminobutyric acid:sodium symporter activity;GO:0005332//gamma-aminobutyric acid:sodium symporter activity;GO:0005332//gamma-aminobutyric acid:sodium symporter activi…	ko04727(GABAergic synapse);ko04721(Synaptic vesicle cycle)
ENSG00000119138	287.053	182.118	391.989	2.15239	1.10594	0.00202895	0.220889	9	70384604	70414657	-	5201	KLF9	GO:0000785;GO:0000978;GO:0000981;GO:0000981;GO:0003677;GO:0003700;GO:0005634;GO:0005654;GO:0005829;GO:0005886;GO:0006357;GO:0006357;GO:0007623;GO:0010839;GO:0046872;GO:0048511;GO:0071387;GO:0097067;	K09208	-	K	358WU;38DFS;3BGBZ;3D4AC;3JA99;489HE;4941E;4MM5B;4N4FC	Kruppel like factor 9 [Source:HGNC Symbol;Acc:HGNC:1123]	687	Q13886;A0A024R260	GO:0006357//regulation of transcription by RNA polymerase II;GO:0006357//regulation of transcription by RNA polymerase II;GO:0007623//circadian rhythm;GO:0010839//negative regulation of keratinocyte proliferation;GO:0048511//rhythmic process;GO:0071387//cellular response to cortisol stimulus;GO:0097067//cellular response to thyroid hormone stimulus;	GO:0000785//chromatin;GO:0005634//nucleus;GO:0005654//nucleoplasm;GO:0005829//cytosol;GO:0005886//plasma membrane;	GO:0000978//RNA polymerase II cis-regulatory region sequence-specific DNA binding;GO:0000981//DNA-binding transcription factor activity, RNA polymerase II-specific;GO:0000981//DNA-binding transcription factor activity, RNA polymerase II-specific;GO:0003677//DNA binding;GO:0003700//DNA-binding transcription factor activity;GO:0046872//metal ion binding;	-
ENSG00000133135	510.232	327.683	692.781	2.11418	1.0801	0.00204805	0.221442	X	106693794	106797016	+	3418	RNF128	GO:0016020;GO:0016021;GO:0046872;GO:0005515;GO:0005737;GO:0005737;GO:0005770;GO:0005783;GO:0005794;GO:0005829;GO:0005856;GO:0006511;GO:0006511;GO:0012505;GO:0016020;GO:0016021;GO:0016567;GO:0016740;GO:0031647;GO:0046872;GO:0048471;GO:0061462;GO:0061630;GO:0061630;GO:1904352;GO:0001818;GO:0005515;GO:0005737;GO:0005737;GO:0005770;GO:0005770;GO:0005783;GO:0005783;GO:0005794;GO:0005794;GO:0005829;GO:…	K10629	EC:2.3.2.27	O	KOG4628;35FND;38I67;3BEHT;3CU85;3JBPA;47ZNJ;495UI;4M7GZ;4MYU5	ring finger protein 128 [Source:HGNC Symbol;Acc:HGNC:21153]	79589	Q8TEB7	GO:0006511//ubiquitin-dependent protein catabolic process;GO:0006511//ubiquitin-dependent protein catabolic process;GO:0016567//protein ubiquitination;GO:0031647//regulation of protein stability;GO:0061462//protein localization to lysosome;GO:1904352//positive regulation of protein catabolic process in the vacuole;GO:0001818//negative regulation of cytokine production;GO:0006511//ubiquitin-depend…	GO:0016020//membrane;GO:0016021//integral component of membrane;GO:0005737//cytoplasm;GO:0005737//cytoplasm;GO:0005770//late endosome;GO:0005783//endoplasmic reticulum;GO:0005794//Golgi apparatus;GO:0005829//cytosol;GO:0005856//cytoskeleton;GO:0012505//endomembrane system;GO:0016020//membrane;GO:0016021//integral component of membrane;GO:0048471//perinuclear region of cytoplasm;GO:0005737//cytopl…	GO:0046872//metal ion binding;GO:0005515//protein binding;GO:0016740//transferase activity;GO:0046872//metal ion binding;GO:0061630//ubiquitin protein ligase activity;GO:0061630//ubiquitin protein ligase activity;GO:0005515//protein binding;GO:0016740//transferase activity;GO:0046872//metal ion binding;GO:0061630//ubiquitin protein ligase activity;GO:0061630//ubiquitin protein ligase activity;GO:…	-
ENSG00000145794	21.1215	8.03162	34.2115	4.2596	2.09072	0.00210358	0.225898	5	127290796	127465737	+	9042	MEGF10	GO:0001849;GO:0001891;GO:0001891;GO:0005044;GO:0005112;GO:0005112;GO:0005112;GO:0005515;GO:0005886;GO:0005886;GO:0006909;GO:0007155;GO:0007517;GO:0014719;GO:0014719;GO:0014816;GO:0014816;GO:0014841;GO:0014841;GO:0016020;GO:0016021;GO:0022409;GO:0033002;GO:0034109;GO:0042995;GO:0043277;GO:0043652;GO:0043652;GO:0043654;GO:0048627;GO:0048641;GO:0051147;GO:0051451;GO:0051451;GO:0055001;GO:1902742;GO:…	K24068	-	S;T	KOG1218;35J6Z;39T32;3BBKK;3CW5Y;3JEEZ;48JRS;48YA8;4M7XK;4N4XQ	multiple EGF like domains 10 [Source:HGNC Symbol;Acc:HGNC:29634]	84466	Q96KG7	GO:0006909//phagocytosis;GO:0007155//cell adhesion;GO:0007517//muscle organ development;GO:0014719//skeletal muscle satellite cell activation;GO:0014719//skeletal muscle satellite cell activation;GO:0014816//skeletal muscle satellite cell differentiation;GO:0014816//skeletal muscle satellite cell differentiation;GO:0014841//skeletal muscle satellite cell proliferation;GO:0014841//skeletal muscle …	GO:0001891//phagocytic cup;GO:0001891//phagocytic cup;GO:0005886//plasma membrane;GO:0005886//plasma membrane;GO:0016020//membrane;GO:0016021//integral component of membrane;GO:0042995//cell projection;GO:0001891//phagocytic cup;GO:0005886//plasma membrane;GO:0016020//membrane;GO:0016021//integral component of membrane;GO:0042995//cell projection;GO:0001891//phagocytic cup;GO:0005886//plasma memb…	GO:0001849//complement component C1q complex binding;GO:0005044//scavenger receptor activity;GO:0005112//Notch binding;GO:0005112//Notch binding;GO:0005112//Notch binding;GO:0005515//protein binding;GO:0001849//complement component C1q complex binding;GO:0005044//scavenger receptor activity;GO:0005112//Notch binding;GO:0005112//Notch binding;GO:0005515//protein binding;GO:0001849//complement comp…	-
ENSG00000146410	106.691	150.485	62.897	0.417963	-1.25855	0.00213516	0.226427	6	136231024	136250335	-	2450	MTFR2	GO:0000266;GO:0000266;GO:0005515;GO:0005739;GO:0005739;GO:0007005;GO:0009060;GO:0009060;GO:0000266;GO:0000266;GO:0005515;GO:0005739;GO:0005739;GO:0007005;GO:0009060;GO:0009060;GO:0000266;GO:0000266;GO:0000266;GO:0005515;GO:0005739;GO:0005739;GO:0005739;GO:0007005;GO:0007005;GO:0009060;GO:0009060;GO:0009060;	-	-	S	2QUU8;35VQH;39UBG;3BMF8;3E4EF;3JNJ8;48R3Y;49MPX;4M7Y6;4MSJF	mitochondrial fission regulator 2 [Source:HGNC Symbol;Acc:HGNC:21115]	113115	Q6P444	GO:0000266//mitochondrial fission;GO:0000266//mitochondrial fission;GO:0007005//mitochondrion organization;GO:0009060//aerobic respiration;GO:0009060//aerobic respiration;GO:0000266//mitochondrial fission;GO:0000266//mitochondrial fission;GO:0007005//mitochondrion organization;GO:0009060//aerobic respiration;GO:0009060//aerobic respiration;GO:0000266//mitochondrial fission;GO:0000266//mitochondri…	GO:0005739//mitochondrion;GO:0005739//mitochondrion;GO:0005739//mitochondrion;GO:0005739//mitochondrion;GO:0005739//mitochondrion;GO:0005739//mitochondrion;GO:0005739//mitochondrion;	GO:0005515//protein binding;GO:0005515//protein binding;GO:0005515//protein binding;	-
ENSG00000215271	173.677	97.5733	249.781	2.55993	1.3561	0.00213719	0.226427	14	23272422	23299447	-	5549	HOMEZ	GO:0000785;GO:0000981;GO:0000981;GO:0003677;GO:0003677;GO:0003677;GO:0005634;GO:0005634;GO:0005654;GO:0005730;GO:0005829;GO:0006355;GO:0006355;GO:0006357;GO:0000785;GO:0000981;GO:0000981;GO:0003677;GO:0003677;GO:0003677;GO:0005515;GO:0005634;GO:0005634;GO:0005654;GO:0005730;GO:0005829;GO:0006355;GO:0006355;GO:0006357;GO:0003677;GO:0003677;GO:0003677;GO:0005634;GO:0005654;GO:0005730;GO:0005829;GO:…	K24883	-	O;K	KOG3986;35JDB;39RTE;3BKM1;3D1MJ;3JC8X;484WN;48WSI;4MIZE;4N2NJ	homeobox and leucine zipper encoding [Source:HGNC Symbol;Acc:HGNC:20164]	57594	Q8IX15	GO:0006355//regulation of transcription, DNA-templated;GO:0006355//regulation of transcription, DNA-templated;GO:0006357//regulation of transcription by RNA polymerase II;GO:0006355//regulation of transcription, DNA-templated;GO:0006355//regulation of transcription, DNA-templated;GO:0006357//regulation of transcription by RNA polymerase II;GO:0006355//regulation of transcription, DNA-templated;GO…	GO:0000785//chromatin;GO:0005634//nucleus;GO:0005634//nucleus;GO:0005654//nucleoplasm;GO:0005730//nucleolus;GO:0005829//cytosol;GO:0000785//chromatin;GO:0005634//nucleus;GO:0005634//nucleus;GO:0005654//nucleoplasm;GO:0005730//nucleolus;GO:0005829//cytosol;GO:0005634//nucleus;GO:0005654//nucleoplasm;GO:0005730//nucleolus;GO:0005829//cytosol;GO:0005634//nucleus;GO:0005654//nucleoplasm;GO:0005730//n…	GO:0000981//DNA-binding transcription factor activity, RNA polymerase II-specific;GO:0000981//DNA-binding transcription factor activity, RNA polymerase II-specific;GO:0003677//DNA binding;GO:0003677//DNA binding;GO:0003677//DNA binding;GO:0000981//DNA-binding transcription factor activity, RNA polymerase II-specific;GO:0000981//DNA-binding transcription factor activity, RNA polymerase II-specific…	-
ENSG00000136826	156.485	95.2063	217.764	2.28729	1.19364	0.00216497	0.227841	9	107484852	107490482	-	3662	KLF4	GO:0000122;GO:0000785;GO:0000785;GO:0000791;GO:0000976;GO:0000976;GO:0000978;GO:0000978;GO:0000981;GO:0000981;GO:0000981;GO:0000987;GO:0001010;GO:0001010;GO:0001228;GO:0001228;GO:0002067;GO:0002357;GO:0003677;GO:0003700;GO:0003700;GO:0003700;GO:0005515;GO:0005634;GO:0005634;GO:0005654;GO:0005654;GO:0005667;GO:0005737;GO:0005829;GO:0006351;GO:0006357;GO:0006357;GO:0006366;GO:0007500;GO:0008013;GO:…	K17846	-	K	35JS6;399SE;3BA1M;3CXFB;3J7CX;48BD5;49344;4M9WF;4MS85	Kruppel like factor 4 [Source:HGNC Symbol;Acc:HGNC:6348]	9314	O43474	GO:0000122//negative regulation of transcription by RNA polymerase II;GO:0002067//glandular epithelial cell differentiation;GO:0002357//defense response to tumor cell;GO:0006351//transcription, DNA-templated;GO:0006357//regulation of transcription by RNA polymerase II;GO:0006357//regulation of transcription by RNA polymerase II;GO:0006366//transcription by RNA polymerase II;GO:0007500//mesodermal…	GO:0000785//chromatin;GO:0000785//chromatin;GO:0000791//euchromatin;GO:0005634//nucleus;GO:0005634//nucleus;GO:0005654//nucleoplasm;GO:0005654//nucleoplasm;GO:0005667//transcription regulator complex;GO:0005737//cytoplasm;GO:0005829//cytosol;GO:0015630//microtubule cytoskeleton;	GO:0000976//transcription cis-regulatory region binding;GO:0000976//transcription cis-regulatory region binding;GO:0000978//RNA polymerase II cis-regulatory region sequence-specific DNA binding;GO:0000978//RNA polymerase II cis-regulatory region sequence-specific DNA binding;GO:0000981//DNA-binding transcription factor activity, RNA polymerase II-specific;GO:0000981//DNA-binding transcription fac…	ko05207(Chemical carcinogenesis - receptor activation);ko04550(Signaling pathways regulating pluripotency of stem cells)
ENSG00000086730	123.397	73.152	173.641	2.37371	1.24714	0.00229988	0.237717	7	74199652	74229834	+	4545	LAT2	GO:0002764;GO:0002764;GO:0042113;GO:0042113;GO:0002250;GO:0002376;GO:0002764;GO:0002764;GO:0005515;GO:0005886;GO:0005886;GO:0005886;GO:0005886;GO:0016020;GO:0016021;GO:0019722;GO:0019722;GO:0035556;GO:0042113;GO:0042113;GO:0042113;GO:0042113;GO:0042169;GO:0042169;GO:0043303;GO:0045121;GO:0050853;GO:0050853;GO:0070062;GO:0002764;GO:0002764;GO:0042113;GO:0042113;GO:0002250;GO:0002376;GO:0002764;GO:…	-	-	S;T	2SH0N;35PRG;3A04K;3BUAB;3D5ZF;3JG6T;48BHJ;498Z1;4MKE4;4N5BC	linker for activation of T cells family member 2 [Source:HGNC Symbol;Acc:HGNC:12749]	7462	Q9GZY6	GO:0002764//immune response-regulating signaling pathway;GO:0002764//immune response-regulating signaling pathway;GO:0042113//B cell activation;GO:0042113//B cell activation;GO:0002250//adaptive immune response;GO:0002376//immune system process;GO:0002764//immune response-regulating signaling pathway;GO:0002764//immune response-regulating signaling pathway;GO:0019722//calcium-mediated signaling;G…	GO:0005886//plasma membrane;GO:0005886//plasma membrane;GO:0005886//plasma membrane;GO:0005886//plasma membrane;GO:0016020//membrane;GO:0016021//integral component of membrane;GO:0045121//membrane raft;GO:0070062//extracellular exosome;GO:0005886//plasma membrane;GO:0005886//plasma membrane;GO:0005886//plasma membrane;GO:0005886//plasma membrane;GO:0016020//membrane;GO:0016021//integral component…	GO:0005515//protein binding;GO:0042169//SH2 domain binding;GO:0042169//SH2 domain binding;GO:0005515//protein binding;GO:0042169//SH2 domain binding;GO:0042169//SH2 domain binding;GO:0005515//protein binding;GO:0042169//SH2 domain binding;GO:0042169//SH2 domain binding;GO:0005515//protein binding;GO:0042169//SH2 domain binding;GO:0042169//SH2 domain binding;GO:0005515//protein binding;GO:0042169/…	-
ENSG00000197635	479.607	656.815	302.399	0.460402	-1.11903	0.00230093	0.237717	2	161992245	162074394	-	14432	DPP4	GO:0004252;GO:0004252;GO:0005886;GO:0006508;GO:0006508;GO:0007155;GO:0008236;GO:0008236;GO:0016787;GO:0030054;GO:0031258;GO:0042995;GO:0110165;GO:0001618;GO:0001662;GO:0001666;GO:0002020;GO:0004177;GO:0004252;GO:0004252;GO:0004252;GO:0005102;GO:0005515;GO:0005515;GO:0005576;GO:0005576;GO:0005765;GO:0005886;GO:0005886;GO:0005886;GO:0005925;GO:0006508;GO:0006508;GO:0006508;GO:0006508;GO:0006508;GO:…	K01278	EC:3.4.14.5	O;E	KOG2100;35H4E;38BKR;3BCS1;3CUAD;3J6HR;482DX;48WRU;4MI1I;4N3J8	dipeptidyl peptidase 4 [Source:HGNC Symbol;Acc:HGNC:3009]	1803	P27487	GO:0006508//proteolysis;GO:0006508//proteolysis;GO:0007155//cell adhesion;GO:0001662//behavioral fear response;GO:0001666//response to hypoxia;GO:0006508//proteolysis;GO:0006508//proteolysis;GO:0006508//proteolysis;GO:0006508//proteolysis;GO:0006508//proteolysis;GO:0007155//cell adhesion;GO:0008284//positive regulation of cell population proliferation;GO:0010716//negative regulation of extracellu…	GO:0005886//plasma membrane;GO:0030054//cell junction;GO:0031258//lamellipodium membrane;GO:0042995//cell projection;GO:0110165//cellular anatomical entity;GO:0005576//extracellular region;GO:0005576//extracellular region;GO:0005765//lysosomal membrane;GO:0005886//plasma membrane;GO:0005886//plasma membrane;GO:0005886//plasma membrane;GO:0005925//focal adhesion;GO:0009986//cell surface;GO:0016020…	GO:0004252//serine-type endopeptidase activity;GO:0004252//serine-type endopeptidase activity;GO:0008236//serine-type peptidase activity;GO:0008236//serine-type peptidase activity;GO:0016787//hydrolase activity;GO:0001618//virus receptor activity;GO:0002020//protease binding;GO:0004177//aminopeptidase activity;GO:0004252//serine-type endopeptidase activity;GO:0004252//serine-type endopeptidase ac…	ko04974(Protein digestion and absorption)
ENSG00000113212	76.6522	111.735	41.5693	0.372035	-1.42649	0.00230398	0.237717	5	141172644	141176383	+	3740	PCDHB7	GO:0005509;GO:0005509;GO:0005886;GO:0005886;GO:0005886;GO:0005887;GO:0007155;GO:0007155;GO:0007155;GO:0007155;GO:0007156;GO:0007156;GO:0007399;GO:0016020;GO:0016020;GO:0016020;GO:0016021;	K16494	-	S	KOG3594;35K5C;38S0T;3BMQE;3D5PV;3JDBP;48D8I;49A5Z;4MPEN;4N8IN	protocadherin beta 7 [Source:HGNC Symbol;Acc:HGNC:8692]	56129	Q9Y5E2	GO:0007155//cell adhesion;GO:0007155//cell adhesion;GO:0007155//cell adhesion;GO:0007155//cell adhesion;GO:0007156//homophilic cell adhesion via plasma membrane adhesion molecules;GO:0007156//homophilic cell adhesion via plasma membrane adhesion molecules;GO:0007399//nervous system development;	GO:0005886//plasma membrane;GO:0005886//plasma membrane;GO:0005886//plasma membrane;GO:0005887//integral component of plasma membrane;GO:0016020//membrane;GO:0016020//membrane;GO:0016020//membrane;GO:0016021//integral component of membrane;	GO:0005509//calcium ion binding;GO:0005509//calcium ion binding;	-
ENSG00000164176	1799.18	2417.06	1181.31	0.48874	-1.03286	0.00238787	0.244772	5	83940554	84384880	-	5825	EDIL3	GO:0005178;GO:0005201;GO:0005509;GO:0005509;GO:0005576;GO:0007155;GO:0010811;GO:0046872;GO:0062023;GO:0070062;GO:1903561;GO:0005178;GO:0005201;GO:0005509;GO:0005509;GO:0005576;GO:0007155;GO:0046872;GO:0062023;GO:0070062;GO:1903561;	K24464	-	S;T	2QU9M;35P54;38FY9;3BBAC;3D0TY;3J9E3;488VH;48ZN4;4MAFT;4MVVC	EGF like repeats and discoidin domains 3 [Source:HGNC Symbol;Acc:HGNC:3173]	10085	O43854	GO:0007155//cell adhesion;GO:0010811//positive regulation of cell-substrate adhesion;GO:0007155//cell adhesion;	GO:0005576//extracellular region;GO:0062023//collagen-containing extracellular matrix;GO:0070062//extracellular exosome;GO:1903561//extracellular vesicle;GO:0005576//extracellular region;GO:0062023//collagen-containing extracellular matrix;GO:0070062//extracellular exosome;GO:1903561//extracellular vesicle;	GO:0005178//integrin binding;GO:0005201//extracellular matrix structural constituent;GO:0005509//calcium ion binding;GO:0005509//calcium ion binding;GO:0046872//metal ion binding;GO:0005178//integrin binding;GO:0005201//extracellular matrix structural constituent;GO:0005509//calcium ion binding;GO:0005509//calcium ion binding;GO:0046872//metal ion binding;	-
ENSG00000153714	308.253	196.26	420.247	2.14128	1.09848	0.00248799	0.251991	9	12775020	12823060	+	3062	LURAP1L	GO:0005515;GO:0009966;GO:0043123;GO:0043123;	-	-	S	2QU2C;35JQW;38E7B;3BGDT;3CTGG;3J2XE;489IQ;497EV;4MDWG;4MSP8	leucine rich adaptor protein 1 like [Source:HGNC Symbol;Acc:HGNC:31452]	286343	Q8IV03	GO:0009966//regulation of signal transduction;GO:0043123//positive regulation of I-kappaB kinase/NF-kappaB signaling;GO:0043123//positive regulation of I-kappaB kinase/NF-kappaB signaling;	-	GO:0005515//protein binding;	-
ENSG00000187134	1977.61	1304.74	2650.49	2.03143	1.0225	0.00249022	0.251991	10	4963253	4983283	+	8765	AKR1C1	GO:0001523;GO:0004032;GO:0004032;GO:0004033;GO:0004033;GO:0004303;GO:0005515;GO:0005737;GO:0005829;GO:0005829;GO:0005829;GO:0006629;GO:0006693;GO:0006805;GO:0007586;GO:0008202;GO:0008206;GO:0015721;GO:0016229;GO:0016491;GO:0016491;GO:0016491;GO:0016655;GO:0018636;GO:0030283;GO:0030299;GO:0030855;GO:0031406;GO:0032052;GO:0032052;GO:0033703;GO:0035410;GO:0042448;GO:0042448;GO:0042574;GO:0042632;GO:…	K00212	-	S;J;C	KOG1577;35M94;38T1T;3BK9X;3D0AD;3J7EU;4842J;49784;4MCCQ;4N6DZ	aldo-keto reductase family 1 member C1 [Source:HGNC Symbol;Acc:HGNC:384]	1645	Q04828	GO:0001523//retinoid metabolic process;GO:0006629//lipid metabolic process;GO:0006693//prostaglandin metabolic process;GO:0006805//xenobiotic metabolic process;GO:0007586//digestion;GO:0008202//steroid metabolic process;GO:0008206//bile acid metabolic process;GO:0015721//bile acid and bile salt transport;GO:0030299//intestinal cholesterol absorption;GO:0030855//epithelial cell differentiation;GO:…	GO:0005737//cytoplasm;GO:0005829//cytosol;GO:0005829//cytosol;GO:0005829//cytosol;GO:0070062//extracellular exosome;	GO:0004032//alditol:NADP+ 1-oxidoreductase activity;GO:0004032//alditol:NADP+ 1-oxidoreductase activity;GO:0004033//aldo-keto reductase (NADP) activity;GO:0004033//aldo-keto reductase (NADP) activity;GO:0004303//estradiol 17-beta-dehydrogenase activity;GO:0005515//protein binding;GO:0016229//steroid dehydrogenase activity;GO:0016491//oxidoreductase activity;GO:0016491//oxidoreductase activity;GO:…	ko05208(Chemical carcinogenesis - reactive oxygen species);ko00980(Metabolism of xenobiotics by cytochrome P450);ko00140(Steroid hormone biosynthesis)
ENSG00000133134	73.9583	34.6697	113.247	3.26645	1.70772	0.00254144	0.255536	X	103309346	103311007	-	1137	BEX2	GO:0005102;GO:0005515;GO:0005634;GO:0005634;GO:0005737;GO:0005737;GO:0006915;GO:0007049;GO:0007165;GO:0042981;GO:0042981;GO:0051726;GO:0005102;GO:0005515;GO:0005634;GO:0005634;GO:0005737;GO:0005737;GO:0006915;GO:0007049;GO:0007165;GO:0042981;GO:0042981;GO:0051726;GO:0005102;GO:0005515;GO:0005634;GO:0005634;GO:0005737;GO:0005737;GO:0006915;GO:0007049;GO:0007165;GO:0042981;GO:0042981;GO:0051726;	-	-	S	2RW3Y;35QPM;3AK3A;3BZUV;3D7NV;3JH3G;48ETG;49BHC;4MN77;4N6V5	brain expressed X-linked 2 [Source:HGNC Symbol;Acc:HGNC:30933]	84707	Q9BXY8	GO:0006915//apoptotic process;GO:0007049//cell cycle;GO:0007165//signal transduction;GO:0042981//regulation of apoptotic process;GO:0042981//regulation of apoptotic process;GO:0051726//regulation of cell cycle;GO:0006915//apoptotic process;GO:0007049//cell cycle;GO:0007165//signal transduction;GO:0042981//regulation of apoptotic process;GO:0042981//regulation of apoptotic process;GO:0051726//regu…	GO:0005634//nucleus;GO:0005634//nucleus;GO:0005737//cytoplasm;GO:0005737//cytoplasm;GO:0005634//nucleus;GO:0005634//nucleus;GO:0005737//cytoplasm;GO:0005737//cytoplasm;GO:0005634//nucleus;GO:0005634//nucleus;GO:0005737//cytoplasm;GO:0005737//cytoplasm;	GO:0005102//signaling receptor binding;GO:0005515//protein binding;GO:0005102//signaling receptor binding;GO:0005515//protein binding;GO:0005102//signaling receptor binding;GO:0005515//protein binding;	-
ENSG00000089723	73.6761	41.6123	105.74	2.54107	1.34544	0.00257785	0.257557	14	94026340	94048930	+	4241	OTUB2	GO:0004843;GO:0004843;GO:0005515;GO:0005634;GO:0005634;GO:0006508;GO:0008233;GO:0008234;GO:0016579;GO:0016579;GO:0016579;GO:0016787;GO:0016787;GO:0016787;GO:0035871;GO:0035871;GO:0043130;GO:0070536;GO:0070536;GO:0071108;GO:0071108;GO:1901315;GO:2000780;GO:0004843;GO:0004843;GO:0005515;GO:0005634;GO:0005634;GO:0006508;GO:0008233;GO:0008234;GO:0016579;GO:0016579;GO:0016579;GO:0016787;GO:0016787;GO:…	K09603	EC:3.4.19.12	O	KOG3991;35DJU;38D99;3BJQN;3CUQQ;3JG4D;483PM;4970C;4M7Y5;4N5GM	OTU deubiquitinase, ubiquitin aldehyde binding 2 [Source:HGNC Symbol;Acc:HGNC:20351]	78990	Q96DC9	GO:0006508//proteolysis;GO:0016579//protein deubiquitination;GO:0016579//protein deubiquitination;GO:0016579//protein deubiquitination;GO:0035871//protein K11-linked deubiquitination;GO:0035871//protein K11-linked deubiquitination;GO:0070536//protein K63-linked deubiquitination;GO:0070536//protein K63-linked deubiquitination;GO:0071108//protein K48-linked deubiquitination;GO:0071108//protein K48-…	GO:0005634//nucleus;GO:0005634//nucleus;GO:0005634//nucleus;GO:0005634//nucleus;	GO:0004843//thiol-dependent deubiquitinase;GO:0004843//thiol-dependent deubiquitinase;GO:0005515//protein binding;GO:0008233//peptidase activity;GO:0008234//cysteine-type peptidase activity;GO:0016787//hydrolase activity;GO:0016787//hydrolase activity;GO:0016787//hydrolase activity;GO:0043130//ubiquitin binding;GO:0004843//thiol-dependent deubiquitinase;GO:0004843//thiol-dependent deubiquitinase;…	-
ENSG00000117472	92.3796	49.9866	134.773	2.69617	1.43091	0.00262504	0.260622	1	46175073	46185962	+	2370	TSPAN1	GO:0005515;GO:0005515;GO:0005654;GO:0005737;GO:0005764;GO:0005765;GO:0005886;GO:0005887;GO:0016020;GO:0016021;GO:0016021;GO:0016021;GO:0030054;GO:0031982;GO:0043231;GO:0048471;GO:0050821;GO:0070062;	K17348	-	S	KOG3882;35MCM;38GN7;3BJDS;3CX89;3J7D9;48A6E;491UG;4MDKY;4MTRG	tetraspanin 1 [Source:HGNC Symbol;Acc:HGNC:20657]	10103	O60635	GO:0050821//protein stabilization;	GO:0005654//nucleoplasm;GO:0005737//cytoplasm;GO:0005764//lysosome;GO:0005765//lysosomal membrane;GO:0005886//plasma membrane;GO:0005887//integral component of plasma membrane;GO:0016020//membrane;GO:0016021//integral component of membrane;GO:0016021//integral component of membrane;GO:0016021//integral component of membrane;GO:0030054//cell junction;GO:0031982//vesicle;GO:0043231//intracellular m…	GO:0005515//protein binding;GO:0005515//protein binding;	-
ENSG00000243137	92.3982	130.97	53.8265	0.410984	-1.28284	0.00264734	0.261194	19	43192702	43207299	-	6274	PSG4	GO:0002682;GO:0005576;GO:0005886;GO:0007165;GO:0007565;GO:0007565;GO:0009986;GO:1990782;GO:0002682;GO:0005576;GO:0005886;GO:0007165;GO:0007565;GO:0007565;GO:0009986;GO:1990782;GO:0002682;GO:0005576;GO:0005886;GO:0007165;GO:0007565;GO:0007565;GO:0009986;GO:1990782;	K06500	-	S;O;T	2RXPD;35PB0;39R3S;3BI39;3D3EB;3JDW3;48AY4;493CQ;4M7PU;4N8NC	pregnancy specific beta-1-glycoprotein 4 [Source:HGNC Symbol;Acc:HGNC:9521]	5672	Q00888;Q96QL5	GO:0002682//regulation of immune system process;GO:0007165//signal transduction;GO:0007565//female pregnancy;GO:0007565//female pregnancy;GO:0002682//regulation of immune system process;GO:0007165//signal transduction;GO:0007565//female pregnancy;GO:0007565//female pregnancy;GO:0002682//regulation of immune system process;GO:0007165//signal transduction;GO:0007565//female pregnancy;GO:0007565//fe…	GO:0005576//extracellular region;GO:0005886//plasma membrane;GO:0009986//cell surface;GO:0005576//extracellular region;GO:0005886//plasma membrane;GO:0009986//cell surface;GO:0005576//extracellular region;GO:0005886//plasma membrane;GO:0009986//cell surface;	GO:1990782//protein tyrosine kinase binding;GO:1990782//protein tyrosine kinase binding;GO:1990782//protein tyrosine kinase binding;	-
ENSG00000162745	676.948	946.537	407.358	0.430366	-1.21636	0.00267575	0.262356	1	161983192	162023869	-	3430	OLFML2B	GO:0005576;GO:0005615;GO:0007165;GO:0030198;GO:0031012;GO:0042802;GO:0050840;GO:0005576;GO:0005615;GO:0007165;	K25449	-	A;W	KOG3545;35FV9;38I0G;3BK4X;3CTYN;3J4SE;484Z3;493WI;4M9EZ;4MWWJ	olfactomedin like 2B [Source:HGNC Symbol;Acc:HGNC:24558]	25903	Q68BL8	GO:0007165//signal transduction;GO:0030198//extracellular matrix organization;GO:0007165//signal transduction;	GO:0005576//extracellular region;GO:0005615//extracellular space;GO:0031012//extracellular matrix;GO:0005576//extracellular region;GO:0005615//extracellular space;	GO:0042802//identical protein binding;GO:0050840//extracellular matrix binding;	-
ENSG00000064205	16.7893	29.4009	4.17764	0.142092	-2.8151	0.00275848	0.268799	20	44714844	44728509	+	4981	CCN5	GO:0005178;GO:0005515;GO:0005515;GO:0005576;GO:0005576;GO:0005576;GO:0005615;GO:0005634;GO:0007155;GO:0007155;GO:0007165;GO:0007165;GO:0007165;GO:0007165;GO:0007267;GO:0008201;GO:0031012;GO:0060548;GO:0005178;GO:0005515;GO:0005576;GO:0005576;GO:0005576;GO:0005615;GO:0005634;GO:0007155;GO:0007155;GO:0007165;GO:0007165;GO:0007165;GO:0007267;GO:0008201;GO:0031012;GO:0060548;GO:0005178;GO:0005515;GO:…	K23089	-	S;O;T	2RXIT;35KY1;39S89;3BHIU;3D15D;3J5R3;48802;493XW;4MCA3;4MYNH	cellular communication network factor 5 [Source:HGNC Symbol;Acc:HGNC:12770]	8839	O76076	GO:0007155//cell adhesion;GO:0007155//cell adhesion;GO:0007165//signal transduction;GO:0007165//signal transduction;GO:0007165//signal transduction;GO:0007165//signal transduction;GO:0007267//cell-cell signaling;GO:0060548//negative regulation of cell death;GO:0007155//cell adhesion;GO:0007155//cell adhesion;GO:0007165//signal transduction;GO:0007165//signal transduction;GO:0007165//signal transd…	GO:0005576//extracellular region;GO:0005576//extracellular region;GO:0005576//extracellular region;GO:0005615//extracellular space;GO:0005634//nucleus;GO:0031012//extracellular matrix;GO:0005576//extracellular region;GO:0005576//extracellular region;GO:0005576//extracellular region;GO:0005615//extracellular space;GO:0005634//nucleus;GO:0031012//extracellular matrix;GO:0005576//extracellular regio…	GO:0005178//integrin binding;GO:0005515//protein binding;GO:0005515//protein binding;GO:0008201//heparin binding;GO:0005178//integrin binding;GO:0005515//protein binding;GO:0008201//heparin binding;GO:0005178//integrin binding;GO:0005515//protein binding;GO:0005515//protein binding;GO:0008201//heparin binding;	-
ENSG00000139364	51.9397	27.2876	76.5919	2.80684	1.48895	0.00305816	0.296134	12	125186386	125662377	+	16153	TMEM132B	GO:0016020;GO:0016021;GO:0003674;GO:0005575;GO:0008150;GO:0016020;GO:0016021;GO:0003674;GO:0005575;GO:0008150;GO:0016020;GO:0016021;	K17599	-	S;O;J;I	KOG4789;35AM7;38H28;3B9Z0;3CS00;3JEK1;485A1;48VK7;4M73X;4N29K	transmembrane protein 132B [Source:HGNC Symbol;Acc:HGNC:29397]	114795	Q14DG7	GO:0008150//biological_process;GO:0008150//biological_process;	GO:0016020//membrane;GO:0016021//integral component of membrane;GO:0005575//cellular_component;GO:0016020//membrane;GO:0016021//integral component of membrane;GO:0005575//cellular_component;GO:0016020//membrane;GO:0016021//integral component of membrane;	GO:0003674//molecular_function;GO:0003674//molecular_function;	-
ENSG00000081189	186.483	117.091	255.875	2.18526	1.1278	0.00307653	0.296134	5	88717117	88904257	-	11755	MEF2C	GO:0000122;GO:0000165;GO:0000785;GO:0000976;GO:0000977;GO:0000977;GO:0000977;GO:0000978;GO:0000981;GO:0000981;GO:0000981;GO:0001228;GO:0001568;GO:0001649;GO:0001764;GO:0001782;GO:0001947;GO:0001958;GO:0001974;GO:0002062;GO:0002467;GO:0002634;GO:0002931;GO:0003138;GO:0003139;GO:0003151;GO:0003185;GO:0003211;GO:0003677;GO:0003677;GO:0003677;GO:0003680;GO:0003700;GO:0005515;GO:0005515;GO:0005634;GO:…	K04454	-	K	KOG0014;35DYY;38EKQ;3BCPA;3CRCH;3JBD3;483I7;48YS5;4M8R0;4N2UI	myocyte enhancer factor 2C [Source:HGNC Symbol;Acc:HGNC:6996]	4208	Q06413;A0A024RAL7	GO:0000122//negative regulation of transcription by RNA polymerase II;GO:0000165//MAPK cascade;GO:0001568//blood vessel development;GO:0001649//osteoblast differentiation;GO:0001764//neuron migration;GO:0001782//B cell homeostasis;GO:0001947//heart looping;GO:0001958//endochondral ossification;GO:0001974//blood vessel remodeling;GO:0002062//chondrocyte differentiation;GO:0002467//germinal center …	GO:0000785//chromatin;GO:0005634//nucleus;GO:0005634//nucleus;GO:0005654//nucleoplasm;GO:0005654//nucleoplasm;GO:0005737//cytoplasm;GO:0005829//cytosol;GO:0016528//sarcoplasm;GO:0016607//nuclear speck;GO:0032991//protein-containing complex;GO:0043231//intracellular membrane-bounded organelle;GO:0098794//postsynapse;GO:0000785//chromatin;GO:0005634//nucleus;GO:0005634//nucleus;GO:0005654//nucleopl…	GO:0000976//transcription cis-regulatory region binding;GO:0000977//RNA polymerase II transcription regulatory region sequence-specific DNA binding;GO:0000977//RNA polymerase II transcription regulatory region sequence-specific DNA binding;GO:0000977//RNA polymerase II transcription regulatory region sequence-specific DNA binding;GO:0000978//RNA polymerase II cis-regulatory region sequence-specif…	ko05418(Fluid shear stress and atherosclerosis);ko05202(Transcriptional misregulation in cancer);ko04928(Parathyroid hormone synthesis, secretion and action);ko04921(Oxytocin signaling pathway);ko04371(Apelin signaling pathway);ko04022(cGMP-PKG signaling pathway);ko04010(MAPK signaling pathway)
ENSG00000095370	7.72039	1.41318	14.0276	9.92628	3.31125	0.0033615	0.320998	9	127738317	127778710	-	4628	SH2D3C	GO:0001784;GO:0001784;GO:0005085;GO:0005085;GO:0005515;GO:0005737;GO:0005829;GO:0005886;GO:0007254;GO:0007264;GO:0007264;GO:0016020;GO:0030424;GO:0032587;GO:0033138;GO:0042995;GO:0050790;GO:0001784;GO:0001784;GO:0005085;GO:0005085;GO:0005515;GO:0005737;GO:0005829;GO:0005886;GO:0007254;GO:0007264;GO:0007264;GO:0016020;GO:0030424;GO:0032587;GO:0033138;GO:0042995;GO:0050790;GO:0001784;GO:0001784;GO:…	K23690	-	S;T	2QPX3;35NT4;38CSE;3B9QV;3CUZN;3J21S;482H6;48XEX;4MCDF;4MVTF	SH2 domain containing 3C [Source:HGNC Symbol;Acc:HGNC:16884]	10044	Q8N5H7	GO:0007254//JNK cascade;GO:0007264//small GTPase mediated signal transduction;GO:0007264//small GTPase mediated signal transduction;GO:0033138//positive regulation of peptidyl-serine phosphorylation;GO:0050790//regulation of catalytic activity;GO:0007254//JNK cascade;GO:0007264//small GTPase mediated signal transduction;GO:0007264//small GTPase mediated signal transduction;GO:0033138//positive re…	GO:0005737//cytoplasm;GO:0005829//cytosol;GO:0005886//plasma membrane;GO:0016020//membrane;GO:0030424//axon;GO:0032587//ruffle membrane;GO:0042995//cell projection;GO:0005737//cytoplasm;GO:0005829//cytosol;GO:0005886//plasma membrane;GO:0016020//membrane;GO:0030424//axon;GO:0032587//ruffle membrane;GO:0042995//cell projection;GO:0005737//cytoplasm;GO:0005829//cytosol;GO:0005886//plasma membrane;G…	GO:0001784//phosphotyrosine residue binding;GO:0001784//phosphotyrosine residue binding;GO:0005085//guanyl-nucleotide exchange factor activity;GO:0005085//guanyl-nucleotide exchange factor activity;GO:0005515//protein binding;GO:0001784//phosphotyrosine residue binding;GO:0001784//phosphotyrosine residue binding;GO:0005085//guanyl-nucleotide exchange factor activity;GO:0005085//guanyl-nucleotide …	-
ENSG00000173281	180.939	247.801	114.077	0.460356	-1.11918	0.0033755	0.320998	8	9136255	9151574	-	5738	PPP1R3B	GO:0000164;GO:0000164;GO:0000164;GO:0000164;GO:0004721;GO:0005515;GO:0005515;GO:0005975;GO:0005977;GO:0005979;GO:0005979;GO:0005981;GO:0005981;GO:0005981;GO:0005981;GO:0008157;GO:0019888;GO:0019888;GO:0019888;GO:0019899;GO:0042587;GO:0043231;GO:0050196;GO:0050790;GO:2001069;GO:0000164;GO:0000164;GO:0000164;GO:0005515;GO:0005515;GO:0005975;GO:0005977;GO:0005979;GO:0005981;GO:0005981;GO:0005981;GO:…	K07189	-	O;T	KOG3986;35ABA;38C5W;3BD56;3CXB0;3J3ZE;48C2J;493BD;4M60G;4MYHJ	protein phosphatase 1 regulatory subunit 3B [Source:HGNC Symbol;Acc:HGNC:14942]	79660	Q86XI6	GO:0005975//carbohydrate metabolic process;GO:0005977//glycogen metabolic process;GO:0005979//regulation of glycogen biosynthetic process;GO:0005979//regulation of glycogen biosynthetic process;GO:0005981//regulation of glycogen catabolic process;GO:0005981//regulation of glycogen catabolic process;GO:0005981//regulation of glycogen catabolic process;GO:0005981//regulation of glycogen catabolic p…	GO:0000164//protein phosphatase type 1 complex;GO:0000164//protein phosphatase type 1 complex;GO:0000164//protein phosphatase type 1 complex;GO:0000164//protein phosphatase type 1 complex;GO:0042587//glycogen granule;GO:0043231//intracellular membrane-bounded organelle;GO:0000164//protein phosphatase type 1 complex;GO:0000164//protein phosphatase type 1 complex;GO:0000164//protein phosphatase typ…	GO:0004721//phosphoprotein phosphatase activity;GO:0005515//protein binding;GO:0005515//protein binding;GO:0008157//protein phosphatase 1 binding;GO:0019888//protein phosphatase regulator activity;GO:0019888//protein phosphatase regulator activity;GO:0019888//protein phosphatase regulator activity;GO:0019899//enzyme binding;GO:0050196//[phosphorylase] phosphatase activity;GO:2001069//glycogen bin…	ko04931(Insulin resistance);ko04910(Insulin signaling pathway)
ENSG00000117600	243.966	331.983	155.95	0.469752	-1.09003	0.00340416	0.321785	1	99264292	99309590	+	5201	PLPPR4	GO:0005886;GO:0005886;GO:0005887;GO:0005887;GO:0005887;GO:0006644;GO:0006644;GO:0006644;GO:0007165;GO:0007186;GO:0007186;GO:0007186;GO:0007409;GO:0007409;GO:0007409;GO:0008195;GO:0008195;GO:0016020;GO:0016021;GO:0030054;GO:0042577;GO:0045202;GO:0045211;GO:0048839;GO:0050804;GO:0051966;GO:0051966;GO:0098839;GO:0098839;GO:0098978;GO:0099061;GO:0140354;GO:0140354;GO:0005886;GO:0005886;GO:0005887;GO:…	K19582	-	I	KOG3030;35KAP;39AT6;3BKHB;3D30S;3J3M9;484N3;48Y3N;4MKV7;4MY7C	phospholipid phosphatase related 4 [Source:HGNC Symbol;Acc:HGNC:23496]	9890	Q7Z2D5	GO:0006644//phospholipid metabolic process;GO:0006644//phospholipid metabolic process;GO:0006644//phospholipid metabolic process;GO:0007165//signal transduction;GO:0007186//G protein-coupled receptor signaling pathway;GO:0007186//G protein-coupled receptor signaling pathway;GO:0007186//G protein-coupled receptor signaling pathway;GO:0007409//axonogenesis;GO:0007409//axonogenesis;GO:0007409//axono…	GO:0005886//plasma membrane;GO:0005886//plasma membrane;GO:0005887//integral component of plasma membrane;GO:0005887//integral component of plasma membrane;GO:0005887//integral component of plasma membrane;GO:0016020//membrane;GO:0016021//integral component of membrane;GO:0030054//cell junction;GO:0045202//synapse;GO:0045211//postsynaptic membrane;GO:0098839//postsynaptic density membrane;GO:0098…	GO:0008195//phosphatidate phosphatase activity;GO:0008195//phosphatidate phosphatase activity;GO:0042577//lipid phosphatase activity;GO:0008195//phosphatidate phosphatase activity;GO:0008195//phosphatidate phosphatase activity;GO:0042577//lipid phosphatase activity;	-
ENSG00000010438	12.3067	3.71439	20.8991	5.62652	2.49224	0.0035376	0.332408	9	33750679	33799231	+	1425	PRSS3	GO:0004252;GO:0004252;GO:0006508;GO:0006508;GO:0004252;GO:0004252;GO:0006508;GO:0006508;GO:0006508;GO:0008233;GO:0008236;GO:0016787;GO:0004252;GO:0004252;GO:0004252;GO:0004252;GO:0005509;GO:0005515;GO:0005576;GO:0005576;GO:0005615;GO:0005615;GO:0006508;GO:0006508;GO:0006508;GO:0006508;GO:0006508;GO:0007586;GO:0007586;GO:0008233;GO:0008236;GO:0008236;GO:0016787;GO:0019730;GO:0031638;GO:0043542;GO:…	K01312	EC:3.4.21.4	O;E	KOG3627;35I7A;38F79;3BBP0;3CUWA;3J3T4;4806R;48V0J;4M87A;4N13P	serine protease 3 [Source:HGNC Symbol;Acc:HGNC:9486]	5646	P35030;Q7Z5F4	GO:0006508//proteolysis;GO:0006508//proteolysis;GO:0006508//proteolysis;GO:0006508//proteolysis;GO:0006508//proteolysis;GO:0006508//proteolysis;GO:0006508//proteolysis;GO:0006508//proteolysis;GO:0006508//proteolysis;GO:0006508//proteolysis;GO:0007586//digestion;GO:0007586//digestion;GO:0019730//antimicrobial humoral response;GO:0031638//zymogen activation;GO:0043542//endothelial cell migration;GO…	GO:0005576//extracellular region;GO:0005576//extracellular region;GO:0005615//extracellular space;GO:0005615//extracellular space;GO:1904724//tertiary granule lumen;GO:0005576//extracellular region;GO:0005576//extracellular region;GO:0005615//extracellular space;GO:0005615//extracellular space;GO:1904724//tertiary granule lumen;	GO:0004252//serine-type endopeptidase activity;GO:0004252//serine-type endopeptidase activity;GO:0004252//serine-type endopeptidase activity;GO:0004252//serine-type endopeptidase activity;GO:0008233//peptidase activity;GO:0008236//serine-type peptidase activity;GO:0016787//hydrolase activity;GO:0004252//serine-type endopeptidase activity;GO:0004252//serine-type endopeptidase activity;GO:0004252//…	ko05164(Influenza A);ko04974(Protein digestion and absorption);ko04972(Pancreatic secretion);ko04080(Neuroactive ligand-receptor interaction)
ENSG00000181885	5.09678	0.353294	9.84026	27.8528	4.79975	0.00365566	0.337997	17	7259903	7263983	-	2492	CLDN7	GO:0005198;GO:0005198;GO:0005515;GO:0005515;GO:0005886;GO:0005886;GO:0005886;GO:0005923;GO:0005923;GO:0005923;GO:0005923;GO:0005923;GO:0007155;GO:0007162;GO:0008284;GO:0016020;GO:0016021;GO:0016021;GO:0016021;GO:0016323;GO:0016323;GO:0016323;GO:0016327;GO:0016328;GO:0016328;GO:0016338;GO:0019904;GO:0030054;GO:0031333;GO:0042802;GO:0043066;GO:0045471;GO:0050839;GO:0070830;GO:2000147;GO:0005198;GO:…	K06087	-	S;T	2QPXX;35P8G;38GHF;3BDU0;3CWGG;3J1SW;48741;4992X;4M9BH;4N0KC	claudin 7 [Source:HGNC Symbol;Acc:HGNC:2049]	1366	O95471;A0A384ME58	GO:0007155//cell adhesion;GO:0007162//negative regulation of cell adhesion;GO:0008284//positive regulation of cell population proliferation;GO:0016338//calcium-independent cell-cell adhesion via plasma membrane cell-adhesion molecules;GO:0031333//negative regulation of protein-containing complex assembly;GO:0043066//negative regulation of apoptotic process;GO:0045471//response to ethanol;GO:00708…	GO:0005886//plasma membrane;GO:0005886//plasma membrane;GO:0005886//plasma membrane;GO:0005923//bicellular tight junction;GO:0005923//bicellular tight junction;GO:0005923//bicellular tight junction;GO:0005923//bicellular tight junction;GO:0005923//bicellular tight junction;GO:0016020//membrane;GO:0016021//integral component of membrane;GO:0016021//integral component of membrane;GO:0016021//integr…	GO:0005198//structural molecule activity;GO:0005198//structural molecule activity;GO:0005515//protein binding;GO:0005515//protein binding;GO:0019904//protein domain specific binding;GO:0042802//identical protein binding;GO:0050839//cell adhesion molecule binding;GO:0005198//structural molecule activity;GO:0005198//structural molecule activity;GO:0005198//structural molecule activity;GO:0005198//s…	ko05160(Hepatitis C);ko05130(Pathogenic Escherichia coli infection);ko04670(Leukocyte transendothelial migration);ko04530(Tight junction);ko04514(Cell adhesion molecules)
ENSG00000144821	1613.1	1092.83	2133.37	1.95215	0.965067	0.00365721	0.337997	3	108380368	108529322	-	7957	MYH15	GO:0002074;GO:0003774;GO:0005524;GO:0016459;GO:0051015;GO:0000166;GO:0003774;GO:0003774;GO:0003779;GO:0005516;GO:0005524;GO:0005524;GO:0005524;GO:0005737;GO:0005829;GO:0016459;GO:0016459;GO:0016459;GO:0030016;GO:0032982;GO:0043231;GO:0051015;GO:0051015;GO:0003774;GO:0005524;GO:0016459;	K24220	-	Z	KOG0161;35MW8;3AICJ;3BZHI;3D156;3JDY0;48C4K;497V7;4MG2M;4N5YI	myosin heavy chain 15 [Source:HGNC Symbol;Acc:HGNC:31073]	22989	Q9Y2K3	GO:0002074//extraocular skeletal muscle development;	GO:0016459//myosin complex;GO:0005737//cytoplasm;GO:0005829//cytosol;GO:0016459//myosin complex;GO:0016459//myosin complex;GO:0016459//myosin complex;GO:0030016//myofibril;GO:0032982//myosin filament;GO:0043231//intracellular membrane-bounded organelle;GO:0016459//myosin complex;	GO:0003774//cytoskeletal motor activity;GO:0005524//ATP binding;GO:0051015//actin filament binding;GO:0000166//nucleotide binding;GO:0003774//cytoskeletal motor activity;GO:0003774//cytoskeletal motor activity;GO:0003779//actin binding;GO:0005516//calmodulin binding;GO:0005524//ATP binding;GO:0005524//ATP binding;GO:0005524//ATP binding;GO:0051015//actin filament binding;GO:0051015//actin filamen…	-
ENSG00000130517	525.823	346.442	705.205	2.03556	1.02543	0.0036956	0.337997	19	18340598	18369950	+	7509	PGPEP1	GO:0005737;GO:0005829;GO:0005829;GO:0006508;GO:0006508;GO:0006508;GO:0008233;GO:0008233;GO:0008233;GO:0008234;GO:0016787;GO:0016920;GO:0016920;GO:0005737;GO:0005829;GO:0005829;GO:0005829;GO:0005829;GO:0006508;GO:0006508;GO:0006508;GO:0006508;GO:0008233;GO:0008233;GO:0008233;GO:0008233;GO:0008234;GO:0016787;GO:0016920;GO:0016920;GO:0030163;GO:0005737;GO:0005829;GO:0005829;GO:0006508;GO:0006508;GO:…	K01304	EC:3.4.19.3	O	KOG4755;35HNR;39R8H;3BGBR;3CS55;3JD74;4863H;49110;4MBFP;4MYJT	pyroglutamyl-peptidase I [Source:HGNC Symbol;Acc:HGNC:13568]	54858	Q9NXJ5	GO:0006508//proteolysis;GO:0006508//proteolysis;GO:0006508//proteolysis;GO:0006508//proteolysis;GO:0006508//proteolysis;GO:0006508//proteolysis;GO:0006508//proteolysis;GO:0030163//protein catabolic process;GO:0006508//proteolysis;GO:0006508//proteolysis;GO:0006508//proteolysis;GO:0006508//proteolysis;GO:0006508//proteolysis;GO:0006508//proteolysis;GO:0006508//proteolysis;GO:0006508//proteolysis;G…	GO:0005737//cytoplasm;GO:0005829//cytosol;GO:0005829//cytosol;GO:0005737//cytoplasm;GO:0005829//cytosol;GO:0005829//cytosol;GO:0005829//cytosol;GO:0005829//cytosol;GO:0005737//cytoplasm;GO:0005829//cytosol;GO:0005829//cytosol;GO:0005737//cytoplasm;GO:0005829//cytosol;GO:0005829//cytosol;GO:0005829//cytosol;GO:0005829//cytosol;GO:0005829//cytosol;GO:0005829//cytosol;GO:0005829//cytosol;GO:0005829/…	GO:0008233//peptidase activity;GO:0008233//peptidase activity;GO:0008233//peptidase activity;GO:0008234//cysteine-type peptidase activity;GO:0016787//hydrolase activity;GO:0016920//pyroglutamyl-peptidase activity;GO:0016920//pyroglutamyl-peptidase activity;GO:0008233//peptidase activity;GO:0008233//peptidase activity;GO:0008233//peptidase activity;GO:0008233//peptidase activity;GO:0008234//cystei…	-
ENSG00000009950	21.0125	5.10919	36.9158	7.22537	2.85307	0.00369662	0.337997	7	73593194	73624543	-	4815	MLXIPL	GO:0000785;GO:0000978;GO:0000981;GO:0000981;GO:0003677;GO:0003677;GO:0003700;GO:0005634;GO:0005634;GO:0005634;GO:0005654;GO:0005654;GO:0005667;GO:0005737;GO:0005829;GO:0005829;GO:0006355;GO:0006357;GO:0008284;GO:0009653;GO:0010255;GO:0033137;GO:0035538;GO:0042593;GO:0045723;GO:0045821;GO:0045892;GO:0045893;GO:0045944;GO:0046889;GO:0046982;GO:0046983;GO:0055089;GO:0061629;GO:0070328;GO:0090324;GO:…	K09113	-	S;K	KOG3582;35E6U;38CXV;3BD33;3CSVS;3J4E5;489BS;48WGX;4MHPH;4MV0W	MLX interacting protein like [Source:HGNC Symbol;Acc:HGNC:12744]	51085	Q9NP71	GO:0006355//regulation of transcription, DNA-templated;GO:0006357//regulation of transcription by RNA polymerase II;GO:0008284//positive regulation of cell population proliferation;GO:0009653//anatomical structure morphogenesis;GO:0010255//glucose mediated signaling pathway;GO:0033137//negative regulation of peptidyl-serine phosphorylation;GO:0042593//glucose homeostasis;GO:0045723//positive regu…	GO:0000785//chromatin;GO:0005634//nucleus;GO:0005634//nucleus;GO:0005634//nucleus;GO:0005654//nucleoplasm;GO:0005654//nucleoplasm;GO:0005667//transcription regulator complex;GO:0005737//cytoplasm;GO:0005829//cytosol;GO:0005829//cytosol;GO:0000785//chromatin;GO:0005634//nucleus;GO:0005634//nucleus;GO:0005634//nucleus;GO:0005654//nucleoplasm;GO:0005654//nucleoplasm;GO:0005667//transcription regulat…	GO:0000978//RNA polymerase II cis-regulatory region sequence-specific DNA binding;GO:0000981//DNA-binding transcription factor activity, RNA polymerase II-specific;GO:0000981//DNA-binding transcription factor activity, RNA polymerase II-specific;GO:0003677//DNA binding;GO:0003677//DNA binding;GO:0003700//DNA-binding transcription factor activity;GO:0035538//carbohydrate response element binding;G…	ko04932(Non-alcoholic fatty liver disease);ko04931(Insulin resistance)
ENSG00000137809	75.0947	37.6538	112.536	2.9887	1.57952	0.00370413	0.337997	15	68296532	68432163	-	10866	ITGA11	GO:0001649;GO:0005178;GO:0005518;GO:0005518;GO:0005886;GO:0005925;GO:0006929;GO:0007155;GO:0007155;GO:0007155;GO:0007155;GO:0007160;GO:0007160;GO:0007160;GO:0007229;GO:0007229;GO:0007517;GO:0008305;GO:0008305;GO:0008305;GO:0008305;GO:0008305;GO:0009897;GO:0016020;GO:0016021;GO:0033627;GO:0033627;GO:0034681;GO:0038064;GO:0038065;GO:0046872;GO:0098609;GO:0098639;GO:0001649;GO:0005178;GO:0005518;GO:…	K06587	-	M;W	KOG3637;35DC3;39UD0;3BDFY;3CY6W;3J8PM;485QH;48VTV;4MCMR;4MT06	integrin subunit alpha 11 [Source:HGNC Symbol;Acc:HGNC:6136]	22801	Q9UKX5;B3KTN6	GO:0001649//osteoblast differentiation;GO:0006929//substrate-dependent cell migration;GO:0007155//cell adhesion;GO:0007155//cell adhesion;GO:0007155//cell adhesion;GO:0007155//cell adhesion;GO:0007160//cell-matrix adhesion;GO:0007160//cell-matrix adhesion;GO:0007160//cell-matrix adhesion;GO:0007229//integrin-mediated signaling pathway;GO:0007229//integrin-mediated signaling pathway;GO:0007517//mu…	GO:0005886//plasma membrane;GO:0005925//focal adhesion;GO:0008305//integrin complex;GO:0008305//integrin complex;GO:0008305//integrin complex;GO:0008305//integrin complex;GO:0008305//integrin complex;GO:0009897//external side of plasma membrane;GO:0016020//membrane;GO:0016021//integral component of membrane;GO:0034681//integrin alpha11-beta1 complex;GO:0005886//plasma membrane;GO:0005925//focal a…	GO:0005178//integrin binding;GO:0005518//collagen binding;GO:0005518//collagen binding;GO:0038064//collagen receptor activity;GO:0046872//metal ion binding;GO:0098639//collagen binding involved in cell-matrix adhesion;GO:0005178//integrin binding;GO:0005518//collagen binding;GO:0005518//collagen binding;GO:0038064//collagen receptor activity;GO:0046872//metal ion binding;GO:0098639//collagen bind…	ko05414(Dilated cardiomyopathy);ko05412(Arrhythmogenic right ventricular cardiomyopathy);ko05410(Hypertrophic cardiomyopathy);ko05165(Human papillomavirus infection);ko04810(Regulation of actin cytoskeleton);ko04512(ECM-receptor interaction);ko04510(Focal adhesion);ko04151(PI3K-Akt signaling pathway)
ENSG00000162892	102.316	54.2416	150.391	2.77261	1.47125	0.00372845	0.338261	1	206897443	206904139	+	1979	IL24	GO:0005125;GO:0005515;GO:0005576;GO:0005576;GO:0005615;GO:0006915;GO:0006915;GO:0007165;GO:0005125;GO:0005515;GO:0005576;GO:0005576;GO:0005615;GO:0005615;GO:0006915;GO:0006915;GO:0007165;GO:0008284;GO:0008285;GO:0030336;GO:0042060;GO:0042501;GO:0042531;GO:0071222;GO:0071353;GO:0005125;GO:0005515;GO:0005576;GO:0005576;GO:0005615;GO:0006915;GO:0006915;GO:0007165;GO:0005125;GO:0005515;GO:0005576;GO:…	K22668	-	S;T	2SUXZ;35PWQ;3A4AE;3BRME;3D55K;3JDV1;483WI;48XXK;4MFB3;4MZA8	interleukin 24 [Source:HGNC Symbol;Acc:HGNC:11346]	11009	Q13007	GO:0006915//apoptotic process;GO:0006915//apoptotic process;GO:0007165//signal transduction;GO:0006915//apoptotic process;GO:0006915//apoptotic process;GO:0007165//signal transduction;GO:0008284//positive regulation of cell population proliferation;GO:0008285//negative regulation of cell population proliferation;GO:0030336//negative regulation of cell migration;GO:0042060//wound healing;GO:004250…	GO:0005576//extracellular region;GO:0005576//extracellular region;GO:0005615//extracellular space;GO:0005576//extracellular region;GO:0005576//extracellular region;GO:0005615//extracellular space;GO:0005615//extracellular space;GO:0005576//extracellular region;GO:0005576//extracellular region;GO:0005615//extracellular space;GO:0005576//extracellular region;GO:0005576//extracellular region;GO:0005…	GO:0005125//cytokine activity;GO:0005515//protein binding;GO:0005125//cytokine activity;GO:0005515//protein binding;GO:0005125//cytokine activity;GO:0005515//protein binding;GO:0005125//cytokine activity;GO:0005515//protein binding;	ko04630(JAK-STAT signaling pathway);ko04061(Viral protein interaction with cytokine and cytokine receptor);ko04060(Cytokine-cytokine receptor interaction)
ENSG00000132205	671.805	893.526	450.083	0.503716	-0.989319	0.00376378	0.339514	18	2847006	2916003	+	6469	EMILIN2	GO:0005515;GO:0005515;GO:0005576;GO:0005581;GO:0007155;GO:0008217;GO:0030023;GO:0030023;GO:0030194;GO:0030336;GO:0033627;GO:0042127;GO:0043065;GO:0045766;GO:0048583;GO:0062023;GO:0062023;GO:0062023;GO:1900426;GO:1901731;	K24246	-	S	2QV5P;35C6V;38G6W;3BAGB;3CRK4;3J68P;489K2;48VRX;4MA3P;4MTQ3	elastin microfibril interfacer 2 [Source:HGNC Symbol;Acc:HGNC:19881]	84034	Q9BXX0	GO:0007155//cell adhesion;GO:0008217//regulation of blood pressure;GO:0030194//positive regulation of blood coagulation;GO:0030336//negative regulation of cell migration;GO:0033627//cell adhesion mediated by integrin;GO:0042127//regulation of cell population proliferation;GO:0043065//positive regulation of apoptotic process;GO:0045766//positive regulation of angiogenesis;GO:0048583//regulation of…	GO:0005576//extracellular region;GO:0005581//collagen trimer;GO:0062023//collagen-containing extracellular matrix;GO:0062023//collagen-containing extracellular matrix;GO:0062023//collagen-containing extracellular matrix;	GO:0005515//protein binding;GO:0005515//protein binding;GO:0030023//extracellular matrix constituent conferring elasticity;GO:0030023//extracellular matrix constituent conferring elasticity;	-
ENSG00000165124	184.415	251.26	117.57	0.46792	-1.09566	0.00384006	0.344239	9	110365248	110579880	-	14191	SVEP1	GO:0001945;GO:0003017;GO:0003682;GO:0005509;GO:0005509;GO:0005576;GO:0005615;GO:0005615;GO:0005634;GO:0005737;GO:0005737;GO:0007155;GO:0008544;GO:0008544;GO:0010467;GO:0016020;GO:0036303;GO:0036303;GO:0048014;GO:0110165;GO:0120193;GO:0005509;GO:0005576;GO:0005615;GO:0005634;GO:0005737;GO:0005737;GO:0007155;GO:0008544;GO:0016020;GO:0036303;GO:0110165;	K24469	-	-	-	sushi, von Willebrand factor type A, EGF and pentraxin domain containing 1 [Source:HGNC Symbol;Acc:HGNC:15985]	79987	Q4LDE5;B3KQM1;Q5JB40	GO:0001945//lymph vessel development;GO:0003017//lymph circulation;GO:0007155//cell adhesion;GO:0008544//epidermis development;GO:0008544//epidermis development;GO:0010467//gene expression;GO:0036303//lymph vessel morphogenesis;GO:0036303//lymph vessel morphogenesis;GO:0048014//Tie signaling pathway;GO:0120193//tight junction organization;GO:0007155//cell adhesion;GO:0008544//epidermis developmen…	GO:0005576//extracellular region;GO:0005615//extracellular space;GO:0005615//extracellular space;GO:0005634//nucleus;GO:0005737//cytoplasm;GO:0005737//cytoplasm;GO:0016020//membrane;GO:0110165//cellular anatomical entity;GO:0005576//extracellular region;GO:0005615//extracellular space;GO:0005634//nucleus;GO:0005737//cytoplasm;GO:0005737//cytoplasm;GO:0016020//membrane;GO:0110165//cellular anatomi…	GO:0003682//chromatin binding;GO:0005509//calcium ion binding;GO:0005509//calcium ion binding;GO:0005509//calcium ion binding;	-
ENSG00000143631	59.7121	33.8735	85.5508	2.5256	1.33663	0.00386763	0.344239	1	152302165	152325239	-	12793	FLG	GO:0001533;GO:0001533;GO:0005198;GO:0005198;GO:0005509;GO:0005509;GO:0005515;GO:0005634;GO:0005829;GO:0018149;GO:0030216;GO:0030280;GO:0036457;GO:0036457;GO:0036464;GO:0046872;GO:0046914;GO:0046914;GO:0061436;GO:0061436;GO:0062023;	K10384	-	S;Z;O;D	KOG3544;35Q3Q;39Z1X;3BNT3;3D32P;3JCXK;48F49;49BRJ;4MMDD;4N21X	filaggrin [Source:HGNC Symbol;Acc:HGNC:3748]	2312	P20930	GO:0018149//peptide cross-linking;GO:0030216//keratinocyte differentiation;GO:0061436//establishment of skin barrier;GO:0061436//establishment of skin barrier;	GO:0001533//cornified envelope;GO:0001533//cornified envelope;GO:0005634//nucleus;GO:0005829//cytosol;GO:0036457//keratohyalin granule;GO:0036457//keratohyalin granule;GO:0036464//cytoplasmic ribonucleoprotein granule;GO:0062023//collagen-containing extracellular matrix;	GO:0005198//structural molecule activity;GO:0005198//structural molecule activity;GO:0005509//calcium ion binding;GO:0005509//calcium ion binding;GO:0005515//protein binding;GO:0030280//structural constituent of skin epidermis;GO:0046872//metal ion binding;GO:0046914//transition metal ion binding;GO:0046914//transition metal ion binding;	-
ENSG00000163082	69.5116	107.696	31.3276	0.290891	-1.78145	0.00388157	0.344239	2	222424543	222562621	+	4983	SGPP2	GO:0005783;GO:0005789;GO:0005789;GO:0005789;GO:0006629;GO:0006670;GO:0006670;GO:0016020;GO:0016020;GO:0016021;GO:0016787;GO:0030148;GO:0042392;GO:0042392;GO:0042392;GO:0042392;GO:0042392;GO:0046839;GO:0061469;GO:0061469;GO:0070780;GO:0070780;	K04717	EC:3.1.3.-	I	KOG2822;35AR6;39RT9;3B9WZ;3D233;3JCZ8;481HR;48XQZ;4MDMP;4MYZU	sphingosine-1-phosphate phosphatase 2 [Source:HGNC Symbol;Acc:HGNC:19953]	130367	Q8IWX5	GO:0006629//lipid metabolic process;GO:0006670//sphingosine metabolic process;GO:0006670//sphingosine metabolic process;GO:0030148//sphingolipid biosynthetic process;GO:0046839//phospholipid dephosphorylation;GO:0061469//regulation of type B pancreatic cell proliferation;GO:0061469//regulation of type B pancreatic cell proliferation;	GO:0005783//endoplasmic reticulum;GO:0005789//endoplasmic reticulum membrane;GO:0005789//endoplasmic reticulum membrane;GO:0005789//endoplasmic reticulum membrane;GO:0016020//membrane;GO:0016020//membrane;GO:0016021//integral component of membrane;	GO:0016787//hydrolase activity;GO:0042392//sphingosine-1-phosphate phosphatase activity;GO:0042392//sphingosine-1-phosphate phosphatase activity;GO:0042392//sphingosine-1-phosphate phosphatase activity;GO:0042392//sphingosine-1-phosphate phosphatase activity;GO:0042392//sphingosine-1-phosphate phosphatase activity;GO:0070780//dihydrosphingosine-1-phosphate phosphatase activity;GO:0070780//dihydro…	ko04071(Sphingolipid signaling pathway);ko00600(Sphingolipid metabolism)
ENSG00000101187	1427.65	861.618	1993.67	2.31387	1.21031	0.00393559	0.347079	20	62642503	62685785	+	3991	SLCO4A1	GO:0005515;GO:0005515;GO:0005886;GO:0005886;GO:0005887;GO:0006811;GO:0008514;GO:0008514;GO:0015347;GO:0015349;GO:0015711;GO:0015711;GO:0016020;GO:0016020;GO:0016020;GO:0016021;GO:0022857;GO:0022857;GO:0043252;GO:0055085;GO:0055085;GO:0070327;GO:0005886;GO:0006811;GO:0016020;GO:0016020;GO:0016021;GO:0055085;GO:0005515;GO:0005515;GO:0005886;GO:0005886;GO:0005887;GO:0006811;GO:0008514;GO:0008514;GO:…	K14354	-	Q;P	KOG3626;35P7X;38DV9;3BCPB;3CSZS;3JD4D;4873C;490RC;4MDFJ;4N56V	solute carrier organic anion transporter family member 4A1 [Source:HGNC Symbol;Acc:HGNC:10953]	28231	Q96BD0	GO:0006811//ion transport;GO:0015711//organic anion transport;GO:0015711//organic anion transport;GO:0043252//sodium-independent organic anion transport;GO:0055085//transmembrane transport;GO:0055085//transmembrane transport;GO:0070327//thyroid hormone transport;GO:0006811//ion transport;GO:0055085//transmembrane transport;GO:0006811//ion transport;GO:0015711//organic anion transport;GO:0015711//…	GO:0005886//plasma membrane;GO:0005886//plasma membrane;GO:0005887//integral component of plasma membrane;GO:0016020//membrane;GO:0016020//membrane;GO:0016020//membrane;GO:0016021//integral component of membrane;GO:0005886//plasma membrane;GO:0016020//membrane;GO:0016020//membrane;GO:0016021//integral component of membrane;GO:0005886//plasma membrane;GO:0005886//plasma membrane;GO:0005887//integr…	GO:0005515//protein binding;GO:0005515//protein binding;GO:0008514//organic anion transmembrane transporter activity;GO:0008514//organic anion transmembrane transporter activity;GO:0015347//sodium-independent organic anion transmembrane transporter activity;GO:0015349//thyroid hormone transmembrane transporter activity;GO:0022857//transmembrane transporter activity;GO:0022857//transmembrane trans…	-
ENSG00000184599	44.6616	23.5708	65.7525	2.78958	1.48005	0.0040118	0.351835	1	112718905	112727235	+	1677	TAFA3	GO:0005576;GO:0005615;GO:0005615;GO:0005615;GO:0007165;GO:0014016;GO:0048018;GO:1902692;GO:1903979;GO:1903979;GO:1903979;GO:1903980;GO:1903980;GO:1903980;GO:0005576;GO:0005615;GO:0005615;GO:0007165;GO:0014016;GO:0048018;GO:1902692;GO:1903979;GO:1903979;GO:1903980;GO:1903980;	K25542	-	S	2SVHN;35RS5;3AH0E;3BQ1P;3D6RR;3JGUU;48F3Q;49BU1;4MJDC;4N5WA	TAFA chemokine like family member 3 [Source:HGNC Symbol;Acc:HGNC:21590]	284467	Q7Z5A8	GO:0007165//signal transduction;GO:0014016//neuroblast differentiation;GO:1902692//regulation of neuroblast proliferation;GO:1903979//negative regulation of microglial cell activation;GO:1903979//negative regulation of microglial cell activation;GO:1903979//negative regulation of microglial cell activation;GO:1903980//positive regulation of microglial cell activation;GO:1903980//positive regulati…	GO:0005576//extracellular region;GO:0005615//extracellular space;GO:0005615//extracellular space;GO:0005615//extracellular space;GO:0005576//extracellular region;GO:0005615//extracellular space;GO:0005615//extracellular space;	GO:0048018//receptor ligand activity;GO:0048018//receptor ligand activity;	-
ENSG00000162496	379.836	175.434	584.238	3.33025	1.73563	0.00411361	0.35877	1	12567910	12618210	-	3515	DHRS3	GO:0000166;GO:0001523;GO:0001523;GO:0001523;GO:0003151;GO:0004745;GO:0004745;GO:0004745;GO:0004745;GO:0005789;GO:0005811;GO:0006629;GO:0007601;GO:0009055;GO:0016020;GO:0016021;GO:0016491;GO:0016616;GO:0022900;GO:0030278;GO:0042572;GO:0042572;GO:0042572;GO:0042622;GO:0048385;GO:0048387;GO:0052650;GO:0052650;GO:0052650;GO:0060021;GO:0060349;GO:0060411;GO:0004745;GO:0004745;GO:0042572;GO:0042572;	K11146	EC:1.1.1.300	Q;I	KOG1201;35PDX;39RXY;3BC5N;3CSYS;3J3B4;47ZSE;48XYY;4MBKB;4MY27	dehydrogenase/reductase 3 [Source:HGNC Symbol;Acc:HGNC:17693]	9249	O75911	GO:0001523//retinoid metabolic process;GO:0001523//retinoid metabolic process;GO:0001523//retinoid metabolic process;GO:0003151//outflow tract morphogenesis;GO:0006629//lipid metabolic process;GO:0007601//visual perception;GO:0022900//electron transport chain;GO:0030278//regulation of ossification;GO:0042572//retinol metabolic process;GO:0042572//retinol metabolic process;GO:0042572//retinol meta…	GO:0005789//endoplasmic reticulum membrane;GO:0005811//lipid droplet;GO:0016020//membrane;GO:0016021//integral component of membrane;GO:0042622//photoreceptor outer segment membrane;	GO:0000166//nucleotide binding;GO:0004745//NAD-retinol dehydrogenase activity;GO:0004745//NAD-retinol dehydrogenase activity;GO:0004745//NAD-retinol dehydrogenase activity;GO:0004745//NAD-retinol dehydrogenase activity;GO:0009055//electron transfer activity;GO:0016491//oxidoreductase activity;GO:0016616//oxidoreductase activity, acting on the CH-OH group of donors, NAD or NADP as acceptor;GO:0052…	ko00830(Retinol metabolism)
ENSG00000170579	91.2642	55.2384	127.29	2.30437	1.20438	0.00419397	0.363769	18	3496032	4455307	-	12078	DLGAP1	GO:0005515;GO:0005575;GO:0005886;GO:0005886;GO:0007268;GO:0007268;GO:0007268;GO:0007268;GO:0014069;GO:0016020;GO:0023052;GO:0023052;GO:0030054;GO:0044877;GO:0045202;GO:0045202;GO:0045202;GO:0060090;GO:0098962;GO:0098978;GO:0099572;GO:0007268;GO:0007268;GO:0023052;GO:0023052;GO:0045202;GO:0045202;GO:0005515;GO:0005575;GO:0005886;GO:0005886;GO:0007268;GO:0007268;GO:0007268;GO:0007268;GO:0014069;GO:…	K15008	-	Z;T;D	KOG3971;35JXJ;38F72;3BEWY;3CYX3;3JBKG;483X7;491S0;4MGQI;4N44I	DLG associated protein 1 [Source:HGNC Symbol;Acc:HGNC:2905]	9229	O14490	GO:0007268//chemical synaptic transmission;GO:0007268//chemical synaptic transmission;GO:0007268//chemical synaptic transmission;GO:0007268//chemical synaptic transmission;GO:0023052//signaling;GO:0023052//signaling;GO:0098962//regulation of postsynaptic neurotransmitter receptor activity;GO:0007268//chemical synaptic transmission;GO:0007268//chemical synaptic transmission;GO:0023052//signaling;G…	GO:0005575//cellular_component;GO:0005886//plasma membrane;GO:0005886//plasma membrane;GO:0014069//postsynaptic density;GO:0016020//membrane;GO:0030054//cell junction;GO:0045202//synapse;GO:0045202//synapse;GO:0045202//synapse;GO:0098978//glutamatergic synapse;GO:0099572//postsynaptic specialization;GO:0045202//synapse;GO:0045202//synapse;GO:0005575//cellular_component;GO:0005886//plasma membrane…	GO:0005515//protein binding;GO:0044877//protein-containing complex binding;GO:0060090//molecular adaptor activity;GO:0005515//protein binding;GO:0044877//protein-containing complex binding;GO:0060090//molecular adaptor activity;GO:0005515//protein binding;GO:0044877//protein-containing complex binding;GO:0060090//molecular adaptor activity;GO:0005515//protein binding;GO:0044877//protein-containin…	ko04724(Glutamatergic synapse)
ENSG00000064547	70.7636	40.1409	101.386	2.52576	1.33672	0.00423786	0.365568	19	19623655	19628930	-	2975	LPAR2	GO:0004930;GO:0004930;GO:0004930;GO:0004930;GO:0004930;GO:0005515;GO:0005515;GO:0005737;GO:0005886;GO:0005886;GO:0005886;GO:0005886;GO:0005887;GO:0007165;GO:0007186;GO:0007186;GO:0007186;GO:0007186;GO:0007189;GO:0007202;GO:0007204;GO:0008289;GO:0009986;GO:0016020;GO:0016021;GO:0016021;GO:0016021;GO:0019222;GO:0030139;GO:0070915;GO:0070915;GO:0004930;GO:0004930;GO:0004930;GO:0004930;GO:0004930;GO:…	K04291	-	O;T	KOG3656;359D4;39F0P;3BJFN;3D0WZ;3JE1R;487IH;494NN;4MC1N;4N4PJ	lysophosphatidic acid receptor 2 [Source:HGNC Symbol;Acc:HGNC:3168]	9170	-	GO:0007165//signal transduction;GO:0007186//G protein-coupled receptor signaling pathway;GO:0007186//G protein-coupled receptor signaling pathway;GO:0007186//G protein-coupled receptor signaling pathway;GO:0007186//G protein-coupled receptor signaling pathway;GO:0007189//adenylate cyclase-activating G protein-coupled receptor signaling pathway;GO:0007202//activation of phospholipase C activity;GO…	GO:0005737//cytoplasm;GO:0005886//plasma membrane;GO:0005886//plasma membrane;GO:0005886//plasma membrane;GO:0005886//plasma membrane;GO:0005887//integral component of plasma membrane;GO:0009986//cell surface;GO:0016020//membrane;GO:0016021//integral component of membrane;GO:0016021//integral component of membrane;GO:0016021//integral component of membrane;GO:0030139//endocytic vesicle;GO:0005737…	GO:0004930//G protein-coupled receptor activity;GO:0004930//G protein-coupled receptor activity;GO:0004930//G protein-coupled receptor activity;GO:0004930//G protein-coupled receptor activity;GO:0004930//G protein-coupled receptor activity;GO:0005515//protein binding;GO:0005515//protein binding;GO:0008289//lipid binding;GO:0070915//lysophosphatidic acid receptor activity;GO:0070915//lysophosphati…	ko05200(Pathways in cancer);ko05130(Pathogenic Escherichia coli infection);ko04810(Regulation of actin cytoskeleton);ko04151(PI3K-Akt signaling pathway);ko04080(Neuroactive ligand-receptor interaction);ko04072(Phospholipase D signaling pathway);ko04015(Rap1 signaling pathway)
ENSG00000115844	410.646	271.937	549.356	2.02016	1.01447	0.00441993	0.378507	2	172099438	172102900	-	2971	DLX2	GO:0000122;GO:0000122;GO:0000785;GO:0000977;GO:0000978;GO:0000981;GO:0000981;GO:0000981;GO:0000981;GO:0001228;GO:0003677;GO:0003677;GO:0003677;GO:0003677;GO:0003682;GO:0003700;GO:0003727;GO:0005515;GO:0005634;GO:0005634;GO:0006355;GO:0006355;GO:0006357;GO:0006357;GO:0007219;GO:0007420;GO:0009954;GO:0014016;GO:0021544;GO:0021766;GO:0021772;GO:0021879;GO:0021892;GO:0021893;GO:0030154;GO:0030154;GO:…	K18488	-	K	KOG0850;35K2S;38DZD;3BDV0;3CY5F;3JAAV;486SB;48ZIT;4MDMH;4MUWF	distal-less homeobox 2 [Source:HGNC Symbol;Acc:HGNC:2915]	1746	Q07687;Q53QU7;X5D7D8	GO:0000122//negative regulation of transcription by RNA polymerase II;GO:0000122//negative regulation of transcription by RNA polymerase II;GO:0006355//regulation of transcription, DNA-templated;GO:0006355//regulation of transcription, DNA-templated;GO:0006357//regulation of transcription by RNA polymerase II;GO:0006357//regulation of transcription by RNA polymerase II;GO:0007219//Notch signaling…	GO:0000785//chromatin;GO:0005634//nucleus;GO:0005634//nucleus;GO:0000785//chromatin;GO:0005634//nucleus;	GO:0000977//RNA polymerase II transcription regulatory region sequence-specific DNA binding;GO:0000978//RNA polymerase II cis-regulatory region sequence-specific DNA binding;GO:0000981//DNA-binding transcription factor activity, RNA polymerase II-specific;GO:0000981//DNA-binding transcription factor activity, RNA polymerase II-specific;GO:0000981//DNA-binding transcription factor activity, RNA po…	-
ENSG00000019505	27.8325	13.0327	42.6323	3.27117	1.70981	0.00443582	0.378507	11	45240302	45286341	-	5445	SYT13	GO:0000149;GO:0001786;GO:0005509;GO:0005544;GO:0005886;GO:0005887;GO:0006906;GO:0014059;GO:0016020;GO:0016021;GO:0016192;GO:0016192;GO:0017156;GO:0017158;GO:0030133;GO:0030276;GO:0030424;GO:0043231;GO:0045202;GO:0070382;GO:0071277;	K19913	-	S;T;U	KOG1028;35BJ9;38WU7;3BBMG;3D072;3JFJG;486MG;48URP;4M8GI;4MYW3	synaptotagmin 13 [Source:HGNC Symbol;Acc:HGNC:14962]	57586	Q7L8C5	GO:0006906//vesicle fusion;GO:0014059//regulation of dopamine secretion;GO:0016192//vesicle-mediated transport;GO:0016192//vesicle-mediated transport;GO:0017156//calcium-ion regulated exocytosis;GO:0017158//regulation of calcium ion-dependent exocytosis;GO:0071277//cellular response to calcium ion;	GO:0005886//plasma membrane;GO:0005887//integral component of plasma membrane;GO:0016020//membrane;GO:0016021//integral component of membrane;GO:0030133//transport vesicle;GO:0030424//axon;GO:0043231//intracellular membrane-bounded organelle;GO:0045202//synapse;GO:0070382//exocytic vesicle;	GO:0000149//SNARE binding;GO:0001786//phosphatidylserine binding;GO:0005509//calcium ion binding;GO:0005544//calcium-dependent phospholipid binding;GO:0030276//clathrin binding;	-
ENSG00000184347	80.0736	36.0615	124.086	3.44095	1.78281	0.00450521	0.38122	5	168661733	169301139	-	14270	SLIT3	GO:0003180;GO:0003180;GO:0003181;GO:0003181;GO:0005509;GO:0005509;GO:0005509;GO:0005515;GO:0005576;GO:0005615;GO:0005615;GO:0005739;GO:0007399;GO:0007411;GO:0007411;GO:0007411;GO:0008201;GO:0008285;GO:0009887;GO:0010629;GO:0030154;GO:0030308;GO:0032870;GO:0035385;GO:0048495;GO:0048495;GO:0048846;GO:0050919;GO:0050919;GO:0051414;GO:0060412;GO:0060412;GO:0061364;GO:0070100;GO:0003180;GO:0003181;GO:…	K06850	-	T;W;K;L	KOG4237;35HC5;39P4V;3BAT5;3CRGK;3J44P;48BR5;494CW;4MB94;4MXIA	slit guidance ligand 3 [Source:HGNC Symbol;Acc:HGNC:11087]	6586	O75094	GO:0003180//aortic valve morphogenesis;GO:0003180//aortic valve morphogenesis;GO:0003181//atrioventricular valve morphogenesis;GO:0003181//atrioventricular valve morphogenesis;GO:0007399//nervous system development;GO:0007411//axon guidance;GO:0007411//axon guidance;GO:0007411//axon guidance;GO:0008285//negative regulation of cell population proliferation;GO:0009887//animal organ morphogenesis;GO…	GO:0005576//extracellular region;GO:0005615//extracellular space;GO:0005615//extracellular space;GO:0005739//mitochondrion;GO:0005576//extracellular region;GO:0005615//extracellular space;GO:0005739//mitochondrion;GO:0005576//extracellular region;	GO:0005509//calcium ion binding;GO:0005509//calcium ion binding;GO:0005509//calcium ion binding;GO:0005515//protein binding;GO:0008201//heparin binding;GO:0048495//Roundabout binding;GO:0048495//Roundabout binding;GO:0005509//calcium ion binding;GO:0005509//calcium ion binding;GO:0005509//calcium ion binding;GO:0005515//protein binding;GO:0008201//heparin binding;GO:0048495//Roundabout binding;GO…	ko04360(Axon guidance)
ENSG00000100024	23.2012	10.4333	35.969	3.44751	1.78555	0.00451591	0.38122	22	24494107	24528390	+	6793	UPB1	GO:0001701;GO:0001889;GO:0003837;GO:0003837;GO:0003837;GO:0003837;GO:0003837;GO:0005737;GO:0005829;GO:0005829;GO:0006248;GO:0006249;GO:0006807;GO:0006807;GO:0008270;GO:0016787;GO:0016811;GO:0019482;GO:0019483;GO:0033396;GO:0033396;GO:0042803;GO:0046050;GO:0046079;GO:0046135;GO:0051260;GO:0051289;GO:0070062;	K01431	EC:3.5.1.6	O;E	KOG0808;35CTZ;39RP7;3BBQB;3CVE8;3JA1U;47Z22;490JF;4M7EE;4N4I0	beta-ureidopropionase 1 [Source:HGNC Symbol;Acc:HGNC:16297]	51733	Q9UBR1;A0A024R1H3;B3KNC1	GO:0001701//in utero embryonic development;GO:0001889//liver development;GO:0006248//CMP catabolic process;GO:0006249//dCMP catabolic process;GO:0006807//nitrogen compound metabolic process;GO:0006807//nitrogen compound metabolic process;GO:0019482//beta-alanine metabolic process;GO:0019483//beta-alanine biosynthetic process;GO:0033396//beta-alanine biosynthetic process via 3-ureidopropionate;GO:…	GO:0005737//cytoplasm;GO:0005829//cytosol;GO:0005829//cytosol;GO:0070062//extracellular exosome;	GO:0003837//beta-ureidopropionase activity;GO:0003837//beta-ureidopropionase activity;GO:0003837//beta-ureidopropionase activity;GO:0003837//beta-ureidopropionase activity;GO:0003837//beta-ureidopropionase activity;GO:0008270//zinc ion binding;GO:0016787//hydrolase activity;GO:0016811//hydrolase activity, acting on carbon-nitrogen (but not peptide) bonds, in linear amides;GO:0042803//protein homo…	ko00983(Drug metabolism - other enzymes);ko00770(Pantothenate and CoA biosynthesis);ko00410(beta-Alanine metabolism);ko00240(Pyrimidine metabolism)
ENSG00000132938	19.5047	8.11592	30.8934	3.80652	1.92847	0.00459375	0.385728	13	28820339	29505947	+	8454	MTUS2	GO:0005515;GO:0005515;GO:0005634;GO:0005634;GO:0005737;GO:0005737;GO:0005813;GO:0005856;GO:0005874;GO:0005881;GO:0008017;GO:0008017;GO:0015630;GO:0042803;GO:0045171;GO:0005515;GO:0005515;GO:0005634;GO:0005634;GO:0005737;GO:0005737;GO:0005813;GO:0005856;GO:0005874;GO:0005881;GO:0008017;GO:0008017;GO:0015630;GO:0042803;GO:0045171;GO:0005515;GO:0005515;GO:0005634;GO:0005634;GO:0005737;GO:0005737;GO:…	-	-	S;Z	2QQFP;35KIY;397GJ;3BBDR;3CR52;3J2Y1;487F8;498B4;4MDFR;4N7XV	microtubule associated scaffold protein 2 [Source:HGNC Symbol;Acc:HGNC:20595]	23281	Q5JR59	-	GO:0005634//nucleus;GO:0005634//nucleus;GO:0005737//cytoplasm;GO:0005737//cytoplasm;GO:0005813//centrosome;GO:0005856//cytoskeleton;GO:0005874//microtubule;GO:0005881//cytoplasmic microtubule;GO:0015630//microtubule cytoskeleton;GO:0045171//intercellular bridge;GO:0005634//nucleus;GO:0005634//nucleus;GO:0005737//cytoplasm;GO:0005737//cytoplasm;GO:0005813//centrosome;GO:0005856//cytoskeleton;GO:00…	GO:0005515//protein binding;GO:0005515//protein binding;GO:0008017//microtubule binding;GO:0008017//microtubule binding;GO:0042803//protein homodimerization activity;GO:0005515//protein binding;GO:0005515//protein binding;GO:0008017//microtubule binding;GO:0008017//microtubule binding;GO:0042803//protein homodimerization activity;GO:0005515//protein binding;GO:0005515//protein binding;GO:0008017/…	-
ENSG00000108342	6068.78	3785.07	8352.5	2.2067	1.14189	0.0046674	0.389839	17	40015361	40017813	+	2220	CSF3	GO:0005125;GO:0005125;GO:0005576;GO:0005576;GO:0006955;GO:0006955;GO:0007165;GO:0045639;GO:0045639;GO:0005102;GO:0005125;GO:0005125;GO:0005125;GO:0005125;GO:0005125;GO:0005130;GO:0005130;GO:0005130;GO:0005576;GO:0005576;GO:0005576;GO:0005576;GO:0005615;GO:0005615;GO:0005615;GO:0005615;GO:0006955;GO:0006955;GO:0007165;GO:0008083;GO:0008083;GO:0008083;GO:0008284;GO:0008284;GO:0008284;GO:0014068;GO:…	K05423	-	S;O;T	2SCNA;35FPT;39Y8S;3BKKM;3D39Q;3JEBM;481UI;499I5;4M9TW;4MV1P	colony stimulating factor 3 [Source:HGNC Symbol;Acc:HGNC:2438]	1440	P09919;Q8N4W3	GO:0006955//immune response;GO:0006955//immune response;GO:0007165//signal transduction;GO:0045639//positive regulation of myeloid cell differentiation;GO:0045639//positive regulation of myeloid cell differentiation;GO:0006955//immune response;GO:0006955//immune response;GO:0007165//signal transduction;GO:0008284//positive regulation of cell population proliferation;GO:0008284//positive regulatio…	GO:0005576//extracellular region;GO:0005576//extracellular region;GO:0005576//extracellular region;GO:0005576//extracellular region;GO:0005576//extracellular region;GO:0005576//extracellular region;GO:0005615//extracellular space;GO:0005615//extracellular space;GO:0005615//extracellular space;GO:0005615//extracellular space;GO:0043202//lysosomal lumen;GO:0071682//endocytic vesicle lumen;GO:000557…	GO:0005125//cytokine activity;GO:0005125//cytokine activity;GO:0005102//signaling receptor binding;GO:0005125//cytokine activity;GO:0005125//cytokine activity;GO:0005125//cytokine activity;GO:0005125//cytokine activity;GO:0005125//cytokine activity;GO:0005130//granulocyte colony-stimulating factor receptor binding;GO:0005130//granulocyte colony-stimulating factor receptor binding;GO:0005130//gran…	ko05171(Coronavirus disease - COVID-19);ko05144(Malaria);ko04657(IL-17 signaling pathway);ko04640(Hematopoietic cell lineage);ko04630(JAK-STAT signaling pathway);ko04151(PI3K-Akt signaling pathway);ko04060(Cytokine-cytokine receptor interaction)
ENSG00000099260	1292.47	1744.4	840.548	0.481856	-1.05333	0.00472254	0.392256	1	99646113	99694541	+	8074	PALMD	GO:0005515;GO:0005737;GO:0005737;GO:0008360;GO:0008360;GO:0016020;GO:0016020;GO:0030054;GO:0030425;GO:0042995;GO:0043197;GO:0045202;GO:0008360;GO:0008360;GO:0016020;GO:0016020;	K16519	-	S	2QVMH;35FA1;39S09;3BJD4;3CZS8;3J4SD;480GH;48YJ6;4MA0X;4MY2Z	palmdelphin [Source:HGNC Symbol;Acc:HGNC:15846]	54873	Q9NP74;A0A0S2Z5E7	GO:0008360//regulation of cell shape;GO:0008360//regulation of cell shape;GO:0008360//regulation of cell shape;GO:0008360//regulation of cell shape;	GO:0005737//cytoplasm;GO:0005737//cytoplasm;GO:0016020//membrane;GO:0016020//membrane;GO:0030054//cell junction;GO:0030425//dendrite;GO:0042995//cell projection;GO:0043197//dendritic spine;GO:0045202//synapse;GO:0016020//membrane;GO:0016020//membrane;	GO:0005515//protein binding;	-
ENSG00000139211	2340.98	3081.49	1600.47	0.519381	-0.945134	0.00474603	0.392256	12	47075707	47079959	-	3964	AMIGO2	GO:0005515;GO:0005515;GO:0005634;GO:0005886;GO:0007155;GO:0007156;GO:0007157;GO:0007420;GO:0016020;GO:0016021;GO:0016021;GO:0043066;GO:0043066;GO:0043069;GO:0005515;GO:0005515;GO:0005634;GO:0005886;GO:0007155;GO:0007156;GO:0007157;GO:0007420;GO:0016020;GO:0016021;GO:0016021;GO:0043066;GO:0043066;GO:0043069;GO:0051965;GO:0005515;GO:0005515;GO:0005634;GO:0005886;GO:0007155;GO:0007156;GO:0007157;GO:…	K22529	-	S;T	2R009;35HXQ;39MHJ;3BK32;3D23U;3J295;487SC;4960U;4MD51;4N6C1	adhesion molecule with Ig like domain 2 [Source:HGNC Symbol;Acc:HGNC:24073]	347902	Q86SJ2;A0A024R127	GO:0007155//cell adhesion;GO:0007156//homophilic cell adhesion via plasma membrane adhesion molecules;GO:0007157//heterophilic cell-cell adhesion via plasma membrane cell adhesion molecules;GO:0007420//brain development;GO:0043066//negative regulation of apoptotic process;GO:0043066//negative regulation of apoptotic process;GO:0043069//negative regulation of programmed cell death;GO:0007155//cell…	GO:0005634//nucleus;GO:0005886//plasma membrane;GO:0016020//membrane;GO:0016021//integral component of membrane;GO:0016021//integral component of membrane;GO:0005634//nucleus;GO:0005886//plasma membrane;GO:0016020//membrane;GO:0016021//integral component of membrane;GO:0016021//integral component of membrane;GO:0005634//nucleus;GO:0005886//plasma membrane;GO:0016020//membrane;GO:0016021//integral…	GO:0005515//protein binding;GO:0005515//protein binding;GO:0005515//protein binding;GO:0005515//protein binding;GO:0005515//protein binding;GO:0005515//protein binding;	-
ENSG00000277161	196.831	266.447	127.216	0.477453	-1.06657	0.00481565	0.395937	17	36534987	36539310	+	2832	PIGW	GO:0005783;GO:0005789;GO:0005789;GO:0006505;GO:0006506;GO:0006506;GO:0006506;GO:0006506;GO:0008374;GO:0008374;GO:0016020;GO:0016021;GO:0016021;GO:0016021;GO:0016254;GO:0016740;GO:0016746;GO:0016746;GO:0016746;GO:0032216;GO:0072659;GO:0072659;GO:0006506;GO:0006506;GO:0006506;GO:0008374;GO:0016020;GO:0016021;GO:0016021;GO:0016021;GO:0016746;GO:0016746;GO:0005783;GO:0005789;GO:0005789;GO:0006505;GO:…	K05283	EC:2.3.-.-	I;L	KOG0411;35N8R;38CY0;3BE2R;3CXHN;3JD6K;480CX;48XJF;4MITH;4MSAQ	phosphatidylinositol glycan anchor biosynthesis class W [Source:HGNC Symbol;Acc:HGNC:23213]	284098	Q7Z7B1	GO:0006505//GPI anchor metabolic process;GO:0006506//GPI anchor biosynthetic process;GO:0006506//GPI anchor biosynthetic process;GO:0006506//GPI anchor biosynthetic process;GO:0006506//GPI anchor biosynthetic process;GO:0016254//preassembly of GPI anchor in ER membrane;GO:0072659//protein localization to plasma membrane;GO:0072659//protein localization to plasma membrane;GO:0006506//GPI anchor bi…	GO:0005783//endoplasmic reticulum;GO:0005789//endoplasmic reticulum membrane;GO:0005789//endoplasmic reticulum membrane;GO:0016020//membrane;GO:0016021//integral component of membrane;GO:0016021//integral component of membrane;GO:0016021//integral component of membrane;GO:0016020//membrane;GO:0016021//integral component of membrane;GO:0016021//integral component of membrane;GO:0016021//integral c…	GO:0008374//O-acyltransferase activity;GO:0008374//O-acyltransferase activity;GO:0016740//transferase activity;GO:0016746//acyltransferase activity;GO:0016746//acyltransferase activity;GO:0016746//acyltransferase activity;GO:0032216//glucosaminyl-phosphatidylinositol O-acyltransferase activity;GO:0008374//O-acyltransferase activity;GO:0016746//acyltransferase activity;GO:0016746//acyltransferase …	ko00563(Glycosylphosphatidylinositol (GPI)-anchor biosynthesis)
ENSG00000060140	44.5794	64.6291	24.5297	0.379546	-1.39765	0.00494533	0.404492	12	10618923	10674318	-	3440	STYK1	GO:0000166;GO:0004672;GO:0004672;GO:0004712;GO:0004713;GO:0004713;GO:0004713;GO:0004715;GO:0004715;GO:0005102;GO:0005515;GO:0005524;GO:0005524;GO:0005524;GO:0005886;GO:0006468;GO:0006468;GO:0007169;GO:0016020;GO:0016021;GO:0016301;GO:0016310;GO:0016740;GO:0018108;GO:0030154;GO:0031234;GO:0045087;GO:0004672;GO:0004672;GO:0005524;GO:0005524;GO:0006468;GO:0006468;GO:0016020;GO:0016021;GO:0016020;GO:…	K17510	EC:2.7.10.2	T	KOG0200;35DVQ;39X3Y;3BH5F;3D076;3J82S;4893F;4929I;4MCCA;4N2JK	serine/threonine/tyrosine kinase 1 [Source:HGNC Symbol;Acc:HGNC:18889]	55359	Q6J9G0	GO:0006468//protein phosphorylation;GO:0006468//protein phosphorylation;GO:0007169//transmembrane receptor protein tyrosine kinase signaling pathway;GO:0016310//phosphorylation;GO:0018108//peptidyl-tyrosine phosphorylation;GO:0030154//cell differentiation;GO:0045087//innate immune response;GO:0006468//protein phosphorylation;GO:0006468//protein phosphorylation;	GO:0005886//plasma membrane;GO:0016020//membrane;GO:0016021//integral component of membrane;GO:0031234//extrinsic component of cytoplasmic side of plasma membrane;GO:0016020//membrane;GO:0016021//integral component of membrane;GO:0016020//membrane;GO:0016021//integral component of membrane;GO:0016020//membrane;GO:0016021//integral component of membrane;	GO:0000166//nucleotide binding;GO:0004672//protein kinase activity;GO:0004672//protein kinase activity;GO:0004712//protein serine/threonine/tyrosine kinase activity;GO:0004713//protein tyrosine kinase activity;GO:0004713//protein tyrosine kinase activity;GO:0004713//protein tyrosine kinase activity;GO:0004715//non-membrane spanning protein tyrosine kinase activity;GO:0004715//non-membrane spannin…	-
ENSG00000135363	39.5608	20.8332	58.2883	2.79786	1.48433	0.00509837	0.410377	11	33858576	33892076	-	2896	LMO2	GO:0001221;GO:0003713;GO:0005515;GO:0005515;GO:0005634;GO:0005654;GO:0005667;GO:0043425;GO:0045944;GO:0046872;GO:0061629;GO:0097067;GO:0001221;GO:0003713;GO:0005515;GO:0005515;GO:0005634;GO:0005654;GO:0005667;GO:0043425;GO:0045944;GO:0046872;GO:0061629;GO:0097067;GO:0001221;GO:0003713;GO:0005515;GO:0005515;GO:0005634;GO:0005654;GO:0005667;GO:0042802;GO:0043425;GO:0045944;GO:0046872;GO:0061629;GO:…	K15612	-	K	KOG0490;35S3Z;39RDH;3BBTW;3D4T6;3J94V;481DG;49571;4MRZU;4MVRK	LIM domain only 2 [Source:HGNC Symbol;Acc:HGNC:6642]	4005	P25791	GO:0045944//positive regulation of transcription by RNA polymerase II;GO:0097067//cellular response to thyroid hormone stimulus;GO:0045944//positive regulation of transcription by RNA polymerase II;GO:0097067//cellular response to thyroid hormone stimulus;GO:0045944//positive regulation of transcription by RNA polymerase II;GO:0097067//cellular response to thyroid hormone stimulus;	GO:0005634//nucleus;GO:0005654//nucleoplasm;GO:0005667//transcription regulator complex;GO:0005634//nucleus;GO:0005654//nucleoplasm;GO:0005667//transcription regulator complex;GO:0005634//nucleus;GO:0005654//nucleoplasm;GO:0005667//transcription regulator complex;	GO:0001221//transcription coregulator binding;GO:0003713//transcription coactivator activity;GO:0005515//protein binding;GO:0005515//protein binding;GO:0043425//bHLH transcription factor binding;GO:0046872//metal ion binding;GO:0061629//RNA polymerase II-specific DNA-binding transcription factor binding;GO:0001221//transcription coregulator binding;GO:0003713//transcription coactivator activity;G…	ko05202(Transcriptional misregulation in cancer)
ENSG00000173227	29.5028	9.03853	49.967	5.52822	2.46682	0.00511285	0.410377	11	67006778	67050863	+	11041	SYT12	GO:0000149;GO:0001786;GO:0005509;GO:0005544;GO:0005886;GO:0014059;GO:0016020;GO:0016020;GO:0016020;GO:0016021;GO:0016192;GO:0017156;GO:0017158;GO:0019905;GO:0030054;GO:0030276;GO:0030672;GO:0031410;GO:0045202;GO:0046928;GO:0046928;GO:0060291;GO:0060291;GO:0070382;GO:0071277;GO:0000149;GO:0001786;GO:0005509;GO:0005544;GO:0005886;GO:0014059;GO:0016020;GO:0016020;GO:0016020;GO:0016021;GO:0016192;GO:…	K19912	-	S;T;U	KOG1028;35J7S;38TEH;3BB7Z;3D1IA;3JFQ3;481F2;48V66;4M5PD;4N33N	synaptotagmin 12 [Source:HGNC Symbol;Acc:HGNC:18381]	91683	Q8IV01;Q8NDM9;B0AZL9	GO:0014059//regulation of dopamine secretion;GO:0016192//vesicle-mediated transport;GO:0017156//calcium-ion regulated exocytosis;GO:0017158//regulation of calcium ion-dependent exocytosis;GO:0046928//regulation of neurotransmitter secretion;GO:0046928//regulation of neurotransmitter secretion;GO:0060291//long-term synaptic potentiation;GO:0060291//long-term synaptic potentiation;GO:0071277//cellu…	GO:0005886//plasma membrane;GO:0016020//membrane;GO:0016020//membrane;GO:0016020//membrane;GO:0016021//integral component of membrane;GO:0030054//cell junction;GO:0030672//synaptic vesicle membrane;GO:0031410//cytoplasmic vesicle;GO:0045202//synapse;GO:0070382//exocytic vesicle;GO:0005886//plasma membrane;GO:0016020//membrane;GO:0016020//membrane;GO:0016020//membrane;GO:0016021//integral componen…	GO:0000149//SNARE binding;GO:0001786//phosphatidylserine binding;GO:0005509//calcium ion binding;GO:0005544//calcium-dependent phospholipid binding;GO:0019905//syntaxin binding;GO:0030276//clathrin binding;GO:0000149//SNARE binding;GO:0001786//phosphatidylserine binding;GO:0005509//calcium ion binding;GO:0005544//calcium-dependent phospholipid binding;GO:0019905//syntaxin binding;GO:0030276//clat…	-
ENSG00000272031	315.062	208.554	421.57	2.02139	1.01535	0.00511351	0.410377	1	145959441	145964575	-	3671	ANKRD34A	GO:0005515;GO:0005515;GO:0005515;	-	-	S	2QT4A;35G12;39NQ1;3CQ8G;3E6DP;3J24P;48RVI;49N9J;4MHVI;4N8F8	ankyrin repeat domain 34A [Source:HGNC Symbol;Acc:HGNC:27639]	284615	Q69YU3	-	-	GO:0005515//protein binding;GO:0005515//protein binding;GO:0005515//protein binding;	-
ENSG00000160200	25.8309	5.64069	46.021	8.15876	3.02835	0.00513128	0.410377	21	43053191	43076943	-	6786	CBS	GO:0003824;GO:0004122;GO:0004122;GO:0004122;GO:0004122;GO:0004122;GO:0004122;GO:0005515;GO:0005515;GO:0005634;GO:0005737;GO:0005737;GO:0005737;GO:0005737;GO:0005829;GO:0005829;GO:0006535;GO:0006535;GO:0006563;GO:0006565;GO:0008152;GO:0008652;GO:0016829;GO:0019343;GO:0019343;GO:0019344;GO:0019344;GO:0019344;GO:0019448;GO:0019825;GO:0019899;GO:0020037;GO:0020037;GO:0030170;GO:0031625;GO:0042262;GO:…	K01697	EC:4.2.1.22	E	KOG1252;35A8K;38B7H;3BBJK;3CY68;3J8K4;488CX;48W7H;4M6Q0;4N28P	cystathionine beta-synthase [Source:HGNC Symbol;Acc:HGNC:1550]	875	P35520;Q9NTF0	GO:0006535//cysteine biosynthetic process from serine;GO:0006535//cysteine biosynthetic process from serine;GO:0006563//L-serine metabolic process;GO:0006565//L-serine catabolic process;GO:0008152//metabolic process;GO:0008652//cellular amino acid biosynthetic process;GO:0019343//cysteine biosynthetic process via cystathionine;GO:0019343//cysteine biosynthetic process via cystathionine;GO:0019344…	GO:0005634//nucleus;GO:0005737//cytoplasm;GO:0005737//cytoplasm;GO:0005737//cytoplasm;GO:0005737//cytoplasm;GO:0005829//cytosol;GO:0005829//cytosol;GO:0005634//nucleus;GO:0005737//cytoplasm;GO:0005737//cytoplasm;GO:0005737//cytoplasm;GO:0005737//cytoplasm;GO:0005829//cytosol;GO:0005829//cytosol;GO:0005634//nucleus;GO:0005737//cytoplasm;GO:0005737//cytoplasm;GO:0005737//cytoplasm;GO:0005737//cytop…	GO:0003824//catalytic activity;GO:0004122//cystathionine beta-synthase activity;GO:0004122//cystathionine beta-synthase activity;GO:0004122//cystathionine beta-synthase activity;GO:0004122//cystathionine beta-synthase activity;GO:0004122//cystathionine beta-synthase activity;GO:0004122//cystathionine beta-synthase activity;GO:0005515//protein binding;GO:0005515//protein binding;GO:0016829//lyase …	ko00270(Cysteine and methionine metabolism);ko00260(Glycine, serine and threonine metabolism)
ENSG00000128510	2516.01	3306.01	1726.01	0.522083	-0.93765	0.00514726	0.410377	7	130293134	130324180	+	3958	CPA4	GO:0004180;GO:0004181;GO:0004181;GO:0004181;GO:0004181;GO:0005575;GO:0005576;GO:0005615;GO:0006508;GO:0006508;GO:0006508;GO:0006508;GO:0008233;GO:0008237;GO:0008270;GO:0008270;GO:0016573;GO:0016787;GO:0046872;GO:0004180;GO:0004181;GO:0004181;GO:0006508;GO:0006508;GO:0006508;GO:0008233;GO:0008237;GO:0008270;GO:0008270;GO:0016787;GO:0046872;GO:0004180;GO:0004181;GO:0004181;GO:0004181;GO:0004181;GO:…	K08637	EC:3.4.17.-	O;E	KOG2650;35EIQ;38DUK;3BA6U;3CUQS;3J2BP;481VD;490AY;4M8Z9;4N7S0	carboxypeptidase A4 [Source:HGNC Symbol;Acc:HGNC:15740]	51200	Q9UI42;A4D1M3	GO:0006508//proteolysis;GO:0006508//proteolysis;GO:0006508//proteolysis;GO:0006508//proteolysis;GO:0016573//histone acetylation;GO:0006508//proteolysis;GO:0006508//proteolysis;GO:0006508//proteolysis;GO:0006508//proteolysis;GO:0006508//proteolysis;GO:0006508//proteolysis;GO:0006508//proteolysis;GO:0016573//histone acetylation;GO:0006508//proteolysis;GO:0006508//proteolysis;GO:0006508//proteolysis…	GO:0005575//cellular_component;GO:0005576//extracellular region;GO:0005615//extracellular space;GO:0005575//cellular_component;GO:0005576//extracellular region;GO:0005615//extracellular space;	GO:0004180//carboxypeptidase activity;GO:0004181//metallocarboxypeptidase activity;GO:0004181//metallocarboxypeptidase activity;GO:0004181//metallocarboxypeptidase activity;GO:0004181//metallocarboxypeptidase activity;GO:0008233//peptidase activity;GO:0008237//metallopeptidase activity;GO:0008270//zinc ion binding;GO:0008270//zinc ion binding;GO:0016787//hydrolase activity;GO:0046872//metal ion b…	-
ENSG00000132801	121.859	76.6948	167.024	2.17777	1.12285	0.00518917	0.41164	20	45857614	45879122	+	2776	ZSWIM3	GO:0005515;GO:0008270;GO:0008270;GO:0046872;	K17604	-	S	2QVJ3;35D8P;39SZA;3BD5X;3D0IB;3J96C;480EF;48V8D;4M965;4MYMV	zinc finger SWIM-type containing 3 [Source:HGNC Symbol;Acc:HGNC:16157]	140831	Q96MP5	-	-	GO:0005515//protein binding;GO:0008270//zinc ion binding;GO:0008270//zinc ion binding;GO:0046872//metal ion binding;	-
ENSG00000129437	10.6433	3.00456	18.282	6.08477	2.6052	0.00522165	0.412145	19	51077495	51084245	-	1190	KLK14	GO:0004252;GO:0004252;GO:0006508;GO:0006508;GO:0006508;GO:0008233;GO:0008236;GO:0016787;GO:0004252;GO:0004252;GO:0006508;GO:0006508;GO:0006508;GO:0008233;GO:0008236;GO:0016787;GO:0004252;GO:0004252;GO:0004252;GO:0005576;GO:0005576;GO:0005615;GO:0006508;GO:0006508;GO:0006508;GO:0008233;GO:0008236;GO:0009566;GO:0016787;GO:0030141;GO:0045744;GO:0045745;GO:0048730;GO:0048730;GO:0070684;GO:0070684;	K09622	EC:3.4.21.-	O;E	KOG3627;35DJN;3AEIW;3BXHV;3D5WB;3J768;482ET;499M2;4MARD;4MWMA	kallikrein related peptidase 14 [Source:HGNC Symbol;Acc:HGNC:6362]	43847	Q9P0G3;A0A1R3UHJ7;A0A024R4M6	GO:0006508//proteolysis;GO:0006508//proteolysis;GO:0006508//proteolysis;GO:0006508//proteolysis;GO:0006508//proteolysis;GO:0006508//proteolysis;GO:0006508//proteolysis;GO:0006508//proteolysis;GO:0006508//proteolysis;GO:0009566//fertilization;GO:0045744//negative regulation of G protein-coupled receptor signaling pathway;GO:0045745//positive regulation of G protein-coupled receptor signaling pathw…	GO:0005576//extracellular region;GO:0005576//extracellular region;GO:0005615//extracellular space;GO:0030141//secretory granule;	GO:0004252//serine-type endopeptidase activity;GO:0004252//serine-type endopeptidase activity;GO:0008233//peptidase activity;GO:0008236//serine-type peptidase activity;GO:0016787//hydrolase activity;GO:0004252//serine-type endopeptidase activity;GO:0004252//serine-type endopeptidase activity;GO:0008233//peptidase activity;GO:0008236//serine-type peptidase activity;GO:0016787//hydrolase activity;G…	-
ENSG00000198417	138.565	191.421	85.7091	0.447752	-1.15923	0.00534975	0.413174	16	56657731	56660698	+	1852	MT1F	GO:0005515;GO:0005634;GO:0005634;GO:0005737;GO:0005737;GO:0006882;GO:0008270;GO:0010273;GO:0045926;GO:0046872;GO:0046872;GO:0046872;GO:0046872;GO:0071248;GO:0071276;GO:0071276;GO:0071280;GO:0071294;GO:0071294;GO:0046872;GO:0046872;GO:0046872;GO:0071248;	K14739	-	S;P	KOG4738;35SQN;39AUG;3CEWT;3DWA0;3JKDE;48M5K;49I7K;4MPG7;4N7PK	metallothionein 1F [Source:HGNC Symbol;Acc:HGNC:7398]	4494	P04733	GO:0006882//cellular zinc ion homeostasis;GO:0010273//detoxification of copper ion;GO:0045926//negative regulation of growth;GO:0071248//cellular response to metal ion;GO:0071276//cellular response to cadmium ion;GO:0071276//cellular response to cadmium ion;GO:0071280//cellular response to copper ion;GO:0071294//cellular response to zinc ion;GO:0071294//cellular response to zinc ion;GO:0071248//c…	GO:0005634//nucleus;GO:0005634//nucleus;GO:0005737//cytoplasm;GO:0005737//cytoplasm;	GO:0005515//protein binding;GO:0008270//zinc ion binding;GO:0046872//metal ion binding;GO:0046872//metal ion binding;GO:0046872//metal ion binding;GO:0046872//metal ion binding;GO:0046872//metal ion binding;GO:0046872//metal ion binding;GO:0046872//metal ion binding;	ko04978(Mineral absorption)
ENSG00000179300	102.222	141.215	63.2282	0.447744	-1.15925	0.00535043	0.413174	X	78656068	78659328	-	2649	RTL3	GO:0003676;GO:0003676;GO:0005634;GO:0008270;GO:0008270;GO:0046872;	-	-	S;K	2S3G3;35MMJ;3AFTN;3BMH9;3CVZC;3J6H9;48A97;48YPI;4MDY2;4N83C	retrotransposon Gag like 3 [Source:HGNC Symbol;Acc:HGNC:22997]	203430	Q8N8U3	-	GO:0005634//nucleus;	GO:0003676//nucleic acid binding;GO:0003676//nucleic acid binding;GO:0008270//zinc ion binding;GO:0008270//zinc ion binding;GO:0046872//metal ion binding;	-
ENSG00000198959	796.818	412.764	1180.87	2.86089	1.51646	0.00535871	0.413174	20	38127385	38166578	-	7948	TGM2	GO:0000166;GO:0000785;GO:0003810;GO:0003810;GO:0003810;GO:0003810;GO:0003810;GO:0003810;GO:0005509;GO:0005515;GO:0005515;GO:0005525;GO:0005576;GO:0005634;GO:0005694;GO:0005737;GO:0005739;GO:0005739;GO:0005739;GO:0005783;GO:0005829;GO:0005829;GO:0005886;GO:0005886;GO:0005925;GO:0006508;GO:0007200;GO:0008233;GO:0016020;GO:0016740;GO:0016746;GO:0016787;GO:0018149;GO:0018149;GO:0018149;GO:0018149;GO:…	K05625	EC:2.3.2.13	S;O	2QUSX;35H9X;38VIU;3BCYD;3CU1N;3JDHY;48664;48W64;4M9TZ;4MXMY	transglutaminase 2 [Source:HGNC Symbol;Acc:HGNC:11778]	7052	P21980;V9HWG3	GO:0006508//proteolysis;GO:0007200//phospholipase C-activating G protein-coupled receptor signaling pathway;GO:0018149//peptide cross-linking;GO:0018149//peptide cross-linking;GO:0018149//peptide cross-linking;GO:0018149//peptide cross-linking;GO:0018277//protein deamination;GO:0032471//negative regulation of endoplasmic reticulum calcium ion concentration;GO:0032471//negative regulation of endop…	GO:0000785//chromatin;GO:0005576//extracellular region;GO:0005634//nucleus;GO:0005694//chromosome;GO:0005737//cytoplasm;GO:0005739//mitochondrion;GO:0005739//mitochondrion;GO:0005739//mitochondrion;GO:0005783//endoplasmic reticulum;GO:0005829//cytosol;GO:0005829//cytosol;GO:0005886//plasma membrane;GO:0005886//plasma membrane;GO:0005925//focal adhesion;GO:0016020//membrane;GO:0031012//extracellul…	GO:0000166//nucleotide binding;GO:0003810//protein-glutamine gamma-glutamyltransferase activity;GO:0003810//protein-glutamine gamma-glutamyltransferase activity;GO:0003810//protein-glutamine gamma-glutamyltransferase activity;GO:0003810//protein-glutamine gamma-glutamyltransferase activity;GO:0003810//protein-glutamine gamma-glutamyltransferase activity;GO:0003810//protein-glutamine gamma-glutamy…	ko05016(Huntington disease)
ENSG00000108509	1841.61	1259.82	2423.39	1.9236	0.943809	0.00536116	0.413174	17	4967992	4987675	-	6022	CAMTA2	GO:0003677;GO:0006357;GO:0000785;GO:0003677;GO:0003677;GO:0003682;GO:0003690;GO:0003712;GO:0003713;GO:0005515;GO:0005515;GO:0005634;GO:0005634;GO:0005634;GO:0006357;GO:0006357;GO:0006357;GO:0006357;GO:0014898;GO:0042826;GO:0045944;GO:0051171;GO:0060255;GO:0080090;GO:0000785;GO:0003677;GO:0003677;GO:0003682;GO:0003690;GO:0003712;GO:0003713;GO:0005515;GO:0005515;GO:0005634;GO:0005634;GO:0005634;GO:…	K21596	-	Z;S;J;K;U	KOG0520;35NFQ;38FJZ;3BBB6;3CRYN;3J76P;484WB;497S2;4MFK6;4MXDD	calmodulin binding transcription activator 2 [Source:HGNC Symbol;Acc:HGNC:18807]	23125	O94983	GO:0006357//regulation of transcription by RNA polymerase II;GO:0006357//regulation of transcription by RNA polymerase II;GO:0006357//regulation of transcription by RNA polymerase II;GO:0006357//regulation of transcription by RNA polymerase II;GO:0006357//regulation of transcription by RNA polymerase II;GO:0014898//cardiac muscle hypertrophy in response to stress;GO:0045944//positive regulation o…	GO:0000785//chromatin;GO:0005634//nucleus;GO:0005634//nucleus;GO:0005634//nucleus;GO:0000785//chromatin;GO:0005634//nucleus;GO:0005634//nucleus;GO:0005634//nucleus;GO:0000785//chromatin;GO:0005634//nucleus;GO:0005634//nucleus;GO:0005634//nucleus;GO:0000785//chromatin;GO:0005634//nucleus;GO:0005634//nucleus;GO:0005634//nucleus;	GO:0003677//DNA binding;GO:0003677//DNA binding;GO:0003677//DNA binding;GO:0003682//chromatin binding;GO:0003690//double-stranded DNA binding;GO:0003712//transcription coregulator activity;GO:0003713//transcription coactivator activity;GO:0005515//protein binding;GO:0005515//protein binding;GO:0042826//histone deacetylase binding;GO:0003677//DNA binding;GO:0003677//DNA binding;GO:0003682//chromat…	-
ENSG00000138131	6.40385	0.983145	11.8246	12.0273	3.58824	0.00536556	0.413174	10	98247690	98268194	-	3597	LOXL4	GO:0004720;GO:0005044;GO:0005044;GO:0005507;GO:0005507;GO:0005515;GO:0005576;GO:0005615;GO:0005615;GO:0006897;GO:0016020;GO:0016020;GO:0016491;GO:0016641;GO:0016641;GO:0018057;GO:0030199;GO:0043235;GO:0046872;GO:0062023;GO:0070062;	K00280	EC:1.4.3.-	S;O;T	2QSX8;35A61;38GTW;3BDQP;3CRW8;3JERM;480ZR;49962;4MG0Q;4MW8W	lysyl oxidase like 4 [Source:HGNC Symbol;Acc:HGNC:17171]	84171	Q96JB6	GO:0006897//endocytosis;GO:0018057//peptidyl-lysine oxidation;GO:0030199//collagen fibril organization;	GO:0005576//extracellular region;GO:0005615//extracellular space;GO:0005615//extracellular space;GO:0016020//membrane;GO:0016020//membrane;GO:0043235//receptor complex;GO:0062023//collagen-containing extracellular matrix;GO:0070062//extracellular exosome;	GO:0004720//protein-lysine 6-oxidase activity;GO:0005044//scavenger receptor activity;GO:0005044//scavenger receptor activity;GO:0005507//copper ion binding;GO:0005507//copper ion binding;GO:0005515//protein binding;GO:0016491//oxidoreductase activity;GO:0016641//oxidoreductase activity, acting on the CH-NH2 group of donors, oxygen as acceptor;GO:0016641//oxidoreductase activity, acting on the CH…	-
ENSG00000188389	6.38816	1.04151	11.7348	11.2671	3.49405	0.00540362	0.413519	2	241849884	241858894	-	2097	PDCD1	GO:0001783;GO:0002250;GO:0002376;GO:0002644;GO:0002903;GO:0005515;GO:0005515;GO:0005515;GO:0005886;GO:0005886;GO:0006915;GO:0006915;GO:0006959;GO:0009897;GO:0009897;GO:0016020;GO:0016021;GO:0016021;GO:0016021;GO:0050776;GO:0050777;GO:0050777;GO:0050777;GO:0050777;GO:0070234;GO:0070234;GO:0070234;GO:1902482;GO:0016021;GO:0050777;GO:0016021;GO:0016021;GO:0050777;GO:0050777;	K06744	-	S;T	2SUIW;35IAB;39Y4F;3BR1U;3CYYV;3J9ZD;48A9Y;490H1;4M7AF;4N511	programmed cell death 1 [Source:HGNC Symbol;Acc:HGNC:8760]	5133	Q15116;A0A0M3M0G7	GO:0001783//B cell apoptotic process;GO:0002250//adaptive immune response;GO:0002376//immune system process;GO:0002644//negative regulation of tolerance induction;GO:0002903//negative regulation of B cell apoptotic process;GO:0006915//apoptotic process;GO:0006915//apoptotic process;GO:0006959//humoral immune response;GO:0050776//regulation of immune response;GO:0050777//negative regulation of imm…	GO:0005886//plasma membrane;GO:0005886//plasma membrane;GO:0009897//external side of plasma membrane;GO:0009897//external side of plasma membrane;GO:0016020//membrane;GO:0016021//integral component of membrane;GO:0016021//integral component of membrane;GO:0016021//integral component of membrane;GO:0016021//integral component of membrane;GO:0016021//integral component of membrane;GO:0016021//integ…	GO:0005515//protein binding;GO:0005515//protein binding;GO:0005515//protein binding;	ko05235(PD-L1 expression and PD-1 checkpoint pathway in cancer);ko04660(T cell receptor signaling pathway);ko04514(Cell adhesion molecules)
ENSG00000124766	244.929	162.473	327.386	2.01502	1.01079	0.00542242	0.413519	6	21593751	21598619	+	4869	SOX4	GO:0000785;GO:0000976;GO:0000976;GO:0000978;GO:0000978;GO:0000978;GO:0000981;GO:0000981;GO:0000981;GO:0001228;GO:0001228;GO:0001501;GO:0001501;GO:0001841;GO:0001841;GO:0002328;GO:0002328;GO:0003183;GO:0003183;GO:0003211;GO:0003211;GO:0003215;GO:0003215;GO:0003289;GO:0003289;GO:0003357;GO:0003357;GO:0003677;GO:0003677;GO:0003700;GO:0003700;GO:0003700;GO:0005515;GO:0005515;GO:0005515;GO:0005634;GO:…	K23581	-	K;B	KOG0527;35HF2;39S2N;3BBKG;3CRS9;3J83C;47Z49;493CP;4M5PE;4MZQ9	SRY-box transcription factor 4 [Source:HGNC Symbol;Acc:HGNC:11200]	6659	Q06945	GO:0001501//skeletal system development;GO:0001501//skeletal system development;GO:0001841//neural tube formation;GO:0001841//neural tube formation;GO:0002328//pro-B cell differentiation;GO:0002328//pro-B cell differentiation;GO:0003183//mitral valve morphogenesis;GO:0003183//mitral valve morphogenesis;GO:0003211//cardiac ventricle formation;GO:0003211//cardiac ventricle formation;GO:0003215//car…	GO:0000785//chromatin;GO:0005634//nucleus;GO:0005634//nucleus;GO:0005634//nucleus;GO:0005654//nucleoplasm;GO:0005654//nucleoplasm;GO:0005667//transcription regulator complex;GO:0005737//cytoplasm;GO:0005737//cytoplasm;GO:0005739//mitochondrion;	GO:0000976//transcription cis-regulatory region binding;GO:0000976//transcription cis-regulatory region binding;GO:0000978//RNA polymerase II cis-regulatory region sequence-specific DNA binding;GO:0000978//RNA polymerase II cis-regulatory region sequence-specific DNA binding;GO:0000978//RNA polymerase II cis-regulatory region sequence-specific DNA binding;GO:0000981//DNA-binding transcription fac…	ko05206(MicroRNAs in cancer)
ENSG00000107957	1258.66	865.179	1652.15	1.9096	0.93327	0.00546788	0.414981	10	103594027	103855584	-	12035	SH3PXD2A	GO:0001701;GO:0002020;GO:0002102;GO:0002102;GO:0005515;GO:0005515;GO:0005515;GO:0005546;GO:0005737;GO:0005737;GO:0005737;GO:0005829;GO:0006801;GO:0010314;GO:0016176;GO:0030054;GO:0032266;GO:0035091;GO:0035091;GO:0035091;GO:0042554;GO:0042995;GO:0043325;GO:0050790;GO:0070273;GO:0072593;GO:0072675;GO:0002102;GO:0005515;GO:0005515;GO:0005515;GO:0005737;GO:0005737;GO:0005829;GO:0006801;GO:0016176;GO:…	K24032	-	Z;T;D;L;B;U	KOG0905;35CWA;39NPW;3B9RJ;3CVHF;3JE3C;48965;48VZ2;4MHRS;4N13E	SH3 and PX domains 2A [Source:HGNC Symbol;Acc:HGNC:23664]	9644	Q5TCZ1;B3KPL1	GO:0001701//in utero embryonic development;GO:0006801//superoxide metabolic process;GO:0042554//superoxide anion generation;GO:0050790//regulation of catalytic activity;GO:0072593//reactive oxygen species metabolic process;GO:0072675//osteoclast fusion;GO:0006801//superoxide metabolic process;GO:0042554//superoxide anion generation;GO:0050790//regulation of catalytic activity;GO:0072675//osteocla…	GO:0002102//podosome;GO:0002102//podosome;GO:0005737//cytoplasm;GO:0005737//cytoplasm;GO:0005737//cytoplasm;GO:0005829//cytosol;GO:0030054//cell junction;GO:0042995//cell projection;GO:0002102//podosome;GO:0005737//cytoplasm;GO:0005737//cytoplasm;GO:0005829//cytosol;GO:0030054//cell junction;GO:0042995//cell projection;	GO:0002020//protease binding;GO:0005515//protein binding;GO:0005515//protein binding;GO:0005515//protein binding;GO:0005546//phosphatidylinositol-4,5-bisphosphate binding;GO:0010314//phosphatidylinositol-5-phosphate binding;GO:0016176//superoxide-generating NADPH oxidase activator activity;GO:0032266//phosphatidylinositol-3-phosphate binding;GO:0035091//phosphatidylinositol binding;GO:0035091//ph…	-
ENSG00000147573	203.461	132.979	273.943	2.06004	1.04268	0.00554114	0.418529	8	66126896	66175485	+	3079	TRIM55	GO:0002523;GO:0005515;GO:0005515;GO:0005634;GO:0005737;GO:0005737;GO:0005874;GO:0007165;GO:0008270;GO:0008270;GO:0016567;GO:0042802;GO:0046872;GO:0050904;GO:0061630;GO:1905517;GO:0005515;GO:0005515;GO:0005634;GO:0005737;GO:0005737;GO:0005874;GO:0007165;GO:0008270;GO:0008270;GO:0016567;GO:0042802;GO:0046872;GO:0061630;GO:0005515;GO:0005515;GO:0005634;GO:0005737;GO:0005737;GO:0005874;GO:0007165;GO:…	K10654	-	O	KOG2177;35A1X;38DV0;3BBKN;3CXE8;3J75E;480M3;48UU5;4M8HH;4N1BW	tripartite motif containing 55 [Source:HGNC Symbol;Acc:HGNC:14215]	84675	Q9BYV6	GO:0002523//leukocyte migration involved in inflammatory response;GO:0007165//signal transduction;GO:0016567//protein ubiquitination;GO:0050904//diapedesis;GO:1905517//macrophage migration;GO:0007165//signal transduction;GO:0016567//protein ubiquitination;GO:0007165//signal transduction;GO:0016567//protein ubiquitination;GO:0007165//signal transduction;GO:0016567//protein ubiquitination;	GO:0005634//nucleus;GO:0005737//cytoplasm;GO:0005737//cytoplasm;GO:0005874//microtubule;GO:0005634//nucleus;GO:0005737//cytoplasm;GO:0005737//cytoplasm;GO:0005874//microtubule;GO:0005634//nucleus;GO:0005737//cytoplasm;GO:0005737//cytoplasm;GO:0005874//microtubule;GO:0005634//nucleus;GO:0005737//cytoplasm;GO:0005737//cytoplasm;GO:0005874//microtubule;	GO:0005515//protein binding;GO:0005515//protein binding;GO:0008270//zinc ion binding;GO:0008270//zinc ion binding;GO:0042802//identical protein binding;GO:0046872//metal ion binding;GO:0061630//ubiquitin protein ligase activity;GO:0005515//protein binding;GO:0005515//protein binding;GO:0008270//zinc ion binding;GO:0008270//zinc ion binding;GO:0042802//identical protein binding;GO:0046872//metal i…	-
ENSG00000163568	92.3554	127.318	57.3933	0.450789	-1.14948	0.00588061	0.442054	1	159061599	159187843	-	6426	AIM2	GO:0002218;GO:0035458;GO:0002218;GO:0002218;GO:0002218;GO:0002218;GO:0002218;GO:0002221;GO:0002230;GO:0002230;GO:0002376;GO:0003677;GO:0003690;GO:0003690;GO:0003690;GO:0005515;GO:0005515;GO:0005634;GO:0005654;GO:0005737;GO:0005737;GO:0005737;GO:0005739;GO:0005829;GO:0005829;GO:0006915;GO:0006954;GO:0006955;GO:0032088;GO:0032731;GO:0032731;GO:0032731;GO:0033209;GO:0035458;GO:0035458;GO:0035458;GO:…	K12966	-	S;K	2QTQS;35BCT;39WE0;3BNVR;3D1Y6;3J1TQ;489CA;48ZP7;4MKEG;4N286	absent in melanoma 2 [Source:HGNC Symbol;Acc:HGNC:357]	9447	O14862	GO:0002218//activation of innate immune response;GO:0035458//cellular response to interferon-beta;GO:0002218//activation of innate immune response;GO:0002218//activation of innate immune response;GO:0002218//activation of innate immune response;GO:0002218//activation of innate immune response;GO:0002218//activation of innate immune response;GO:0002221//pattern recognition receptor signaling pathw…	GO:0005634//nucleus;GO:0005654//nucleoplasm;GO:0005737//cytoplasm;GO:0005737//cytoplasm;GO:0005737//cytoplasm;GO:0005739//mitochondrion;GO:0005829//cytosol;GO:0005829//cytosol;GO:0097169//AIM2 inflammasome complex;GO:0097169//AIM2 inflammasome complex;GO:0097169//AIM2 inflammasome complex;GO:0097169//AIM2 inflammasome complex;GO:0005654//nucleoplasm;GO:0005739//mitochondrion;	GO:0003677//DNA binding;GO:0003690//double-stranded DNA binding;GO:0003690//double-stranded DNA binding;GO:0003690//double-stranded DNA binding;GO:0005515//protein binding;GO:0005515//protein binding;GO:0042802//identical protein binding;GO:0042802//identical protein binding;	ko04623(Cytosolic DNA-sensing pathway);ko04621(NOD-like receptor signaling pathway)
ENSG00000150594	3.66114	0	7.32228	Inf	Inf	0.00591164	0.44228	10	111077029	111080907	+	3879	ADRA2A	GO:0001819;GO:0002526;GO:0004930;GO:0004930;GO:0004930;GO:0004930;GO:0004935;GO:0004935;GO:0004935;GO:0004938;GO:0004938;GO:0004938;GO:0004938;GO:0004938;GO:0005515;GO:0005737;GO:0005737;GO:0005886;GO:0005886;GO:0005886;GO:0005887;GO:0005887;GO:0006260;GO:0006940;GO:0006940;GO:0007165;GO:0007165;GO:0007186;GO:0007186;GO:0007186;GO:0007186;GO:0007186;GO:0007186;GO:0007189;GO:0007193;GO:0007265;GO:…	K04138	-	O;T	KOG3656;35D94;38GZN;3BC1G;3CS9S;3J4T2;47ZIX;491ZG;4M9CS;4MX4W	adrenoceptor alpha 2A [Source:HGNC Symbol;Acc:HGNC:281]	150	P08913	GO:0001819//positive regulation of cytokine production;GO:0002526//acute inflammatory response;GO:0006260//DNA replication;GO:0006940//regulation of smooth muscle contraction;GO:0006940//regulation of smooth muscle contraction;GO:0007165//signal transduction;GO:0007165//signal transduction;GO:0007186//G protein-coupled receptor signaling pathway;GO:0007186//G protein-coupled receptor signaling pa…	GO:0005737//cytoplasm;GO:0005737//cytoplasm;GO:0005886//plasma membrane;GO:0005886//plasma membrane;GO:0005886//plasma membrane;GO:0005887//integral component of plasma membrane;GO:0005887//integral component of plasma membrane;GO:0016020//membrane;GO:0016021//integral component of membrane;GO:0016021//integral component of membrane;GO:0016021//integral component of membrane;GO:0016323//basolater…	GO:0004930//G protein-coupled receptor activity;GO:0004930//G protein-coupled receptor activity;GO:0004930//G protein-coupled receptor activity;GO:0004930//G protein-coupled receptor activity;GO:0004935//adrenergic receptor activity;GO:0004935//adrenergic receptor activity;GO:0004935//adrenergic receptor activity;GO:0004938//alpha2-adrenergic receptor activity;GO:0004938//alpha2-adrenergic recept…	ko04080(Neuroactive ligand-receptor interaction);ko04022(cGMP-PKG signaling pathway)
ENSG00000171346	41.0532	22.3986	59.7079	2.6657	1.41451	0.00606832	0.45186	17	41513745	41522529	-	5969	KRT15	GO:0005198;GO:0005198;GO:0005200;GO:0005515;GO:0005515;GO:0005634;GO:0005829;GO:0005856;GO:0005882;GO:0005882;GO:0008544;GO:0030855;GO:0045109;GO:0070062;GO:0097110;GO:0005198;GO:0005198;GO:0005882;GO:0005198;GO:0005198;GO:0005200;GO:0005515;GO:0005515;GO:0005634;GO:0005829;GO:0005856;GO:0005882;GO:0005882;GO:0008544;GO:0030855;GO:0045109;GO:0070062;GO:0097110;GO:0005198;GO:0005198;GO:0005882;	K07604	-	S;Z	2QTM6;35NS5;38D73;3B94K;3CVR3;3JESW;48311;48V97;4MDG4;4MSBM	keratin 15 [Source:HGNC Symbol;Acc:HGNC:6421]	3866	P19012;B3KVF5	GO:0008544//epidermis development;GO:0030855//epithelial cell differentiation;GO:0045109//intermediate filament organization;GO:0008544//epidermis development;GO:0030855//epithelial cell differentiation;GO:0045109//intermediate filament organization;	GO:0005634//nucleus;GO:0005829//cytosol;GO:0005856//cytoskeleton;GO:0005882//intermediate filament;GO:0005882//intermediate filament;GO:0070062//extracellular exosome;GO:0005882//intermediate filament;GO:0005634//nucleus;GO:0005829//cytosol;GO:0005856//cytoskeleton;GO:0005882//intermediate filament;GO:0005882//intermediate filament;GO:0070062//extracellular exosome;GO:0005882//intermediate filame…	GO:0005198//structural molecule activity;GO:0005198//structural molecule activity;GO:0005200//structural constituent of cytoskeleton;GO:0005515//protein binding;GO:0005515//protein binding;GO:0097110//scaffold protein binding;GO:0005198//structural molecule activity;GO:0005198//structural molecule activity;GO:0005198//structural molecule activity;GO:0005198//structural molecule activity;GO:000520…	ko05150(Staphylococcus aureus infection);ko04915(Estrogen signaling pathway)
ENSG00000174844	4.56524	0.334921	8.79556	26.2616	4.71488	0.00626015	0.463957	3	57293699	57544344	-	13275	DNAH12	GO:0000166;GO:0005524;GO:0005524;GO:0005524;GO:0005737;GO:0005856;GO:0005874;GO:0005929;GO:0005930;GO:0007018;GO:0007018;GO:0008569;GO:0008569;GO:0030286;GO:0030286;GO:0030286;GO:0042995;GO:0045505;GO:0045505;GO:0051959;GO:0051959;GO:0097729;GO:0007018;GO:0007018;GO:0008569;GO:0008569;GO:0030286;GO:0030286;GO:0045505;GO:0045505;GO:0051959;GO:0051959;GO:0000166;GO:0005524;GO:0005524;GO:0005737;GO:…	K10408	-	Z	KOG3595;35MUY;3AEN8;3BWWE;3D5EY;3JG5B;483QJ;4977X;4MQZX;4N9H7	dynein axonemal heavy chain 12 [Source:HGNC Symbol;Acc:HGNC:2943]	201625	Q6ZR08	GO:0007018//microtubule-based movement;GO:0007018//microtubule-based movement;GO:0007018//microtubule-based movement;GO:0007018//microtubule-based movement;GO:0007018//microtubule-based movement;GO:0007018//microtubule-based movement;GO:0007018//microtubule-based movement;	GO:0005737//cytoplasm;GO:0005856//cytoskeleton;GO:0005874//microtubule;GO:0005929//cilium;GO:0005930//axoneme;GO:0030286//dynein complex;GO:0030286//dynein complex;GO:0030286//dynein complex;GO:0042995//cell projection;GO:0097729//9+2 motile cilium;GO:0030286//dynein complex;GO:0030286//dynein complex;GO:0005737//cytoplasm;GO:0005856//cytoskeleton;GO:0005874//microtubule;GO:0005929//cilium;GO:000…	GO:0000166//nucleotide binding;GO:0005524//ATP binding;GO:0005524//ATP binding;GO:0005524//ATP binding;GO:0008569//minus-end-directed microtubule motor activity;GO:0008569//minus-end-directed microtubule motor activity;GO:0045505//dynein intermediate chain binding;GO:0045505//dynein intermediate chain binding;GO:0051959//dynein light intermediate chain binding;GO:0051959//dynein light intermediat…	ko05022(Pathways of neurodegeneration - multiple diseases);ko05016(Huntington disease);ko05014(Amyotrophic lateral sclerosis)
ENSG00000265972	4177.14	5442.31	2911.98	0.535063	-0.902218	0.00647788	0.477849	1	145992435	145996579	-	3604	TXNIP	GO:0000122;GO:0004857;GO:0005515;GO:0005515;GO:0005634;GO:0005737;GO:0005737;GO:0005737;GO:0005737;GO:0005758;GO:0005829;GO:0006606;GO:0006979;GO:0007049;GO:0009410;GO:0009612;GO:0009749;GO:0015031;GO:0030216;GO:0031625;GO:0031625;GO:0032355;GO:0032570;GO:0042127;GO:0042542;GO:0043065;GO:0043086;GO:0048008;GO:0051592;GO:0051782;GO:0071228;GO:0005515;GO:0005515;GO:0005737;GO:0005737;GO:0005829;GO:…	K20910	-	S;K;E	KOG3780;35IPS;39VGC;3BJFJ;3CRBQ;3JFGI;4831N;48ZCD;4M9ER;4MUBD	thioredoxin interacting protein [Source:HGNC Symbol;Acc:HGNC:16952]	10628	Q9H3M7	GO:0000122//negative regulation of transcription by RNA polymerase II;GO:0006606//protein import into nucleus;GO:0006979//response to oxidative stress;GO:0007049//cell cycle;GO:0009410//response to xenobiotic stimulus;GO:0009612//response to mechanical stimulus;GO:0009749//response to glucose;GO:0015031//protein transport;GO:0030216//keratinocyte differentiation;GO:0032355//response to estradiol;…	GO:0005634//nucleus;GO:0005737//cytoplasm;GO:0005737//cytoplasm;GO:0005737//cytoplasm;GO:0005737//cytoplasm;GO:0005758//mitochondrial intermembrane space;GO:0005829//cytosol;GO:0005737//cytoplasm;GO:0005737//cytoplasm;GO:0005829//cytosol;	GO:0004857//enzyme inhibitor activity;GO:0005515//protein binding;GO:0005515//protein binding;GO:0031625//ubiquitin protein ligase binding;GO:0031625//ubiquitin protein ligase binding;GO:0005515//protein binding;GO:0005515//protein binding;GO:0031625//ubiquitin protein ligase binding;GO:0031625//ubiquitin protein ligase binding;	ko04621(NOD-like receptor signaling pathway)
ENSG00000130702	80.5919	112.587	48.5969	0.431639	-1.2121	0.00666815	0.485787	20	62307955	62367312	-	14291	LAMA5	GO:0001658;GO:0001738;GO:0001738;GO:0001755;GO:0001822;GO:0001942;GO:0005102;GO:0005102;GO:0005178;GO:0005178;GO:0005178;GO:0005201;GO:0005201;GO:0005515;GO:0005576;GO:0005576;GO:0005604;GO:0005604;GO:0005604;GO:0005610;GO:0005610;GO:0005615;GO:0005634;GO:0007155;GO:0007155;GO:0007155;GO:0007229;GO:0007229;GO:0007411;GO:0007517;GO:0009887;GO:0009887;GO:0009888;GO:0016331;GO:0016477;GO:0016477;GO:…	K06240	-	O;W	KOG1836;35FP7;38DXH;3BCFJ;3CRYA;3JIKW;488IQ;49KWR;4M6VY;4N356	laminin subunit alpha 5 [Source:HGNC Symbol;Acc:HGNC:6485]	3911	O15230	GO:0001658//branching involved in ureteric bud morphogenesis;GO:0001738//morphogenesis of a polarized epithelium;GO:0001738//morphogenesis of a polarized epithelium;GO:0001755//neural crest cell migration;GO:0001822//kidney development;GO:0001942//hair follicle development;GO:0007155//cell adhesion;GO:0007155//cell adhesion;GO:0007155//cell adhesion;GO:0007229//integrin-mediated signaling pathway…	GO:0005576//extracellular region;GO:0005576//extracellular region;GO:0005604//basement membrane;GO:0005604//basement membrane;GO:0005604//basement membrane;GO:0005610//laminin-5 complex;GO:0005610//laminin-5 complex;GO:0005615//extracellular space;GO:0005634//nucleus;GO:0031012//extracellular matrix;GO:0031594//neuromuscular junction;GO:0043083//synaptic cleft;GO:0043259//laminin-10 complex;GO:00…	GO:0005102//signaling receptor binding;GO:0005102//signaling receptor binding;GO:0005178//integrin binding;GO:0005178//integrin binding;GO:0005178//integrin binding;GO:0005201//extracellular matrix structural constituent;GO:0005201//extracellular matrix structural constituent;GO:0005515//protein binding;	ko05222(Small cell lung cancer);ko05200(Pathways in cancer);ko05165(Human papillomavirus infection);ko05146(Amoebiasis);ko05145(Toxoplasmosis);ko04512(ECM-receptor interaction);ko04510(Focal adhesion);ko04151(PI3K-Akt signaling pathway)
ENSG00000100968	314.755	204.476	425.035	2.07865	1.05565	0.00667586	0.485787	14	24365673	24379604	+	8437	NFATC4	GO:0000785;GO:0000978;GO:0000981;GO:0000981;GO:0001227;GO:0003677;GO:0003677;GO:0003677;GO:0003700;GO:0003700;GO:0005515;GO:0005515;GO:0005634;GO:0005634;GO:0005667;GO:0005737;GO:0005829;GO:0005829;GO:0006355;GO:0006355;GO:0006357;GO:0006954;GO:0007616;GO:0010468;GO:0016607;GO:0030154;GO:0031547;GO:0033173;GO:0043524;GO:0060291;GO:1902894;GO:1990837;GO:1990837;GO:0000785;GO:0000978;GO:0000981;GO:…	K17334	-	S;K	2RIHQ;35C01;396HN;3BMP7;3CSTA;3JDPA;483Z8;48Z6C;4M98D;4N69D	nuclear factor of activated T cells 4 [Source:HGNC Symbol;Acc:HGNC:7778]	4776	Q14934	GO:0006355//regulation of transcription, DNA-templated;GO:0006355//regulation of transcription, DNA-templated;GO:0006357//regulation of transcription by RNA polymerase II;GO:0006954//inflammatory response;GO:0007616//long-term memory;GO:0010468//regulation of gene expression;GO:0030154//cell differentiation;GO:0031547//brain-derived neurotrophic factor receptor signaling pathway;GO:0033173//calci…	GO:0000785//chromatin;GO:0005634//nucleus;GO:0005634//nucleus;GO:0005667//transcription regulator complex;GO:0005737//cytoplasm;GO:0005829//cytosol;GO:0005829//cytosol;GO:0016607//nuclear speck;GO:0000785//chromatin;GO:0005634//nucleus;GO:0005634//nucleus;GO:0005667//transcription regulator complex;GO:0005737//cytoplasm;GO:0005829//cytosol;GO:0005829//cytosol;GO:0016607//nuclear speck;GO:0000785/…	GO:0000978//RNA polymerase II cis-regulatory region sequence-specific DNA binding;GO:0000981//DNA-binding transcription factor activity, RNA polymerase II-specific;GO:0000981//DNA-binding transcription factor activity, RNA polymerase II-specific;GO:0001227//DNA-binding transcription repressor activity, RNA polymerase II-specific;GO:0003677//DNA binding;GO:0003677//DNA binding;GO:0003677//DNA bind…	ko05170(Human immunodeficiency virus 1 infection);ko05167(Kaposi sarcoma-associated herpesvirus infection);ko05166(Human T-cell leukemia virus 1 infection);ko05163(Human cytomegalovirus infection);ko05161(Hepatitis B);ko04921(Oxytocin signaling pathway);ko04625(C-type lectin receptor signaling pathway);ko04360(Axon guidance);ko04310(Wnt signaling pathway);ko04218(Cellular senescence);ko04022(cGMP…
ENSG00000140873	67.4322	40.7675	94.0969	2.30814	1.20673	0.00667781	0.485787	16	77247813	77435034	-	6598	ADAMTS18	GO:0001654;GO:0004222;GO:0004222;GO:0004222;GO:0005576;GO:0006508;GO:0006508;GO:0006508;GO:0008233;GO:0008237;GO:0008237;GO:0008237;GO:0016787;GO:0030198;GO:0030198;GO:0030198;GO:0031012;GO:0046872;GO:0090331;GO:0090331;GO:0007229;	K08632	EC:3.4.24.-	O	KOG3538;35IXT;38EJ8;3BBR3;3CS90;3JA6A;47Z07;49125;4M8DQ;4MX03	ADAM metallopeptidase with thrombospondin type 1 motif 18 [Source:HGNC Symbol;Acc:HGNC:17110]	170692	Q8TE60;Q2VYF7;Q6ZN25	GO:0001654//eye development;GO:0006508//proteolysis;GO:0006508//proteolysis;GO:0006508//proteolysis;GO:0030198//extracellular matrix organization;GO:0030198//extracellular matrix organization;GO:0030198//extracellular matrix organization;GO:0090331//negative regulation of platelet aggregation;GO:0090331//negative regulation of platelet aggregation;GO:0007229//integrin-mediated signaling pathway;	GO:0005576//extracellular region;GO:0031012//extracellular matrix;	GO:0004222//metalloendopeptidase activity;GO:0004222//metalloendopeptidase activity;GO:0004222//metalloendopeptidase activity;GO:0008233//peptidase activity;GO:0008237//metallopeptidase activity;GO:0008237//metallopeptidase activity;GO:0008237//metallopeptidase activity;GO:0016787//hydrolase activity;GO:0046872//metal ion binding;	-
ENSG00000049769	50.335	28.9038	71.7661	2.48293	1.31204	0.00683924	0.491518	X	49269793	49301461	+	4378	PPP1R3F	GO:0000164;GO:0005515;GO:0005979;GO:0005979;GO:0008157;GO:0016020;GO:0016020;GO:0016021;GO:0019903;GO:2000465;GO:2001069;GO:2001069;GO:0000164;GO:0005979;GO:0005979;GO:0008157;GO:0016020;GO:0016020;GO:0016021;GO:0019903;GO:2000465;GO:2001069;GO:2001069;GO:0000164;GO:0005979;GO:0005979;GO:0008157;GO:0016020;GO:0016020;GO:0016021;GO:0019903;GO:2000465;GO:2001069;GO:2001069;GO:0016020;GO:0016021;GO:…	K17453	-	O;T	KOG3986;35ACB;39TY1;3BKZI;3CV3M;3J1KD;488QE;4929K;4MKHJ;4MUY1	protein phosphatase 1 regulatory subunit 3F [Source:HGNC Symbol;Acc:HGNC:14944]	89801	Q6ZSY5	GO:0005979//regulation of glycogen biosynthetic process;GO:0005979//regulation of glycogen biosynthetic process;GO:2000465//regulation of glycogen (starch) synthase activity;GO:0005979//regulation of glycogen biosynthetic process;GO:0005979//regulation of glycogen biosynthetic process;GO:2000465//regulation of glycogen (starch) synthase activity;GO:0005979//regulation of glycogen biosynthetic pro…	GO:0000164//protein phosphatase type 1 complex;GO:0016020//membrane;GO:0016020//membrane;GO:0016021//integral component of membrane;GO:0000164//protein phosphatase type 1 complex;GO:0016020//membrane;GO:0016020//membrane;GO:0016021//integral component of membrane;GO:0000164//protein phosphatase type 1 complex;GO:0016020//membrane;GO:0016020//membrane;GO:0016021//integral component of membrane;GO:…	GO:0005515//protein binding;GO:0008157//protein phosphatase 1 binding;GO:0019903//protein phosphatase binding;GO:2001069//glycogen binding;GO:2001069//glycogen binding;GO:0008157//protein phosphatase 1 binding;GO:0019903//protein phosphatase binding;GO:2001069//glycogen binding;GO:2001069//glycogen binding;GO:0008157//protein phosphatase 1 binding;GO:0019903//protein phosphatase binding;GO:200106…	ko04910(Insulin signaling pathway)
ENSG00000164935	8.44304	1.97386	14.9122	7.55487	2.91741	0.00684497	0.491518	8	104339087	104356689	+	2778	DCSTAMP	GO:0002376;GO:0005515;GO:0005515;GO:0005768;GO:0005783;GO:0005789;GO:0005789;GO:0005886;GO:0009986;GO:0009986;GO:0010008;GO:0016020;GO:0016021;GO:0016021;GO:0016021;GO:0030154;GO:0030176;GO:0030308;GO:0030316;GO:0033116;GO:0034241;GO:0036006;GO:0043011;GO:0045657;GO:0045780;GO:0061025;GO:0071353;GO:0071356;GO:0072675;GO:0002376;GO:0005515;GO:0005515;GO:0005768;GO:0005783;GO:0005789;GO:0005789;GO:…	-	-	S;U	2QWDQ;35BI9;38B9G;3BN59;3D476;3J6DN;486QX;496PT;4M914;4N10P	dendrocyte expressed seven transmembrane protein [Source:HGNC Symbol;Acc:HGNC:18549]	81501	Q9H295	GO:0002376//immune system process;GO:0030154//cell differentiation;GO:0030308//negative regulation of cell growth;GO:0030316//osteoclast differentiation;GO:0034241//positive regulation of macrophage fusion;GO:0036006//cellular response to macrophage colony-stimulating factor stimulus;GO:0043011//myeloid dendritic cell differentiation;GO:0045657//positive regulation of monocyte differentiation;GO:…	GO:0005768//endosome;GO:0005783//endoplasmic reticulum;GO:0005789//endoplasmic reticulum membrane;GO:0005789//endoplasmic reticulum membrane;GO:0005886//plasma membrane;GO:0009986//cell surface;GO:0009986//cell surface;GO:0010008//endosome membrane;GO:0016020//membrane;GO:0016021//integral component of membrane;GO:0016021//integral component of membrane;GO:0016021//integral component of membrane;…	GO:0005515//protein binding;GO:0005515//protein binding;GO:0005515//protein binding;GO:0005515//protein binding;GO:0005515//protein binding;GO:0005515//protein binding;	-
ENSG00000074935	271.215	183.015	359.415	1.96386	0.97369	0.00689197	0.491518	6	112070663	112087529	-	7087	TUBE1	GO:0000166;GO:0000226;GO:0000242;GO:0000278;GO:0005200;GO:0005200;GO:0005525;GO:0005525;GO:0005525;GO:0005525;GO:0005737;GO:0005737;GO:0005815;GO:0005856;GO:0005874;GO:0005874;GO:0005874;GO:0005874;GO:0007017;GO:0007017;GO:0007098;GO:0000166;GO:0005525;GO:0005525;GO:0005737;GO:0005856;GO:0005874;GO:0005874;GO:0007017;GO:0005525;GO:0005525;GO:0005737;GO:0005856;GO:0005874;GO:0005874;GO:0007017;GO:…	K10391	-	Z	KOG1375;35IWK;38DNX;3BFQA;3D0MJ;3J5Z7;489BN;494T0;4MF3I;4N4CN	tubulin epsilon 1 [Source:HGNC Symbol;Acc:HGNC:20775]	51175	Q9UJT0	GO:0000226//microtubule cytoskeleton organization;GO:0000278//mitotic cell cycle;GO:0007017//microtubule-based process;GO:0007017//microtubule-based process;GO:0007098//centrosome cycle;GO:0007017//microtubule-based process;GO:0007017//microtubule-based process;GO:0007017//microtubule-based process;	GO:0000242//pericentriolar material;GO:0005737//cytoplasm;GO:0005737//cytoplasm;GO:0005815//microtubule organizing center;GO:0005856//cytoskeleton;GO:0005874//microtubule;GO:0005874//microtubule;GO:0005874//microtubule;GO:0005874//microtubule;GO:0005737//cytoplasm;GO:0005856//cytoskeleton;GO:0005874//microtubule;GO:0005874//microtubule;GO:0005737//cytoplasm;GO:0005856//cytoskeleton;GO:0005874//mi…	GO:0000166//nucleotide binding;GO:0005200//structural constituent of cytoskeleton;GO:0005200//structural constituent of cytoskeleton;GO:0005525//GTP binding;GO:0005525//GTP binding;GO:0005525//GTP binding;GO:0005525//GTP binding;GO:0000166//nucleotide binding;GO:0005525//GTP binding;GO:0005525//GTP binding;GO:0005525//GTP binding;GO:0005525//GTP binding;GO:0005525//GTP binding;GO:0005525//GTP bin…	-
ENSG00000166123	1490.63	1017.54	1963.73	1.92989	0.948517	0.00690801	0.491518	16	46884362	46931289	+	6362	GPT2	GO:0003824;GO:0003824;GO:0004021;GO:0004021;GO:0005759;GO:0006103;GO:0008483;GO:0008483;GO:0008483;GO:0009058;GO:0009058;GO:0016740;GO:0030170;GO:0030170;GO:0042851;GO:0042853;GO:0003824;GO:0003824;GO:0008483;GO:0008483;GO:0009058;GO:0009058;GO:0030170;GO:0030170;GO:0042853;GO:0003824;GO:0003824;GO:0004021;GO:0004021;GO:0005759;GO:0006103;GO:0008483;GO:0008483;GO:0008483;GO:0009058;GO:0009058;GO:…	K00814	EC:2.6.1.2	E	KOG0258;35KC3;38H3G;3B98X;3CTZ7;3JB9R;487F9;492VE;4M7B8;4N5UB	glutamic--pyruvic transaminase 2 [Source:HGNC Symbol;Acc:HGNC:18062]	84706	Q8TD30;A0A024R6R2	GO:0006103//2-oxoglutarate metabolic process;GO:0009058//biosynthetic process;GO:0009058//biosynthetic process;GO:0042851//L-alanine metabolic process;GO:0042853//L-alanine catabolic process;GO:0009058//biosynthetic process;GO:0009058//biosynthetic process;GO:0042853//L-alanine catabolic process;GO:0006103//2-oxoglutarate metabolic process;GO:0009058//biosynthetic process;GO:0009058//biosynthetic…	GO:0005759//mitochondrial matrix;GO:0005759//mitochondrial matrix;	GO:0003824//catalytic activity;GO:0003824//catalytic activity;GO:0004021//L-alanine:2-oxoglutarate aminotransferase activity;GO:0004021//L-alanine:2-oxoglutarate aminotransferase activity;GO:0008483//transaminase activity;GO:0008483//transaminase activity;GO:0008483//transaminase activity;GO:0016740//transferase activity;GO:0030170//pyridoxal phosphate binding;GO:0030170//pyridoxal phosphate bind…	ko00250(Alanine, aspartate and glutamate metabolism);ko00220(Arginine biosynthesis)
ENSG00000184292	3.44545	0	6.8909	Inf	Inf	0.00694295	0.491518	1	58575433	58577252	-	1820	TACSTD2	GO:0005515;GO:0005515;GO:0005615;GO:0005615;GO:0005634;GO:0005634;GO:0005829;GO:0005886;GO:0007601;GO:0007601;GO:0009925;GO:0009925;GO:0010633;GO:0010633;GO:0016020;GO:0016020;GO:0016020;GO:0016021;GO:0016021;GO:0016021;GO:0016328;GO:0016328;GO:0050678;GO:0050896;GO:0051497;GO:0051497;GO:0060675;GO:0070062;GO:0090191;GO:0090191;GO:1900025;GO:1900025;GO:1900028;GO:1900028;GO:2000146;GO:2000146;GO:…	K17288	-	S;T	2QVSU;35INQ;38CXH;3BMG3;3CRFR;3J672;482WT;491FU;4MA0E;4MXJS	tumor associated calcium signal transducer 2 [Source:HGNC Symbol;Acc:HGNC:11530]	4070	P09758	GO:0007601//visual perception;GO:0007601//visual perception;GO:0010633//negative regulation of epithelial cell migration;GO:0010633//negative regulation of epithelial cell migration;GO:0050678//regulation of epithelial cell proliferation;GO:0050896//response to stimulus;GO:0051497//negative regulation of stress fiber assembly;GO:0051497//negative regulation of stress fiber assembly;GO:0060675//ur…	GO:0005615//extracellular space;GO:0005615//extracellular space;GO:0005634//nucleus;GO:0005634//nucleus;GO:0005829//cytosol;GO:0005886//plasma membrane;GO:0009925//basal plasma membrane;GO:0009925//basal plasma membrane;GO:0016020//membrane;GO:0016020//membrane;GO:0016020//membrane;GO:0016021//integral component of membrane;GO:0016021//integral component of membrane;GO:0016021//integral component…	GO:0005515//protein binding;GO:0005515//protein binding;	-
ENSG00000112769	66.7283	94.854	38.6026	0.406969	-1.29701	0.0069434	0.491518	6	112107931	112254939	-	11983	LAMA4	GO:0005102;GO:0005102;GO:0005576;GO:0007155;GO:0007155;GO:0030155;GO:0030155;GO:0030334;GO:0030334;GO:0045995;GO:0045995;GO:0001568;GO:0005102;GO:0005102;GO:0005576;GO:0005604;GO:0007155;GO:0007155;GO:0030155;GO:0030155;GO:0030334;GO:0030334;GO:0031594;GO:0043083;GO:0045995;GO:0045995;GO:0050873;GO:0120163;GO:0005102;GO:0005102;GO:0005576;GO:0007155;GO:0007155;GO:0030155;GO:0030155;GO:0030334;GO:…	K06241	-	O;W	KOG1836;3597P;38I43;3BDCJ;3CUI1;3J9U8;48356;492X0;4MA7W;4N2S9	laminin subunit alpha 4 [Source:HGNC Symbol;Acc:HGNC:6484]	3910	Q16363;A0A0A0MQS9	GO:0007155//cell adhesion;GO:0007155//cell adhesion;GO:0030155//regulation of cell adhesion;GO:0030155//regulation of cell adhesion;GO:0030334//regulation of cell migration;GO:0030334//regulation of cell migration;GO:0045995//regulation of embryonic development;GO:0045995//regulation of embryonic development;GO:0001568//blood vessel development;GO:0007155//cell adhesion;GO:0007155//cell adhesion;…	GO:0005576//extracellular region;GO:0005576//extracellular region;GO:0005604//basement membrane;GO:0031594//neuromuscular junction;GO:0043083//synaptic cleft;GO:0005576//extracellular region;GO:0005576//extracellular region;GO:0005576//extracellular region;GO:0005576//extracellular region;GO:0005604//basement membrane;GO:0005604//basement membrane;GO:0062023//collagen-containing extracellular mat…	GO:0005102//signaling receptor binding;GO:0005102//signaling receptor binding;GO:0005102//signaling receptor binding;GO:0005102//signaling receptor binding;GO:0005102//signaling receptor binding;GO:0005102//signaling receptor binding;GO:0005102//signaling receptor binding;GO:0005102//signaling receptor binding;GO:0005102//signaling receptor binding;GO:0005102//signaling receptor binding;GO:000510…	ko05222(Small cell lung cancer);ko05200(Pathways in cancer);ko05165(Human papillomavirus infection);ko05146(Amoebiasis);ko05145(Toxoplasmosis);ko05143(African trypanosomiasis);ko04512(ECM-receptor interaction);ko04510(Focal adhesion);ko04151(PI3K-Akt signaling pathway)
ENSG00000137331	4627.36	3242.15	6012.56	1.8545	0.891027	0.0071182	0.501643	6	30743199	30744548	-	1350	IER3	GO:0005515;GO:0005634;GO:0005634;GO:0005829;GO:0006915;GO:0009653;GO:0016020;GO:0016021;GO:0043066;GO:0043066;GO:0043066;GO:2001020;GO:2001020;GO:0043066;GO:0043066;	-	-	S;T	2S3QE;35Q8I;3A16E;3BTZH;3D7HA;3JGIQ;48DZY;49AWS;4MJ1Q;4MU5S	immediate early response 3 [Source:HGNC Symbol;Acc:HGNC:5392]	8870	P46695;A0A1U9X7X2	GO:0006915//apoptotic process;GO:0009653//anatomical structure morphogenesis;GO:0043066//negative regulation of apoptotic process;GO:0043066//negative regulation of apoptotic process;GO:0043066//negative regulation of apoptotic process;GO:2001020//regulation of response to DNA damage stimulus;GO:2001020//regulation of response to DNA damage stimulus;GO:0043066//negative regulation of apoptotic pr…	GO:0005634//nucleus;GO:0005634//nucleus;GO:0005829//cytosol;GO:0016020//membrane;GO:0016021//integral component of membrane;	GO:0005515//protein binding;	-
ENSG00000101115	32.2735	16.6131	47.9338	2.88531	1.52872	0.00719249	0.504625	20	51782331	51802521	-	5773	SALL4	GO:0000122;GO:0000792;GO:0000978;GO:0000981;GO:0001701;GO:0001833;GO:0001843;GO:0003281;GO:0003677;GO:0005515;GO:0005634;GO:0005634;GO:0005634;GO:0005654;GO:0005654;GO:0005737;GO:0006357;GO:0007507;GO:0009888;GO:0021915;GO:0030326;GO:0032991;GO:0035019;GO:0043231;GO:0045944;GO:0046872;GO:0000978;GO:0000981;GO:0003677;GO:0005515;GO:0005634;GO:0005634;GO:0005654;GO:0005654;GO:0005737;GO:0006357;GO:…	K19871	-	A;K	KOG1074;35NTE;38H2X;3BJTF;3CWCV;3JE9G;48BJT;494GQ;4MIRS;4N5TV	spalt like transcription factor 4 [Source:HGNC Symbol;Acc:HGNC:15924]	57167	Q9UJQ4	GO:0000122//negative regulation of transcription by RNA polymerase II;GO:0001701//in utero embryonic development;GO:0001833//inner cell mass cell proliferation;GO:0001843//neural tube closure;GO:0003281//ventricular septum development;GO:0006357//regulation of transcription by RNA polymerase II;GO:0007507//heart development;GO:0009888//tissue development;GO:0021915//neural tube development;GO:003…	GO:0000792//heterochromatin;GO:0005634//nucleus;GO:0005634//nucleus;GO:0005634//nucleus;GO:0005654//nucleoplasm;GO:0005654//nucleoplasm;GO:0005737//cytoplasm;GO:0032991//protein-containing complex;GO:0043231//intracellular membrane-bounded organelle;GO:0005634//nucleus;GO:0005634//nucleus;GO:0005654//nucleoplasm;GO:0005654//nucleoplasm;GO:0005737//cytoplasm;GO:0043231//intracellular membrane-boun…	GO:0000978//RNA polymerase II cis-regulatory region sequence-specific DNA binding;GO:0000981//DNA-binding transcription factor activity, RNA polymerase II-specific;GO:0003677//DNA binding;GO:0005515//protein binding;GO:0046872//metal ion binding;GO:0000978//RNA polymerase II cis-regulatory region sequence-specific DNA binding;GO:0000981//DNA-binding transcription factor activity, RNA polymerase I…	-
ENSG00000143515	878.326	607.583	1149.07	1.89122	0.919314	0.00752736	0.525783	1	154325525	154351304	+	7597	ATP8B2	GO:0000166;GO:0000166;GO:0000166;GO:0000287;GO:0000287;GO:0000287;GO:0005215;GO:0005524;GO:0005524;GO:0005524;GO:0005730;GO:0005829;GO:0005886;GO:0012505;GO:0015914;GO:0015914;GO:0016020;GO:0016021;GO:0016021;GO:0016021;GO:0016887;GO:0016887;GO:0034204;GO:0046872;GO:0140326;GO:0140326;GO:0140326;GO:0000166;GO:0000166;GO:0000287;GO:0005515;GO:0005524;GO:0005524;GO:0005730;GO:0005783;GO:0005789;GO:…	K01530	EC:7.6.2.1	P	KOG0206;35AP6;38BZ2;3B9JE;3CUGV;3JCK4;480YG;48VD8;4MBFA;4N1RT	ATPase phospholipid transporting 8B2 [Source:HGNC Symbol;Acc:HGNC:13534]	57198	P98198	GO:0015914//phospholipid transport;GO:0015914//phospholipid transport;GO:0034204//lipid translocation;GO:0006869//lipid transport;GO:0007030//Golgi organization;GO:0015914//phospholipid transport;GO:0034220//ion transmembrane transport;GO:0045332//phospholipid translocation;GO:0006869//lipid transport;GO:0007030//Golgi organization;GO:0015914//phospholipid transport;GO:0015914//phospholipid trans…	GO:0005730//nucleolus;GO:0005829//cytosol;GO:0005886//plasma membrane;GO:0012505//endomembrane system;GO:0016020//membrane;GO:0016021//integral component of membrane;GO:0016021//integral component of membrane;GO:0016021//integral component of membrane;GO:0005730//nucleolus;GO:0005783//endoplasmic reticulum;GO:0005789//endoplasmic reticulum membrane;GO:0005794//Golgi apparatus;GO:0005802//trans-Go…	GO:0000166//nucleotide binding;GO:0000166//nucleotide binding;GO:0000166//nucleotide binding;GO:0000287//magnesium ion binding;GO:0000287//magnesium ion binding;GO:0000287//magnesium ion binding;GO:0005215//transporter activity;GO:0005524//ATP binding;GO:0005524//ATP binding;GO:0005524//ATP binding;GO:0016887//ATP hydrolysis activity;GO:0016887//ATP hydrolysis activity;GO:0046872//metal ion bindi…	-
ENSG00000009724	77.7398	107.683	47.7968	0.443867	-1.1718	0.00788783	0.548534	1	11022009	11047239	-	5113	MASP2	GO:0001867;GO:0004252;GO:0005509;GO:0001867;GO:0004252;GO:0005509;GO:0005576;GO:0006508;GO:0006956;GO:0001867;GO:0004252;GO:0005509;GO:0005576;GO:0006508;GO:0006956;GO:0001867;GO:0004252;GO:0005509;GO:0005576;GO:0006508;GO:0006956;GO:0001867;GO:0004252;GO:0005509;GO:0001855;GO:0001867;GO:0001867;GO:0001867;GO:0001867;GO:0002376;GO:0004252;GO:0004252;GO:0004252;GO:0004252;GO:0005509;GO:0005509;GO:…	K03993	EC:3.4.21.104	O;T;E	KOG3627;35DCD;38E4Y;3BCVE;3CX3J;3J75H;487K3;49144;4M91V;4N1T6	MBL associated serine protease 2 [Source:HGNC Symbol;Acc:HGNC:6902]	10747	O00187	GO:0001867//complement activation, lectin pathway;GO:0001867//complement activation, lectin pathway;GO:0006508//proteolysis;GO:0006956//complement activation;GO:0001867//complement activation, lectin pathway;GO:0006508//proteolysis;GO:0006956//complement activation;GO:0001867//complement activation, lectin pathway;GO:0006508//proteolysis;GO:0006956//complement activation;GO:0001867//complement ac…	GO:0005576//extracellular region;GO:0005576//extracellular region;GO:0005576//extracellular region;GO:0005576//extracellular region;GO:0005576//extracellular region;GO:0005576//extracellular region;GO:0005615//extracellular space;GO:0070062//extracellular exosome;GO:0110165//cellular anatomical entity;GO:0005576//extracellular region;GO:0005576//extracellular region;GO:0005576//extracellular regi…	GO:0004252//serine-type endopeptidase activity;GO:0005509//calcium ion binding;GO:0004252//serine-type endopeptidase activity;GO:0005509//calcium ion binding;GO:0004252//serine-type endopeptidase activity;GO:0005509//calcium ion binding;GO:0004252//serine-type endopeptidase activity;GO:0005509//calcium ion binding;GO:0004252//serine-type endopeptidase activity;GO:0005509//calcium ion binding;GO:0…	ko05171(Coronavirus disease - COVID-19);ko05150(Staphylococcus aureus infection);ko04610(Complement and coagulation cascades)
ENSG00000117152	59.0895	83.2009	34.9781	0.420405	-1.25015	0.00798516	0.552867	1	163068775	163076802	+	4729	RGS4	GO:0003924;GO:0005096;GO:0005096;GO:0005096;GO:0005516;GO:0005634;GO:0005737;GO:0005886;GO:0007186;GO:0007186;GO:0007186;GO:0008277;GO:0009968;GO:0005096;GO:0005096;GO:0007186;GO:0007186;GO:0050790;GO:0003924;GO:0005096;GO:0005096;GO:0005096;GO:0005516;GO:0005634;GO:0005737;GO:0005886;GO:0007186;GO:0007186;GO:0007186;GO:0008277;GO:0009968;GO:0003924;GO:0005096;GO:0005096;GO:0005096;GO:0005516;GO:…	K16449	-	S;T	KOG3589;35FNW;39TBD;3B9X8;3CXHD;3J44Y;48BVC;48UUE;4MMHN;4MXRH	regulator of G protein signaling 4 [Source:HGNC Symbol;Acc:HGNC:10000]	5999	P49798;A0A024R909	GO:0007186//G protein-coupled receptor signaling pathway;GO:0007186//G protein-coupled receptor signaling pathway;GO:0007186//G protein-coupled receptor signaling pathway;GO:0008277//regulation of G protein-coupled receptor signaling pathway;GO:0009968//negative regulation of signal transduction;GO:0007186//G protein-coupled receptor signaling pathway;GO:0007186//G protein-coupled receptor signal…	GO:0005634//nucleus;GO:0005737//cytoplasm;GO:0005886//plasma membrane;GO:0005634//nucleus;GO:0005737//cytoplasm;GO:0005886//plasma membrane;GO:0005634//nucleus;GO:0005737//cytoplasm;GO:0005886//plasma membrane;GO:0005634//nucleus;GO:0005634//nucleus;GO:0005737//cytoplasm;GO:0005737//cytoplasm;GO:0005829//cytosol;GO:0005886//plasma membrane;GO:0005886//plasma membrane;GO:0016020//membrane;GO:00329…	GO:0003924//GTPase activity;GO:0005096//GTPase activator activity;GO:0005096//GTPase activator activity;GO:0005096//GTPase activator activity;GO:0005516//calmodulin binding;GO:0005096//GTPase activator activity;GO:0005096//GTPase activator activity;GO:0003924//GTPase activity;GO:0005096//GTPase activator activity;GO:0005096//GTPase activator activity;GO:0005096//GTPase activator activity;GO:00055…	-
ENSG00000075073	53.4759	77.8928	29.0591	0.373065	-1.4225	0.00808335	0.55595	10	69403903	69416918	-	2922	TACR2	GO:0004930;GO:0004930;GO:0004995;GO:0004995;GO:0005886;GO:0005886;GO:0005886;GO:0007165;GO:0007186;GO:0007186;GO:0007217;GO:0016020;GO:0016021;GO:0016021;GO:0016021;GO:0004930;GO:0004930;GO:0004930;GO:0004995;GO:0004995;GO:0004995;GO:0004995;GO:0005515;GO:0005515;GO:0005886;GO:0005886;GO:0005886;GO:0005886;GO:0005886;GO:0005886;GO:0005887;GO:0006936;GO:0007165;GO:0007186;GO:0007186;GO:0007186;GO:…	K04223	-	S;T	KOG4219;35DCX;38C5T;3BE9X;3D079;3J822;482VD;492GA;4MEPH;4N405	tachykinin receptor 2 [Source:HGNC Symbol;Acc:HGNC:11527]	6865	P21452	GO:0007165//signal transduction;GO:0007186//G protein-coupled receptor signaling pathway;GO:0007186//G protein-coupled receptor signaling pathway;GO:0007217//tachykinin receptor signaling pathway;GO:0006936//muscle contraction;GO:0007165//signal transduction;GO:0007186//G protein-coupled receptor signaling pathway;GO:0007186//G protein-coupled receptor signaling pathway;GO:0007186//G protein-coup…	GO:0005886//plasma membrane;GO:0005886//plasma membrane;GO:0005886//plasma membrane;GO:0016020//membrane;GO:0016021//integral component of membrane;GO:0016021//integral component of membrane;GO:0016021//integral component of membrane;GO:0005886//plasma membrane;GO:0005886//plasma membrane;GO:0005886//plasma membrane;GO:0005886//plasma membrane;GO:0005886//plasma membrane;GO:0005886//plasma membra…	GO:0004930//G protein-coupled receptor activity;GO:0004930//G protein-coupled receptor activity;GO:0004995//tachykinin receptor activity;GO:0004995//tachykinin receptor activity;GO:0004930//G protein-coupled receptor activity;GO:0004930//G protein-coupled receptor activity;GO:0004930//G protein-coupled receptor activity;GO:0004995//tachykinin receptor activity;GO:0004995//tachykinin receptor acti…	ko04080(Neuroactive ligand-receptor interaction);ko04020(Calcium signaling pathway)
ENSG00000103121	121.369	163.891	78.8467	0.481093	-1.05561	0.00810013	0.55595	16	80966448	81020270	-	12564	CMC2	GO:0005515;GO:0005739;GO:0005739;GO:0005739;GO:0005739;GO:0005739;GO:0005739;GO:0005515;GO:0005739;GO:0005739;GO:0005515;GO:0005739;GO:0005739;GO:0005739;GO:0005739;GO:0005515;GO:0005739;GO:0005739;GO:0005739;GO:0005739;GO:0005739;GO:0005739;GO:0005739;GO:0005739;	K18172	-	O	KOG4148;35QYX;3A89A;3BU28;3DB90;3JHTN;48G2H;49D3F;4MK7Z;4N7MH	C-X9-C motif containing 2 [Source:HGNC Symbol;Acc:HGNC:24447]	56942	Q9NRP2	-	GO:0005739//mitochondrion;GO:0005739//mitochondrion;GO:0005739//mitochondrion;GO:0005739//mitochondrion;GO:0005739//mitochondrion;GO:0005739//mitochondrion;GO:0005739//mitochondrion;GO:0005739//mitochondrion;GO:0005739//mitochondrion;GO:0005739//mitochondrion;GO:0005739//mitochondrion;GO:0005739//mitochondrion;GO:0005739//mitochondrion;GO:0005739//mitochondrion;GO:0005739//mitochondrion;GO:000573…	GO:0005515//protein binding;GO:0005515//protein binding;GO:0005515//protein binding;GO:0005515//protein binding;	-
ENSG00000165171	21.0265	9.80997	32.2429	3.28675	1.71666	0.00822138	0.56183	7	73834590	73842516	-	1450	METTL27	GO:0005515;GO:0008168;GO:0008757;GO:0071704;	K24419	EC:2.1.1.-	Q	KOG1541;35IP1;39WWY;3BKKG;3D4UF;3JC89;488HM;497F8;4MIX8;4MUZE	methyltransferase like 27 [Source:HGNC Symbol;Acc:HGNC:19068]	155368	Q8N6F8	GO:0071704//organic substance metabolic process;	-	GO:0005515//protein binding;GO:0008168//methyltransferase activity;GO:0008757//S-adenosylmethionine-dependent methyltransferase activity;	-
ENSG00000154079	10.5871	3.45621	17.7181	5.12645	2.35796	0.00862534	0.586895	6	70566917	70589569	+	1440	SDHAF4	GO:0003674;GO:0005515;GO:0005575;GO:0005739;GO:0005739;GO:0005759;GO:0008047;GO:0008047;GO:0034553;GO:0034553;GO:0034553;GO:0045087;GO:0045333;GO:0045333;GO:1904231;	-	-	S	KOG3245;35QNE;3A8BP;3BUKS;3DANG;3JHB8;48F9H;49D2D;4MJTJ;4N7PI	succinate dehydrogenase complex assembly factor 4 [Source:HGNC Symbol;Acc:HGNC:20957]	135154	Q5VUM1	GO:0034553//mitochondrial respiratory chain complex II assembly;GO:0034553//mitochondrial respiratory chain complex II assembly;GO:0034553//mitochondrial respiratory chain complex II assembly;GO:0045087//innate immune response;GO:0045333//cellular respiration;GO:0045333//cellular respiration;GO:1904231//positive regulation of succinate dehydrogenase activity;	GO:0005575//cellular_component;GO:0005739//mitochondrion;GO:0005739//mitochondrion;GO:0005759//mitochondrial matrix;	GO:0003674//molecular_function;GO:0005515//protein binding;GO:0008047//enzyme activator activity;GO:0008047//enzyme activator activity;	-
ENSG00000104413	11.6989	4.06336	19.3345	4.75824	2.25043	0.00892702	0.602522	8	94641074	94707466	+	4875	ESRP1	GO:0003676;GO:0003676;GO:0003723;GO:0003723;GO:0003723;GO:0003723;GO:0003729;GO:0003729;GO:0005515;GO:0005634;GO:0005654;GO:0005654;GO:0005654;GO:0006397;GO:0008380;GO:0016604;GO:0042669;GO:0043484;GO:0043484;GO:1990904;GO:0003676;GO:0003676;GO:0003723;GO:0003723;GO:0003723;GO:0003723;GO:0003729;GO:0003729;GO:0005515;GO:0005634;GO:0005654;GO:0005654;GO:0005654;GO:0006397;GO:0008380;GO:0016604;GO:…	K14947	-	A;J	KOG1365;35E5E;38HY4;3BCC4;3CXP2;3JCT4;489EC;48Z3I;4MCBN;4MX0F	epithelial splicing regulatory protein 1 [Source:HGNC Symbol;Acc:HGNC:25966]	54845	Q6NXG1	GO:0006397//mRNA processing;GO:0008380//RNA splicing;GO:0042669//regulation of inner ear auditory receptor cell fate specification;GO:0043484//regulation of RNA splicing;GO:0043484//regulation of RNA splicing;GO:0006397//mRNA processing;GO:0008380//RNA splicing;GO:0042669//regulation of inner ear auditory receptor cell fate specification;GO:0043484//regulation of RNA splicing;GO:0043484//regulati…	GO:0005634//nucleus;GO:0005654//nucleoplasm;GO:0005654//nucleoplasm;GO:0005654//nucleoplasm;GO:0016604//nuclear body;GO:1990904//ribonucleoprotein complex;GO:0005634//nucleus;GO:0005654//nucleoplasm;GO:0005654//nucleoplasm;GO:0005654//nucleoplasm;GO:0016604//nuclear body;GO:1990904//ribonucleoprotein complex;GO:0005634//nucleus;GO:0005654//nucleoplasm;GO:0005654//nucleoplasm;GO:0005654//nucleopla…	GO:0003676//nucleic acid binding;GO:0003676//nucleic acid binding;GO:0003723//RNA binding;GO:0003723//RNA binding;GO:0003723//RNA binding;GO:0003723//RNA binding;GO:0003729//mRNA binding;GO:0003729//mRNA binding;GO:0005515//protein binding;GO:0003676//nucleic acid binding;GO:0003676//nucleic acid binding;GO:0003723//RNA binding;GO:0003723//RNA binding;GO:0003723//RNA binding;GO:0003723//RNA bindi…	-
ENSG00000285991	5.12632	9.57665	0.675987	0.070587	-3.82445	0.00902506	0.602522	6	149817937	149896011	-	5065	-	GO:0016020;GO:0016021;	-	-	-	-	novel transcript	-	-	-	GO:0016020//membrane;GO:0016021//integral component of membrane;	-	-
ENSG00000102317	2665.83	3444.28	1887.38	0.547974	-0.867822	0.00902854	0.602522	X	48574449	48581162	+	5827	RBM3	GO:0003676;GO:0003676;GO:0003723;GO:0003723;GO:0003723;GO:0003723;GO:0005515;GO:0005634;GO:0005654;GO:0005681;GO:0005737;GO:0006396;GO:0006417;GO:0006417;GO:0015934;GO:0030425;GO:0042995;GO:0043023;GO:0045727;GO:0048026;GO:0003676;GO:0003676;GO:0003723;GO:0003723;GO:0003723;GO:0003723;GO:0005515;GO:0005634;GO:0005654;GO:0005681;GO:0005737;GO:0006396;GO:0006417;GO:0006417;GO:0015934;GO:0030425;GO:…	K13186	-	H;A	KOG0118;35UF9;3A0CS;3BY0V;3E4RD;3JQ28;48RC6;49MXY;4MDK5;4MSU5	RNA binding motif protein 3 [Source:HGNC Symbol;Acc:HGNC:9900]	5935	P98179;A0A024QYX3	GO:0006396//RNA processing;GO:0006417//regulation of translation;GO:0006417//regulation of translation;GO:0045727//positive regulation of translation;GO:0048026//positive regulation of mRNA splicing, via spliceosome;GO:0006396//RNA processing;GO:0006417//regulation of translation;GO:0006417//regulation of translation;GO:0045727//positive regulation of translation;GO:0048026//positive regulation o…	GO:0005634//nucleus;GO:0005654//nucleoplasm;GO:0005681//spliceosomal complex;GO:0005737//cytoplasm;GO:0015934//large ribosomal subunit;GO:0030425//dendrite;GO:0042995//cell projection;GO:0005634//nucleus;GO:0005654//nucleoplasm;GO:0005681//spliceosomal complex;GO:0005737//cytoplasm;GO:0015934//large ribosomal subunit;GO:0030425//dendrite;GO:0042995//cell projection;	GO:0003676//nucleic acid binding;GO:0003676//nucleic acid binding;GO:0003723//RNA binding;GO:0003723//RNA binding;GO:0003723//RNA binding;GO:0003723//RNA binding;GO:0005515//protein binding;GO:0043023//ribosomal large subunit binding;GO:0003676//nucleic acid binding;GO:0003676//nucleic acid binding;GO:0003723//RNA binding;GO:0003723//RNA binding;GO:0003723//RNA binding;GO:0003723//RNA binding;GO:…	-
ENSG00000185640	159.53	89.2533	229.806	2.57476	1.36444	0.00904469	0.602522	12	52821408	52834311	-	2560	KRT79	GO:0005515;GO:0005829;GO:0005829;GO:0005882;GO:0019899;GO:0030280;GO:0031424;GO:0045095;GO:0045095;GO:0045095;GO:0045109;GO:0070062;GO:0005882;	K07605	-	S;Z	2SPJX;35FJE;3AF3G;3BWZS;3D0GB;3J7K0;483AF;4982S;4M7NZ;4N18D	keratin 79 [Source:HGNC Symbol;Acc:HGNC:28930]	338785	Q5XKE5	GO:0031424//keratinization;GO:0045109//intermediate filament organization;	GO:0005829//cytosol;GO:0005829//cytosol;GO:0005882//intermediate filament;GO:0045095//keratin filament;GO:0045095//keratin filament;GO:0045095//keratin filament;GO:0070062//extracellular exosome;GO:0005882//intermediate filament;	GO:0005515//protein binding;GO:0019899//enzyme binding;GO:0030280//structural constituent of skin epidermis;	-
ENSG00000143195	245.808	325.243	166.372	0.511531	-0.967106	0.00904831	0.602522	1	166895711	166975540	-	13946	ILDR2	GO:0005634;GO:0005783;GO:0005789;GO:0005923;GO:0009749;GO:0016020;GO:0016020;GO:0016021;GO:0030054;GO:0030073;GO:0030154;GO:0031016;GO:0031016;GO:0043484;GO:0043484;GO:0048873;GO:0050868;GO:0050868;GO:0070160;GO:0070160;GO:0016020;GO:0016021;GO:0016020;GO:0016021;GO:0016020;GO:0016021;	K25782	-	S;T;U	2QSI2;35E6K;38FN5;3BEFX;3CX9Q;3J2S4;4802V;492JX;4MIQ5;4N5HP	immunoglobulin like domain containing receptor 2 [Source:HGNC Symbol;Acc:HGNC:18131]	387597	Q71H61	GO:0009749//response to glucose;GO:0030073//insulin secretion;GO:0030154//cell differentiation;GO:0031016//pancreas development;GO:0031016//pancreas development;GO:0043484//regulation of RNA splicing;GO:0043484//regulation of RNA splicing;GO:0048873//homeostasis of number of cells within a tissue;GO:0050868//negative regulation of T cell activation;GO:0050868//negative regulation of T cell activa…	GO:0005634//nucleus;GO:0005783//endoplasmic reticulum;GO:0005789//endoplasmic reticulum membrane;GO:0005923//bicellular tight junction;GO:0016020//membrane;GO:0016020//membrane;GO:0016021//integral component of membrane;GO:0030054//cell junction;GO:0070160//tight junction;GO:0070160//tight junction;GO:0016020//membrane;GO:0016021//integral component of membrane;GO:0016020//membrane;GO:0016021//in…	-	-
ENSG00000082497	131.977	177.039	86.9142	0.490931	-1.02641	0.00908401	0.602522	1	210232796	210246631	+	5470	SERTAD4	GO:0005515;GO:0005634;GO:0005634;	-	-	S	2S9V2;35AH3;39IP9;3BGGK;3CYZ1;3J8D5;486KS;490F1;4MAVQ;4N5ZE	SERTA domain containing 4 [Source:HGNC Symbol;Acc:HGNC:25236]	56256	Q9NUC0	-	GO:0005634//nucleus;GO:0005634//nucleus;	GO:0005515//protein binding;	-
ENSG00000166986	4114.8	2852.87	5376.73	1.88467	0.914316	0.00916345	0.604821	12	57475445	57517569	+	7028	MARS1	GO:0000049;GO:0000166;GO:0000166;GO:0003723;GO:0004812;GO:0004812;GO:0004825;GO:0004825;GO:0004825;GO:0004825;GO:0004825;GO:0005524;GO:0005524;GO:0005634;GO:0005730;GO:0005730;GO:0005737;GO:0005737;GO:0005829;GO:0005829;GO:0005829;GO:0005829;GO:0006412;GO:0006418;GO:0006418;GO:0006418;GO:0006431;GO:0006431;GO:0009303;GO:0016020;GO:0016874;GO:0017101;GO:0017101;GO:0036120;GO:0070062;GO:0071364;GO:…	K01874	EC:6.1.1.10	O;J	KOG0867;KOG1247;35FN6;38BWQ;3B9DQ;3CV3C;3J8W4;487FC;491MS;4M70J;4N2IU	methionyl-tRNA synthetase 1 [Source:HGNC Symbol;Acc:HGNC:6898]	4141	P56192	GO:0006412//translation;GO:0006418//tRNA aminoacylation for protein translation;GO:0006418//tRNA aminoacylation for protein translation;GO:0006418//tRNA aminoacylation for protein translation;GO:0006431//methionyl-tRNA aminoacylation;GO:0006431//methionyl-tRNA aminoacylation;GO:0009303//rRNA transcription;GO:0036120//cellular response to platelet-derived growth factor stimulus;GO:0071364//cellula…	GO:0005634//nucleus;GO:0005730//nucleolus;GO:0005730//nucleolus;GO:0005737//cytoplasm;GO:0005737//cytoplasm;GO:0005829//cytosol;GO:0005829//cytosol;GO:0005829//cytosol;GO:0005829//cytosol;GO:0016020//membrane;GO:0017101//aminoacyl-tRNA synthetase multienzyme complex;GO:0017101//aminoacyl-tRNA synthetase multienzyme complex;GO:0070062//extracellular exosome;GO:0005634//nucleus;GO:0005730//nucleolu…	GO:0000049//tRNA binding;GO:0000166//nucleotide binding;GO:0000166//nucleotide binding;GO:0003723//RNA binding;GO:0004812//aminoacyl-tRNA ligase activity;GO:0004812//aminoacyl-tRNA ligase activity;GO:0004825//methionine-tRNA ligase activity;GO:0004825//methionine-tRNA ligase activity;GO:0004825//methionine-tRNA ligase activity;GO:0004825//methionine-tRNA ligase activity;GO:0004825//methionine-tRN…	ko00970(Aminoacyl-tRNA biosynthesis);ko00450(Selenocompound metabolism)
ENSG00000158352	24.6229	12.1209	37.1249	3.06288	1.61489	0.00922835	0.604821	X	50586796	50814302	-	15184	SHROOM4	GO:0001725;GO:0003779;GO:0005515;GO:0005654;GO:0005737;GO:0005856;GO:0005884;GO:0005912;GO:0005925;GO:0007015;GO:0007015;GO:0007420;GO:0009898;GO:0009925;GO:0015629;GO:0016324;GO:0016324;GO:0030036;GO:0030864;GO:0030864;GO:0043231;GO:0043296;GO:0045159;GO:0050890;GO:0051015;GO:0051015;GO:0051015;GO:0051015;GO:0001725;GO:0003779;GO:0005654;GO:0005737;GO:0005856;GO:0005884;GO:0005912;GO:0005925;GO:…	K18625	-	S;Z	2QSTC;35I0Z;38FBV;3BKQZ;3CSFX;3J7SR;488NU;48V0F;4M86Z;4N10Y	shroom family member 4 [Source:HGNC Symbol;Acc:HGNC:29215]	57477	Q9ULL8	GO:0007015//actin filament organization;GO:0007015//actin filament organization;GO:0007420//brain development;GO:0030036//actin cytoskeleton organization;GO:0050890//cognition;GO:0007015//actin filament organization;GO:0007015//actin filament organization;GO:0007420//brain development;GO:0030036//actin cytoskeleton organization;GO:0050890//cognition;GO:0007015//actin filament organization;GO:0007…	GO:0001725//stress fiber;GO:0005654//nucleoplasm;GO:0005737//cytoplasm;GO:0005856//cytoskeleton;GO:0005884//actin filament;GO:0005912//adherens junction;GO:0005925//focal adhesion;GO:0009898//cytoplasmic side of plasma membrane;GO:0009925//basal plasma membrane;GO:0015629//actin cytoskeleton;GO:0016324//apical plasma membrane;GO:0016324//apical plasma membrane;GO:0030864//cortical actin cytoskele…	GO:0003779//actin binding;GO:0005515//protein binding;GO:0045159//myosin II binding;GO:0051015//actin filament binding;GO:0051015//actin filament binding;GO:0051015//actin filament binding;GO:0051015//actin filament binding;GO:0003779//actin binding;GO:0045159//myosin II binding;GO:0051015//actin filament binding;GO:0051015//actin filament binding;GO:0051015//actin filament binding;GO:0051015//ac…	-
ENSG00000184564	4.31891	8.63782	0	0	-Inf	0.00924771	0.604821	13	85792790	85806683	-	4416	SLITRK6	GO:0001964;GO:0002088;GO:0002093;GO:0005515;GO:0005886;GO:0005886;GO:0005886;GO:0005887;GO:0005887;GO:0007409;GO:0007409;GO:0007409;GO:0007409;GO:0007416;GO:0007416;GO:0007601;GO:0007601;GO:0007605;GO:0008344;GO:0009986;GO:0016020;GO:0016021;GO:0016021;GO:0016021;GO:0021562;GO:0031223;GO:0035264;GO:0042472;GO:0043010;GO:0048812;GO:0050896;GO:0051965;GO:0051965;GO:0060005;GO:0060007;GO:0060384;GO:…	K25837	-	-	-	SLIT and NTRK like family member 6 [Source:HGNC Symbol;Acc:HGNC:23503]	84189	Q9H5Y7	GO:0001964//startle response;GO:0002088//lens development in camera-type eye;GO:0002093//auditory receptor cell morphogenesis;GO:0007409//axonogenesis;GO:0007409//axonogenesis;GO:0007409//axonogenesis;GO:0007409//axonogenesis;GO:0007416//synapse assembly;GO:0007416//synapse assembly;GO:0007601//visual perception;GO:0007601//visual perception;GO:0007605//sensory perception of sound;GO:0008344//adu…	GO:0005886//plasma membrane;GO:0005886//plasma membrane;GO:0005886//plasma membrane;GO:0005887//integral component of plasma membrane;GO:0005887//integral component of plasma membrane;GO:0009986//cell surface;GO:0016020//membrane;GO:0016021//integral component of membrane;GO:0016021//integral component of membrane;GO:0016021//integral component of membrane;GO:0071944//cell periphery;GO:0005886//p…	GO:0005515//protein binding;GO:0005515//protein binding;	-
ENSG00000184730	4.27645	0.353294	8.19961	23.209	4.53661	0.00927193	0.604821	16	28494643	28498964	+	3792	APOBR	GO:0005886;GO:0005886;GO:0006629;GO:0006641;GO:0006869;GO:0006869;GO:0006869;GO:0006897;GO:0008202;GO:0008203;GO:0016020;GO:0030228;GO:0030228;GO:0030229;GO:0034361;GO:0034362;GO:0042627;	-	-	S;T;U	2SSHE;359AU;39TH1;3BHBC;3CSWP;3JG39;484P4;4997Y;4METV;4MSQ4	apolipoprotein B receptor [Source:HGNC Symbol;Acc:HGNC:24087]	55911	Q0VD83	GO:0006629//lipid metabolic process;GO:0006641//triglyceride metabolic process;GO:0006869//lipid transport;GO:0006869//lipid transport;GO:0006869//lipid transport;GO:0006897//endocytosis;GO:0008202//steroid metabolic process;GO:0008203//cholesterol metabolic process;	GO:0005886//plasma membrane;GO:0005886//plasma membrane;GO:0016020//membrane;GO:0034361//very-low-density lipoprotein particle;GO:0034362//low-density lipoprotein particle;GO:0042627//chylomicron;	GO:0030228//lipoprotein particle receptor activity;GO:0030228//lipoprotein particle receptor activity;GO:0030229//very-low-density lipoprotein particle receptor activity;	-
[truncated: 15,544 more rows]
