# Supplementary material for: IKIP downregulates THBS1/FAK signaling to suppress migration and invasion by glioblastoma cells
Source: Oncol Res. 2024 Jun 20;32(7):1173–84. doi: 10.32604/or.2024.042456 (PMC11211642; doi:10.32604/or.2024.042456)
Supplement: Supplementary file 6 [file OncolRes-32-42456-s002.xlsx]

## Sheet: Sheet1
Table S2:The list of differentially expressed genes between U87-vector and U87-IKIP cells
id	symbol	baseMean	baseMean_control	baseMean_treat	foldChange(treat/control)(treat/control)	log2FoldChange	pval	padj
ENSG00000133048	CHI3L1	322.32	2.19756	642.443	292.343	8.19152	3.83e-07	1.21e-05
ENSG00000129988	LBP	44.3039	0.638504	87.9693	137.774	7.10616	4.22e-07	1.32e-05
ENSG00000110195	FOLR1	21.1906	0.339114	42.0421	123.976	6.95392	5.39e-08	2.3e-06
ENSG00000108846	ABCC3	58.6146	1.00699	116.222	115.415	6.85069	1.15e-07	4.34e-06
ENSG00000164418	GRIK2	15.4817	0.309741	30.6537	98.9656	6.62886	1.07e-08	5.68e-07
ENSG00000123838	C4BPA	16.2929	0.328763	32.257	98.1163	6.61642	1.94e-06	4.68e-05
ENSG00000137975	CLCA2	178.498	3.87075	353.126	91.2294	6.51143	5.68e-05	0.000767316
ENSG00000151834	GABRA2	28.1975	0.657525	55.7374	84.7685	6.40546	1.03e-19	4.9e-17
ENSG00000146250	PRSS35	25.6053	0.648855	50.5618	77.9246	6.28401	0.000434475	0.00395095
ENSG00000149451	ADAM33	37.4667	1.00699	73.9265	73.4133	6.19797	0.000435492	0.0039559
ENSG00000143416	SELENBP1	12.3883	0.339114	24.4374	72.0626	6.17118	0.00145379	0.0102255
ENSG00000136160	EDNRB	11.0911	0.309741	21.8725	70.6152	6.14191	4.81e-07	1.45e-05
ENSG00000135472	FAIM2	69.8853	2.18721	137.583	62.9036	5.97507	0.000184432	0.0019732
ENSG00000149575	SCN2B	10.0385	0.328763	19.7483	60.0687	5.90854	0.00139867	0.00992138
ENSG00000110665	C11orf21	29.4696	1.00699	57.9323	57.5301	5.84625	0.000239611	0.00243473
ENSG00000197405	C5AR1	8.71162	0.309741	17.1135	55.251	5.78793	0.000181519	0.00194876
ENSG00000168453	HR	37.2044	1.32708	73.0816	55.0694	5.78318	0.000113681	0.00134303
ENSG00000177098	SCN4B	78.5407	2.99328	154.088	51.478	5.68588	0.000108789	0.00129715
ENSG00000126785	RHOJ	25.4044	0.996639	49.8121	49.9801	5.64328	7.92e-07	2.21e-05
ENSG00000111341	MGP	16.8833	0.678228	33.0884	48.7865	5.60841	0.00238607	0.0151427
ENSG00000143365	RORC	48.2074	1.94657	94.4682	48.5307	5.60083	2.4e-07	7.99e-06
ENSG00000170412	GPRC5C	23.8234	0.987969	46.6589	47.2271	5.56154	7.19e-05	0.000932763
ENSG00000110786	PTPN5	7.3032	0.309741	14.2967	46.1568	5.52847	1.57e-05	0.000265595
ENSG00000139567	ACVRL1	23.0338	0.986288	45.0814	45.7082	5.51438	1.98e-07	6.85e-06
ENSG00000162692	VCAM1	29.7417	1.27701	58.2065	45.5804	5.51034	0.00156547	0.0108373
ENSG00000133055	MYBPH	7.86524	0.339114	15.3914	45.387	5.50421	0.00289153	0.0175075
ENSG00000164188	RANBP3L	224.518	9.7054	439.33	45.2666	5.50037	0.000797432	0.00640437
ENSG00000108602	ALDH3A1	109.092	4.78263	213.401	44.6201	5.47962	5.72e-54	1.91e-50
ENSG00000151883	PARP8	21.6665	0.996639	42.3364	42.4791	5.40868	3.37e-14	6.4e-12
ENSG00000169550	MUC15	13.4351	0.619483	26.2507	42.3752	5.40515	1.35e-05	0.000235048
ENSG00000078018	MAP2	35.5958	1.65585	69.5357	41.994	5.39211	4.61e-06	9.72e-05
ENSG00000099282	TSPAN15	20.6988	0.987969	40.4096	40.9017	5.35409	1.1e-07	4.18e-06
ENSG00000111348	ARHGDIB	20.5552	0.986288	40.1241	40.6819	5.34632	7.3e-11	7.01e-09
ENSG00000076554	TPD52	26.7072	1.30638	52.108	39.8873	5.31786	9.84e-17	3.1e-14
ENSG00000124839	RAB17	78.2062	3.91047	152.502	38.9984	5.28534	0.000995824	0.00755118
ENSG00000057294	PKP2	6.61694	0.339114	12.8948	38.0249	5.24887	5.07e-05	0.000696672
ENSG00000125675	GRIA3	12.5345	0.667876	24.401	36.5353	5.19122	1.4e-08	7.14e-07
ENSG00000149256	TENM4	29.2924	1.57808	57.0067	36.1241	5.17489	0.000698873	0.00573991
ENSG00000120708	TGFBI	986.608	54.1565	1919.06	35.4355	5.14712	1.23e-46	2.57e-43
ENSG00000163485	ADORA1	50.7211	2.84642	98.5958	34.6386	5.11431	0.000124439	0.00144929
ENSG00000133985	TTC9	5.7844	0.328763	11.24	34.1889	5.09546	0.000214806	0.00223572
ENSG00000183486	MX2	5.40757	0.309741	10.5054	33.9167	5.08392	0.000393793	0.00364248
ENSG00000141431	ASXL3	22.6488	1.31673	43.9809	33.4016	5.06184	9.37e-05	0.00114972
ENSG00000134247	PTGFRN	294.665	17.3151	572.015	33.0357	5.04595	8.63e-18	3.07e-15
ENSG00000163618	CADPS	17.0848	1.00699	33.1625	32.9323	5.04143	5.05e-11	4.93e-09
ENSG00000250305	TRMT9B	5.19617	0.309741	10.0826	32.5517	5.02466	0.00166753	0.0113931
ENSG00000115165	CYTIP	5.10689	0.309741	9.90404	31.9752	4.99888	0.000683843	0.00564128
ENSG00000074047	GLI2	5.5799	0.339114	10.8207	31.9087	4.99588	0.000294171	0.00288387
ENSG00000101197	BIRC7	5.52069	0.339114	10.7023	31.5595	4.98	0.0102643	0.0461674
ENSG00000154529	CNTNAP3B	5.02911	0.309741	9.74848	31.473	4.97604	0.002869	0.0174025
ENSG00000117266	CDK18	77.8334	4.86739	150.799	30.9816	4.95334	0.000314086	0.00304162
ENSG00000142619	PADI3	24.9436	1.56773	48.3195	30.8214	4.94586	0.000128864	0.00149032
ENSG00000141753	IGFBP4	3940.38	251.703	7629.05	30.3098	4.92171	2.72e-08	1.28e-06
ENSG00000104415	CCN4	832.562	53.6792	1611.45	30.0199	4.90785	7.22e-06	0.000142145
ENSG00000178573	MAF	59.8657	3.91047	115.821	29.6181	4.88841	2.49e-17	8.31e-15
ENSG00000125378	BMP4	4.72199	0.309741	9.13423	29.4899	4.88215	0.00125548	0.0091186
ENSG00000214842	RAD51AP2	4.69672	0.309741	9.08369	29.3267	4.87414	0.0012773	0.0092329
ENSG00000111181	SLC6A12	28.8822	1.91719	55.8473	29.1297	4.86442	0.00352871	0.0203556
ENSG00000158966	CACHD1	9.96984	0.667876	19.2718	28.8554	4.85077	9.46e-07	2.56e-05
ENSG00000103313	MEFV	4.86462	0.328763	9.40047	28.5935	4.83762	0.000983253	0.00747962
ENSG00000106714	CNTNAP3	14.4047	0.986288	27.823	28.2098	4.81813	3.8e-09	2.29e-07
ENSG00000102349	KLF8	14.2725	0.977618	27.5674	28.1985	4.81755	2.07e-05	0.000333064
ENSG00000135636	DYSF	76.2878	5.2272	147.348	28.1888	4.81705	5.03e-05	0.000694253
ENSG00000164197	RNF180	4.74017	0.328763	9.15157	27.8364	4.7989	0.00124007	0.0090342
ENSG00000188158	NHS	23.0177	1.5971	44.4382	27.8243	4.79827	1.45e-13	2.45e-11
ENSG00000151320	AKAP6	13.9956	0.977618	27.0136	27.6321	4.78827	7.16e-08	2.93e-06
ENSG00000132911	NMUR2	8.8446	0.619483	17.0697	27.5548	4.78423	6.39e-06	0.000128074
ENSG00000185352	HS6ST3	13.8233	0.977618	26.669	27.2796	4.76975	8.97e-09	4.87e-07
ENSG00000170293	CMTM8	4.3626	0.309741	8.41545	27.1693	4.76391	0.0022592	0.0145098
ENSG00000196730	DAPK1	54.7616	3.91215	105.611	26.9956	4.75465	4.56e-28	3.81e-25
ENSG00000112655	PTK7	405.292	29.0275	781.557	26.9247	4.75086	6.06e-13	9.12e-11
ENSG00000156298	TSPAN7	4.56345	0.328763	8.79814	26.7614	4.74208	0.00166082	0.0113703
ENSG00000174607	UGT8	13.3088	0.967266	25.6503	26.5184	4.72892	2.03e-08	9.95e-07
ENSG00000171714	ANO5	4.22056	0.309741	8.13138	26.2522	4.71436	0.00295185	0.0177568
ENSG00000131459	GFPT2	12.5053	0.929224	24.0813	25.9155	4.69574	7.62e-08	3.08e-06
ENSG00000121871	SLITRK3	52.3016	3.91746	100.686	25.7018	4.6838	7.79e-05	0.000992673
ENSG00000196344	ADH7	4.35501	0.328763	8.38127	25.4934	4.67205	0.00299397	0.0179513
ENSG00000196616	ADH1B	20.7188	1.56773	39.8699	25.4316	4.66855	0.00115091	0.00847168
ENSG00000146151	HMGCLL1	4.06291	0.309741	7.81608	25.2342	4.65731	0.00389518	0.0219605
ENSG00000165821	SALL2	4.0203	0.309741	7.73086	24.9591	4.64149	0.00400668	0.0224527
ENSG00000147255	IGSF1	105.823	8.18775	203.459	24.8492	4.63513	1.67e-06	4.12e-05
ENSG00000169083	AR	29.4867	2.28568	56.6877	24.8013	4.63234	1.89e-12	2.54e-10
ENSG00000196422	PPP1R26	12.818	1.01734	24.6186	24.1989	4.59687	6.03e-07	1.76e-05
ENSG00000180638	SLC47A2	89.0222	7.08229	170.962	24.1394	4.59332	1.35e-07	4.93e-06
ENSG00000156453	PCDH1	3.85225	0.309741	7.39477	23.874	4.57737	0.00619277	0.0313771
ENSG00000113504	SLC12A7	12.3907	0.996639	23.7848	23.865	4.57683	9.65e-08	3.73e-06
ENSG00000144115	THNSL2	12.1408	0.987969	23.2937	23.5773	4.55933	1.33e-07	4.88e-06
ENSG00000074370	ATP2A3	12.4708	1.01734	23.9243	23.5164	4.5556	3.36e-06	7.36e-05
ENSG00000089472	HEPH	87.9392	7.18244	168.696	23.4873	4.55381	7.02e-14	1.28e-11
ENSG00000149212	SESN3	240.349	19.7533	460.945	23.3351	4.54443	1.52e-06	3.82e-05
ENSG00000137558	PI15	23.1881	1.92586	44.4503	23.0807	4.52862	5.26e-07	1.56e-05
ENSG00000179399	GPC5	4.03548	0.339114	7.73185	22.8001	4.51097	0.00396648	0.0222867
ENSG00000134533	RERG	354.536	29.8392	679.232	22.7631	4.50862	2.86e-05	0.000435741
ENSG00000162490	DRAXIN	7.92251	0.667876	15.1772	22.7245	4.50618	2.68e-05	0.000411276
ENSG00000064042	LIMCH1	39.3083	3.33938	75.2773	22.5423	4.49456	2.04e-20	1.07e-17
ENSG00000127241	MASP1	611.685	53.5404	1169.83	21.8495	4.44953	0.000231428	0.00237324
ENSG00000164761	TNFRSF11B	2514.83	220.603	4809.05	21.7996	4.44623	1.74e-06	4.25e-05
ENSG00000164107	HAND2	7.36336	0.667876	14.0588	21.0501	4.39575	0.00933802	0.0428195
ENSG00000198108	CHSY3	22.0798	2.00363	42.1561	21.0399	4.39505	2.52e-07	8.37e-06
ENSG00000107099	DOCK8	13.8917	1.27701	26.5063	20.7566	4.3755	3.91e-08	1.76e-06
ENSG00000078596	ITM2A	3.55415	0.328763	6.77953	20.6214	4.36607	0.00911746	0.0420971
ENSG00000103241	FOXF1	14.2871	1.33575	27.2385	20.3919	4.34992	2.24e-08	1.09e-06
ENSG00000162654	GBP4	9.89902	0.929224	18.8688	20.306	4.34383	4.44e-06	9.44e-05
ENSG00000198910	L1CAM	20.7943	1.95524	39.6334	20.2704	4.3413	0.000114925	0.00135581
ENSG00000115616	SLC9A2	6.95931	0.657525	13.2611	20.1682	4.33401	0.000134528	0.00153818
ENSG00000145423	SFRP2	215.021	20.3307	409.711	20.1523	4.33287	1.13e-07	4.28e-06
ENSG00000117594	HSD11B1	13.8986	1.33575	26.4615	19.8101	4.30817	0.0020764	0.0136614
ENSG00000072163	LIMS2	10.3436	0.996639	19.6907	19.7571	4.3043	2.44e-06	5.67e-05
ENSG00000186847	KRT14	36.6134	3.56101	69.6658	19.5635	4.29009	2.95e-18	1.14e-15
ENSG00000167771	RCOR2	9.72522	0.967266	18.4832	19.1087	4.25616	0.000128241	0.00148665
ENSG00000133019	CHRM3	108.884	11.0515	206.717	18.7049	4.22534	9.26e-37	1.19e-33
ENSG00000004399	PLXND1	109.47	11.1189	207.822	18.6908	4.22426	9.17e-05	0.00113015
ENSG00000263155	MYZAP	6.38567	0.648855	12.1225	18.6829	4.22365	0.000317196	0.00306463
ENSG00000127951	FGL2	15.8442	1.61612	30.0722	18.6076	4.21782	7.37e-09	4.08e-07
ENSG00000137033	IL33	18.5069	1.90684	35.107	18.4111	4.2025	0.00730154	0.0356019
ENSG00000153993	SEMA3D	9.38367	0.967266	17.8001	18.4024	4.20183	0.00102596	0.00774102
ENSG00000077943	ITGA8	9.56605	0.987969	18.1441	18.3651	4.19889	0.00534896	0.0280724
ENSG00000187323	DCC	15.5428	1.60577	29.4797	18.3586	4.19839	2.18e-07	7.39e-06
ENSG00000132329	RAMP1	12.7407	1.32708	24.1543	18.2011	4.18595	0.00277755	0.0169339
ENSG00000172346	CSDC2	15.7479	1.64549	29.8502	18.1406	4.18115	0.000760239	0.00615599
ENSG00000171587	DSCAM	9.0174	0.948245	17.0866	18.0191	4.17146	2.01e-05	0.000326624
ENSG00000165246	NLGN4Y	9.18723	0.987969	17.3865	17.5982	4.13736	1.54e-05	0.000262183
ENSG00000007933	FMO3	66.7362	7.18412	126.288	17.5788	4.13577	2.01e-07	6.9e-06
ENSG00000149972	CNTN5	14.241	1.54871	26.9333	17.3908	4.12026	7.27e-06	0.00014282
ENSG00000154822	PLCL2	15.1064	1.65416	28.5586	17.2647	4.10975	2.48e-08	1.19e-06
ENSG00000104870	FCGRT	73.9576	8.13935	139.776	17.1728	4.10206	6.41e-15	1.47e-12
ENSG00000060718	COL11A1	156.436	17.3568	295.515	17.0259	4.08966	0.0030131	0.0180279
ENSG00000198771	RCSD1	64.0215	7.12201	120.921	16.9785	4.08564	4.7e-08	2.04e-06
ENSG00000176907	TCIM	20.0504	2.24427	37.8566	16.8681	4.07622	1.99e-10	1.67e-08
ENSG00000135083	CCNJL	5.72709	0.648855	10.8053	16.6529	4.0577	0.000923239	0.00712694
ENSG00000139117	CPNE8	5.9076	0.678228	11.137	16.4207	4.03744	0.000700867	0.00575048
ENSG00000151136	BTBD11	8.23075	0.948245	15.5132	16.36	4.0321	6.13e-05	0.00081798
ENSG00000135525	MAP7	13.6666	1.58675	25.7465	16.2259	4.02023	1.98e-07	6.85e-06
ENSG00000145703	IQGAP2	127.678	14.9083	240.448	16.1285	4.01154	2.1e-14	4.23e-12
ENSG00000127530	OR7C1	5.70911	0.667876	10.7503	16.0963	4.00866	0.00328168	0.0192894
ENSG00000126822	PLEKHG3	8.33907	0.977618	15.7005	16.06	4.0054	5.76e-05	0.000776497
ENSG00000137968	SLC44A5	8.37298	0.986288	15.7597	15.9788	3.99809	0.0024383	0.0153821
ENSG00000151090	THRB	22.024	2.60241	41.4457	15.9259	3.9933	8.45e-07	2.33e-05
ENSG00000170421	KRT8	10.9467	1.30638	20.587	15.7588	3.97809	3.35e-06	7.35e-05
ENSG00000185885	IFITM1	10.2144	1.25799	19.1707	15.2392	3.92972	0.00104777	0.00786655
ENSG00000154277	UCHL1	143.212	17.6736	268.75	15.2063	3.9266	2.09e-46	3.89e-43
ENSG00000183160	TMEM119	109.698	13.9169	205.48	14.7647	3.88408	0.00420267	0.0232623
ENSG00000149294	NCAM1	147.69	18.9035	276.476	14.6256	3.87043	1.02e-46	2.43e-43
ENSG00000138829	FBN2	34.574	4.47121	64.6767	14.4652	3.85451	1.87e-15	4.8e-13
ENSG00000276644	DACH1	5.05427	0.657525	9.45101	14.3736	3.84535	0.00267496	0.0164829
ENSG00000159339	PADI4	5.04585	0.657525	9.43417	14.348	3.84278	0.00268797	0.0165183
ENSG00000181444	ZNF467	14.6777	1.92586	27.4296	14.2428	3.83216	0.00927336	0.0426324
ENSG00000124140	SLC12A5	27.2834	3.58171	50.9851	14.2349	3.83136	0.000984329	0.00748439
ENSG00000079308	TNS1	172.567	22.7309	322.404	14.1835	3.82614	1.93e-14	3.93e-12
ENSG00000117114	ADGRL2	166.224	22.1788	310.269	13.9894	3.80627	1.99e-49	5.54e-46
ENSG00000196739	COL27A1	252.042	33.8067	470.277	13.9107	3.79813	6.89e-07	1.96e-05
ENSG00000186907	RTN4RL2	14.7918	1.99496	27.5887	13.8292	3.78964	0.00186736	0.0125027
ENSG00000170962	PDGFD	109.904	14.8422	204.965	13.8096	3.7876	0.000577341	0.00494589
ENSG00000077264	PAK3	9.40492	1.27701	17.5328	13.7296	3.77922	3.35e-05	0.000498673
ENSG00000080573	COL5A3	19.0569	2.60241	35.5115	13.6456	3.77037	0.00358805	0.0205832
ENSG00000162670	BRINP3	4.51845	0.619483	8.41743	13.5878	3.76424	0.0111366	0.0490732
ENSG00000176204	LRRTM4	176.443	24.3644	328.523	13.4837	3.75315	4.05e-10	3.09e-08
ENSG00000140511	HAPLN3	9.42754	1.30638	17.5487	13.4331	3.74772	3.31e-05	0.000495239
ENSG00000011105	TSPAN9	53.976	7.50085	100.451	13.392	3.7433	0.000212733	0.00221553
ENSG00000105696	TMEM59L	21.2915	2.96391	39.619	13.3672	3.74062	0.000413732	0.00379538
ENSG00000184730	APOBR	60.7808	8.46812	113.093	13.3552	3.73933	3.94e-13	6.21e-11
ENSG00000060656	PTPRU	34.7135	4.85005	64.5769	13.3147	3.73495	4.57e-05	0.000641715
ENSG00000104888	SLC17A7	18.9463	2.66284	35.2299	13.2302	3.72576	0.00124223	0.00903809
ENSG00000110881	ASIC1	34.6424	4.89676	64.3881	13.1491	3.7169	0.00179536	0.0121199
ENSG00000162878	PKDCC	51.5309	7.29126	95.7705	13.135	3.71534	8e-05	0.00101132
ENSG00000184012	TMPRSS2	4.37592	0.619483	8.13236	13.1277	3.71454	0.00764085	0.0368903
ENSG00000085563	ABCB1	15.8922	2.27533	29.509	12.9691	3.69701	8.4e-08	3.34e-06
ENSG00000104833	TUBB4A	9.03756	1.29771	16.7774	12.9285	3.69248	0.00267477	0.0164829
ENSG00000161381	PLXDC1	48.9424	7.20146	90.6834	12.5924	3.65448	0.000448962	0.00405839
ENSG00000172348	RCAN2	68.8557	10.1517	127.56	12.5654	3.65139	9.41e-11	8.64e-09
ENSG00000138100	TRIM54	4.20118	0.619483	7.78288	12.5635	3.65117	0.00992787	0.0449323
ENSG00000162458	FBLIM1	60.0615	8.87801	111.245	12.5304	3.64736	2.39e-07	7.99e-06
ENSG00000167157	PRRX2	28.1867	4.19084	52.1825	12.4516	3.63825	2.82e-12	3.62e-10
ENSG00000164434	FABP7	6.36658	0.948245	11.7849	12.4281	3.63554	0.00800976	0.0382404
ENSG00000167861	HID1	4.54659	0.678228	8.41496	12.4073	3.63311	0.00588511	0.0301567
ENSG00000196335	STK31	6.21651	0.929224	11.5038	12.38	3.62994	0.00133213	0.00954254
ENSG00000128340	RAC2	8.79817	1.31673	16.2796	12.3636	3.62803	8.82e-05	0.00109476
ENSG00000170454	KRT75	19.7063	2.96223	36.4503	12.3051	3.62118	0.00422407	0.0233653
ENSG00000154864	PIEZO2	89.8668	13.704	166.03	12.1154	3.59877	2.28e-06	5.39e-05
ENSG00000198626	RYR2	6.21041	0.948245	11.4726	12.0987	3.59679	0.00133643	0.0095583
ENSG00000064201	TSPAN32	71.27	10.9477	131.592	12.0201	3.58737	0.000460127	0.00413549
ENSG00000109846	CRYAB	130.079	20.1148	240.042	11.9336	3.57696	4.74e-09	2.8e-07
ENSG00000203867	RBM20	30.9733	4.82067	57.1259	11.8502	3.56684	5.64e-13	8.66e-11
ENSG00000250722	SELENOP	8.37538	1.30638	15.4444	11.8223	3.56344	0.00142682	0.0100655
ENSG00000049089	COL9A2	21.3408	3.33071	39.3508	11.8145	3.56249	8.6e-05	0.00107103
ENSG00000135549	PKIB	6.1034	0.967266	11.2395	11.6199	3.53853	0.00166392	0.0113787
ENSG00000184564	SLITRK6	256.799	40.7855	472.812	11.5926	3.53514	5.81e-06	0.000118932
ENSG00000132334	PTPRE	202.422	32.2407	372.604	11.5569	3.53069	4.42e-12	5.51e-10
ENSG00000168542	COL3A1	32.7965	5.27728	60.3157	11.4293	3.51467	0.00372421	0.0211825
ENSG00000165078	CPA6	9.91244	1.60745	18.2174	11.3331	3.50247	4.73e-05	0.00065573
ENSG00000081052	COL4A4	32.4639	5.26524	59.6626	11.3314	3.50225	2.37e-07	7.93e-06
ENSG00000108830	RND2	24.1603	3.93816	44.3824	11.2698	3.49439	0.000200093	0.00210887
ENSG00000015520	NPC1L1	11.6966	1.90684	21.4863	11.268	3.49416	0.00142653	0.0100655
ENSG00000128482	RNF112	101.003	16.5227	185.483	11.2259	3.48876	1.35e-05	0.000235048
ENSG00000106789	CORO2A	8.07604	1.3254	14.8267	11.1866	3.48369	0.000244037	0.00246621
ENSG00000173198	CYSLTR1	37.7764	6.21349	69.3393	11.1595	3.4802	7.68e-06	0.000149928
ENSG00000168398	BDKRB2	62.2262	10.3266	114.126	11.0517	3.46619	0.000777194	0.00626897
ENSG00000125510	OPRL1	9.56162	1.60577	17.5175	10.9091	3.44746	0.000176101	0.00190283
ENSG00000167600	CYP2S1	23.052	3.92082	42.1831	10.7587	3.42744	9.54e-10	6.56e-08
ENSG00000153779	TGIF2LX	11.5161	1.97426	21.0579	10.6662	3.41498	1.45e-05	0.000247877
ENSG00000198246	SLC29A3	5.68924	0.977618	10.4009	10.639	3.41129	0.00408	0.0227643
ENSG00000006283	CACNA1G	9.54606	1.64549	17.4466	10.6027	3.40636	0.00244919	0.0154333
ENSG00000144711	IQSEC1	51.1954	8.82625	93.5646	10.6007	3.40609	0.00211821	0.0138274
ENSG00000185924	RTN4RL1	69.985	12.0739	127.896	10.5928	3.40501	0.000870311	0.00681281
ENSG00000011677	GABRA3	11.6725	2.03468	21.3102	10.4735	3.38867	1.15e-05	0.000208011
ENSG00000012817	KDM5D	34.875	6.09768	63.6524	10.4388	3.38388	2.48e-13	4.02e-11
ENSG00000102290	PCDH11X	40.9364	7.17545	74.6974	10.4101	3.37992	4.41e-12	5.51e-10
ENSG00000135821	GLUL	188.008	33.1456	342.87	10.3444	3.37077	4.12e-05	0.000587462
ENSG00000165959	CLMN	18.6259	3.29099	33.9608	10.3193	3.36728	0.000126392	0.00146827
ENSG00000206190	ATP10A	5.56986	0.986288	10.1534	10.2946	3.36382	0.0035644	0.0205033
ENSG00000164344	KLKB1	5.41807	0.967266	9.86887	10.2028	3.3509	0.00452374	0.0246555
ENSG00000182050	MGAT4C	11.2188	2.00363	20.4339	10.1984	3.35028	0.0077348	0.0372255
ENSG00000112294	ALDH5A1	11.2503	2.02433	20.4763	10.1151	3.33844	2.25e-05	0.00035832
ENSG00000072818	ACAP1	163.825	29.5104	298.139	10.1028	3.33669	4.64e-07	1.42e-05
ENSG00000091490	SEL1L3	314.947	57.0223	572.873	10.0465	3.32862	1.36e-07	4.97e-06
ENSG00000099139	PCSK5	23.5077	4.26861	42.7468	10.0142	3.32398	1.33e-09	8.85e-08
ENSG00000168309	FAM107A	88.5371	16.0881	160.986	10.0065	3.32287	0.00201949	0.0133342
ENSG00000101542	CDH20	7.39362	1.3461	13.4411	9.98522	3.31979	0.00126295	0.00916041
ENSG00000125355	TMEM255A	50.3159	9.1774	91.4545	9.96519	3.3169	2.14e-10	1.77e-08
ENSG00000150471	ADGRL3	17.9827	3.29099	32.6743	9.92842	3.31156	7.54e-06	0.000147739
ENSG00000172350	ABCG4	7.03013	1.28736	12.7729	9.92179	3.3106	0.001072	0.00801531
ENSG00000159388	BTG2	7.40673	1.35646	13.457	9.92071	3.31044	0.000648172	0.00541648
ENSG00000141338	ABCA8	7.01304	1.28736	12.7387	9.89523	3.30673	0.00707433	0.034717
ENSG00000067445	TRO	104.081	19.2426	188.918	9.81771	3.29539	1.04e-14	2.22e-12
ENSG00000125170	DOK4	18.5854	3.45555	33.7153	9.75686	3.28642	1.62e-05	0.000273377
ENSG00000186510	CLCNKA	5.20072	0.967266	9.43417	9.75343	3.28591	0.00592075	0.0302928
ENSG00000198692	EIF1AY	14.3414	2.67319	26.0095	9.72978	3.28241	0.000218576	0.00226789
ENSG00000144063	MALL	8.51002	1.58675	15.4333	9.72636	3.2819	0.00273302	0.0167381
ENSG00000165509	MAGEC3	18.9115	3.53163	34.2914	9.70979	3.27944	0.000454146	0.00409638
ENSG00000166106	ADAMTS15	214.236	40.0686	388.403	9.69346	3.27701	2.77e-20	1.4e-17
ENSG00000153707	PTPRD	79.2972	14.8495	143.745	9.6801	3.27502	1.12e-22	6.94e-20
ENSG00000139970	RTN1	22.4448	4.23755	40.6521	9.5933	3.26203	0.000759194	0.0061505
ENSG00000016391	CHDH	8.55552	1.61612	15.4949	9.58772	3.26119	0.000321947	0.00310403
ENSG00000151490	PTPRO	19.149	3.62143	34.6766	9.57538	3.25933	5.35e-05	0.000730233
ENSG00000158106	RHPN1	22.2405	4.22888	40.2521	9.51838	3.25072	0.00258019	0.0160709
ENSG00000104043	ATP8B4	6.69083	1.27701	12.1047	9.47892	3.24472	0.00173296	0.0117792
ENSG00000114948	ADAM23	33.7131	6.46449	60.9617	9.43025	3.2373	1.43e-07	5.19e-06
ENSG00000123405	NFE2	27.5369	5.28595	49.7878	9.4189	3.23556	6.55e-05	0.000864831
ENSG00000010610	CD4	11.5092	2.21658	20.8017	9.38459	3.23029	0.00386892	0.0218272
ENSG00000136842	TMOD1	112.262	21.7949	202.73	9.30168	3.21749	0.000194201	0.00205977
ENSG00000187634	SAMD11	48.2826	9.38	87.1852	9.2948	3.21642	4.34e-14	8.15e-12
ENSG00000060566	CREB3L3	20.7146	4.02964	37.3996	9.28112	3.2143	1.21e-05	0.000217404
ENSG00000167748	KLK1	5.05208	0.986288	9.11788	9.24465	3.20862	0.00748147	0.0362878
ENSG00000185052	SLC24A3	5.0511	0.986288	9.1159	9.24264	3.20831	0.00748501	0.0362878
ENSG00000109472	CPE	422.502	83.695	761.31	9.09624	3.18527	9.36e-05	0.00114972
ENSG00000135333	EPHA7	28.0609	5.56463	50.5571	9.08544	3.18356	1.08e-06	2.85e-05
ENSG00000221887	HMSD	4.93764	0.987969	8.8873	8.99553	3.16921	0.00929247	0.0426927
ENSG00000152049	KCNE4	356.568	71.48	641.655	8.97671	3.16619	2.15e-07	7.31e-06
ENSG00000141738	GRB7	6.37972	1.28736	11.4721	8.91133	3.15564	0.0027521	0.0168217
ENSG00000087266	SH3BP2	217.179	43.9945	390.363	8.87301	3.14942	2.55e-06	5.88e-05
ENSG00000198885	ITPRIPL1	6.25468	1.26834	11.241	8.86279	3.14776	0.00341505	0.0198775
ENSG00000091129	NRCAM	4.86035	0.987969	8.73273	8.83907	3.14389	0.00963608	0.0439091
ENSG00000183960	KCNH8	8.09228	1.65585	14.5287	8.7742	3.13327	0.000638474	0.00535428
ENSG00000184408	KCND2	9.16235	1.87747	16.4472	8.76032	3.13098	0.00835059	0.0394839
ENSG00000145358	DDIT4L	19.8363	4.11307	35.5595	8.64549	3.11195	0.00434923	0.0239308
ENSG00000074181	NOTCH3	74.2933	15.4186	133.168	8.63686	3.11051	0.000112128	0.0013275
ENSG00000184986	TMEM121	20.4213	4.2479	36.5946	8.61474	3.10681	0.0020947	0.0137439
ENSG00000196406	SPANXD	33.7922	7.06963	60.5147	8.5598	3.09758	5.14e-12	6.27e-10
ENSG00000104369	JPH1	27.8662	5.86739	49.8649	8.49866	3.08724	4.83e-10	3.6e-08
ENSG00000091262	ABCC6	33.1535	6.98152	59.3255	8.49751	3.08704	8.34e-07	2.31e-05
ENSG00000138400	MDH1B	10.3858	2.20623	18.5654	8.415	3.07296	0.000154934	0.00171971
ENSG00000100100	PIK3IP1	57.2953	12.1743	102.416	8.41249	3.07253	0.00118095	0.00866392
ENSG00000185201	IFITM2	27.8224	5.95382	49.691	8.34607	3.0611	4.91e-10	3.65e-08
ENSG00000172828	CES3	72.5935	15.727	129.46	8.23171	3.04119	0.00019849	0.00209594
ENSG00000221869	CEBPD	508.348	110.731	905.964	8.18168	3.0324	3.71e-07	1.18e-05
ENSG00000115252	PDE1A	36.7846	8.05292	65.5163	8.13572	3.02427	0.000713822	0.00584243
ENSG00000141574	SECTM1	269.093	58.9194	479.266	8.13427	3.02401	1.69e-16	5.24e-14
ENSG00000005379	TSPOAP1	147.905	32.5745	263.235	8.08103	3.01454	1.96e-05	0.000319584
ENSG00000162078	ZG16B	7.09665	1.56773	12.6256	8.05342	3.0096	0.00252355	0.0158124
ENSG00000242574	HLA-DMB	11.5441	2.5557	20.5325	8.03402	3.00612	0.00655391	0.0327108
ENSG00000095303	PTGS1	91.4244	20.2409	162.608	8.03362	3.00605	0.000649135	0.00541648
ENSG00000183801	OLFML1	50.096	11.1086	89.0834	8.01934	3.00348	6.69e-09	3.76e-07
ENSG00000149582	TMEM25	90.015	19.9606	160.069	8.01929	3.00347	3.5e-06	7.63e-05
ENSG00000137809	ITGA11	1777.18	394.61	3159.76	8.00729	3.00131	1.3e-05	0.000229883
ENSG00000164116	GUCY1A1	45.2312	10.0582	80.4041	7.99386	2.99889	0.00856309	0.0401365
ENSG00000088367	EPB41L1	638.771	142.536	1135.01	7.96294	2.9933	5.27e-08	2.25e-06
ENSG00000137843	PAK6	10.0752	2.284	17.8665	7.82245	2.96762	0.000239246	0.0024325
ENSG00000183833	CFAP91	31.668	7.20146	56.1346	7.7949	2.96253	0.000488727	0.00433804
ENSG00000133321	PLAAT4	20.0937	4.56968	35.6178	7.79438	2.96243	2.33e-07	7.84e-06
ENSG00000128487	SPECC1	44.0587	10.0305	78.0869	7.78491	2.96068	7.39e-05	0.000950973
ENSG00000185345	PRKN	23.2338	5.30497	41.1626	7.75925	2.95592	5.59e-07	1.65e-05
ENSG00000231389	HLA-DPA1	71.0959	16.244	125.948	7.75349	2.95485	1.2e-19	5.4e-17
ENSG00000159713	TPPP3	21.0112	4.80864	37.2138	7.73894	2.95214	0.00722541	0.0353132
ENSG00000155367	PPM1J	14.6112	3.36177	25.8606	7.69257	2.94346	0.00313276	0.0185973
ENSG00000105855	ITGB8	1178.66	272.524	2084.79	7.64994	2.93545	4.02e-08	1.79e-06
ENSG00000124766	SOX4	176.188	41.2716	311.104	7.53797	2.91418	0.000805668	0.00644881
ENSG00000166415	WDR72	18.2433	4.28931	32.1973	7.50641	2.90812	1.03e-06	2.73e-05
ENSG00000010310	GIPR	32.9421	7.75185	58.1324	7.49917	2.90673	0.00105328	0.00789367
ENSG00000117643	MAN1C1	158.012	37.3244	278.701	7.46698	2.90053	4.44e-08	1.93e-06
ENSG00000197410	DCHS2	39.7815	9.40769	70.1553	7.45723	2.89864	0.00229635	0.0146905
ENSG00000186417	GLDN	6.92734	1.64549	12.2092	7.41977	2.89137	0.0031646	0.018733
ENSG00000063127	SLC6A16	9.35728	2.2356	16.479	7.37114	2.88189	0.000775895	0.00626757
ENSG00000112414	ADGRG6	5.52975	1.3254	9.7341	7.34427	2.87662	0.00883515	0.0411754
ENSG00000173868	PHOSPHO1	12.3094	2.96054	21.6582	7.31562	2.87098	7.01e-05	0.000914382
ENSG00000183878	UTY	6.80723	1.65416	11.9603	7.23041	2.85408	0.00388478	0.0219093
ENSG00000162804	SNED1	849.352	206.605	1492.1	7.22199	2.8524	2.23e-12	2.93e-10
ENSG00000164181	ELOVL7	43.7777	10.6623	76.8932	7.21168	2.85033	7.9e-13	1.16e-10
ENSG00000121207	LRAT	18.7191	4.55933	32.8789	7.21136	2.85027	1.22e-06	3.19e-05
ENSG00000132026	RTBDN	16.068	3.91914	28.2168	7.19974	2.84794	0.00181281	0.0122158
ENSG00000067048	DDX3Y	64.3724	15.7283	113.017	7.18554	2.8451	2.56e-17	8.38e-15
ENSG00000248712	CCDC153	9.1883	2.26498	16.1116	7.11338	2.83053	0.00478463	0.0257166
ENSG00000166482	MFAP4	254.845	62.978	446.712	7.09314	2.82643	0.00262917	0.0162909
ENSG00000130224	LRCH2	6.41314	1.58675	11.2395	7.08337	2.82444	0.00620427	0.0314163
ENSG00000067646	ZFY	9.1403	2.2633	16.0173	7.07699	2.82313	0.000865316	0.00678875
ENSG00000106976	DNM1	51.2182	12.735	89.7013	7.04366	2.81633	0.00162434	0.0111711
ENSG00000143318	CASQ1	7.89446	1.96559	13.8233	7.03267	2.81407	0.00187861	0.012568
ENSG00000154265	ABCA5	40.2466	10.0462	70.447	7.01231	2.80989	7.32e-12	8.61e-10
ENSG00000164638	SLC29A4	72.933	18.2944	127.572	6.97328	2.80184	0.00011802	0.00138645
ENSG00000088280	ASAP3	167.17	41.9461	292.393	6.97069	2.8013	0.000100734	0.00121762
ENSG00000170214	ADRA1B	10.2075	2.56437	17.8506	6.96102	2.7993	0.000432436	0.00394315
ENSG00000066056	TIE1	17.837	4.48156	31.1925	6.96019	2.79913	3.43e-06	7.5e-05
ENSG00000144857	BOC	61.7453	15.5417	107.949	6.94574	2.79613	7.06e-08	2.91e-06
ENSG00000146005	PSD2	16.755	4.21853	29.2915	6.94352	2.79567	0.00293348	0.0176654
ENSG00000101265	RASSF2	32.1552	8.10299	56.2074	6.93663	2.79423	0.000574014	0.00492529
ENSG00000183762	KREMEN1	238.707	60.417	416.996	6.90197	2.78701	6.31e-07	1.82e-05
ENSG00000123338	NCKAP1L	54.6302	13.8288	95.4315	6.90092	2.78679	9.06e-15	1.99e-12
ENSG00000156966	B3GNT7	9.0612	2.29435	15.8281	6.89871	2.78633	0.000892259	0.00693264
ENSG00000114374	USP9Y	37.994	9.62931	66.3587	6.89133	2.78478	3.87e-11	3.9e-09
ENSG00000196074	SYCP2	10.2325	2.60241	17.8625	6.86384	2.77902	0.00349409	0.0202038
ENSG00000143126	CELSR2	26.3707	6.74485	45.9966	6.8195	2.76967	0.00305723	0.0182331
ENSG00000163947	ARHGEF3	29.991	7.73114	52.2508	6.75849	2.7567	3.89e-09	2.34e-07
ENSG00000143512	HHIPL2	51.9159	13.3926	90.4392	6.75294	2.75552	9.84e-08	3.79e-06
ENSG00000123892	RAB38	23.8557	6.15643	41.555	6.74986	2.75486	1.24e-07	4.65e-06
ENSG00000166816	LDHD	25.3166	6.54225	44.0909	6.73941	2.75262	0.000681664	0.00563165
ENSG00000132000	PODNL1	28.9306	7.53889	50.3223	6.67502	2.73877	0.0060225	0.0307006
ENSG00000139329	LUM	2179.23	570.051	3788.41	6.64574	2.73243	0.000326532	0.0031349
ENSG00000101188	NTSR1	9.76502	2.56437	16.9657	6.61593	2.72594	0.000797169	0.00640437
ENSG00000188613	NANOS1	418.318	110.022	726.615	6.6043	2.72341	0.000184504	0.0019732
ENSG00000143162	CREG1	202.132	53.7292	350.536	6.52411	2.70578	2.69e-05	0.000412565
ENSG00000204103	MAFB	204.709	54.6277	354.791	6.49471	2.69927	9.38e-05	0.00114972
ENSG00000132938	MTUS2	8.52549	2.27533	14.7756	6.49385	2.69907	0.00453794	0.0246973
ENSG00000132849	PATJ	20.6277	5.50757	35.7478	6.49067	2.69837	2.15e-06	5.1e-05
ENSG00000134757	DSG3	6.09095	1.62647	10.5554	6.48977	2.69817	0.00956876	0.0436499
ENSG00000173918	C1QTNF1	182.527	48.7961	316.258	6.48121	2.69626	0.000801495	0.00642465
ENSG00000135744	AGT	51.1292	13.6763	88.5821	6.47705	2.69534	0.00520558	0.0274579
ENSG00000168675	LDLRAD4	13.2091	3.54198	22.8763	6.45861	2.69122	0.00123824	0.00903252
ENSG00000101210	EEF1A2	15.5569	4.18049	26.9333	6.44262	2.68765	0.000229497	0.00236068
ENSG00000176771	NCKAP5	36.2336	9.92136	62.5459	6.30416	2.6563	0.00064609	0.00540458
ENSG00000153253	SCN3A	200.105	54.8037	345.406	6.30262	2.65595	1.68e-21	9.08e-19
ENSG00000167100	SAMD14	16.5331	4.54897	28.5172	6.26893	2.64822	0.00790726	0.0378483
ENSG00000131386	GALNT15	412.712	114.229	711.195	6.22604	2.63831	0.00377046	0.0213873
ENSG00000243244	STON1	39.7957	11.0272	68.5643	6.21776	2.63639	9.21e-10	6.41e-08
ENSG00000121753	ADGRB2	113.161	31.4657	194.856	6.19265	2.63056	0.00235271	0.0149722
ENSG00000163431	LMOD1	10.55	2.93453	18.1654	6.19022	2.62999	0.0011613	0.00853476
ENSG00000125089	SH3TC1	66.1907	18.4205	113.961	6.18662	2.62915	1.28e-12	1.77e-10
ENSG00000113212	PCDHB7	55.9295	15.5935	96.2654	6.17344	2.62607	4.68e-11	4.68e-09
ENSG00000103381	CPPED1	7.24047	2.02433	12.4566	6.15344	2.62139	0.0044426	0.024315
ENSG00000050327	ARHGEF5	37.61	10.5322	64.6878	6.14193	2.61869	3.37e-05	0.000501146
ENSG00000253846	PCDHGA10	30.3825	8.51987	52.2451	6.13214	2.61639	7.15e-06	0.000141133
ENSG00000130413	STK33	6.90042	1.94657	11.8543	6.08984	2.6064	0.00680957	0.0336822
ENSG00000110002	VWA5A	47.1909	13.3752	81.0065	6.05646	2.59848	2.83e-07	9.24e-06
ENSG00000115226	FNDC4	73.8885	21.0367	126.74	6.02474	2.5909	1.37e-05	0.000236515
ENSG00000168491	CCDC110	8.86115	2.52632	15.196	6.01505	2.58858	0.0022987	0.0146957
ENSG00000166924	NYAP1	29.5587	8.45945	50.6579	5.98832	2.58215	0.00943692	0.0431656
ENSG00000274276	CBSL	13.557	3.88977	23.2243	5.97061	2.57788	0.000432111	0.00394233
ENSG00000134716	CYP2J2	9.0968	2.61444	15.5791	5.95888	2.57504	0.0018295	0.0123035
ENSG00000126803	HSPA2	37.1583	10.6847	63.6319	5.95543	2.57421	0.000105272	0.00126607
ENSG00000187244	BCAM	147.905	42.6971	253.112	5.92809	2.56757	5.54e-06	0.00011396
ENSG00000272398	CD24	79.4282	22.9368	135.92	5.92584	2.56702	6.79e-07	1.94e-05
ENSG00000157570	TSPAN18	12.7554	3.68885	21.8219	5.91565	2.56454	0.00700466	0.0344662
ENSG00000123700	KCNJ2	303.248	87.8975	518.599	5.90004	2.56073	2.58e-06	5.93e-05
ENSG00000196932	TMEM26	59.6566	17.3254	101.988	5.8866	2.55743	0.00018817	0.0020058
ENSG00000175155	YPEL2	13.3898	3.89145	22.8882	5.88167	2.55622	0.00208474	0.0136947
ENSG00000150636	CCDC102B	145.366	42.4097	248.321	5.8553	2.54974	0.000299509	0.00292536
ENSG00000067141	NEO1	89.7531	26.2241	153.282	5.84508	2.54722	7.19e-19	3e-16
ENSG00000198848	CES1	27.6609	8.1083	47.2135	5.82286	2.54173	0.000488627	0.00433804
ENSG00000129538	RNASE1	69.0392	20.2823	117.796	5.80781	2.53799	1.67e-15	4.35e-13
ENSG00000126353	CCR7	15.222	4.47988	25.9642	5.79573	2.53499	6.86e-05	0.000897017
ENSG00000171812	COL8A2	42.4836	12.5311	72.436	5.78049	2.53119	7.98e-05	0.00100964
ENSG00000167306	MYO5B	118.21	34.9246	201.495	5.76942	2.52843	3.96e-22	2.28e-19
ENSG00000069424	KCNAB2	250.879	74.1765	427.582	5.76439	2.52717	8.98e-05	0.00111055
ENSG00000266094	RASSF5	77.1772	22.852	131.502	5.75452	2.5247	0.000562574	0.00484422
ENSG00000131781	FMO5	28.4537	8.47847	48.4288	5.71198	2.51399	7.71e-08	3.1e-06
ENSG00000092758	COL9A3	15.2365	4.55933	25.9136	5.68365	2.50682	0.000409407	0.00376191
ENSG00000178026	LRRC75B	14.0685	4.20986	23.9272	5.68361	2.50681	0.000136806	0.00155996
ENSG00000162437	RAVER2	68.8477	20.6168	117.079	5.67881	2.50559	5.29e-15	1.23e-12
ENSG00000150625	GPM6A	14.219	4.25994	24.1781	5.67569	2.5048	0.00895045	0.0415557
ENSG00000157445	CACNA2D3	38.5625	11.5535	65.5716	5.67548	2.50474	9.5e-10	6.56e-08
ENSG00000144681	STAC	20.4156	6.12705	34.7041	5.66408	2.50184	5.68e-06	0.000116647
ENSG00000261150	EPPK1	6.54335	1.96559	11.1211	5.65791	2.50027	0.0104334	0.0467772
ENSG00000125354	SEPTIN6	18.3591	5.51624	31.2019	5.65636	2.49987	0.000543119	0.00470546
ENSG00000166793	YPEL4	21.8749	6.61303	37.1368	5.6157	2.48947	2.06e-06	4.94e-05
ENSG00000120322	PCDHB8	51.464	15.5935	87.3346	5.60071	2.48561	8.19e-05	0.00102661
ENSG00000163590	PPM1L	548.397	166.821	929.973	5.57468	2.47889	0.000207838	0.00217676
ENSG00000166446	CDYL2	19.4502	5.9348	32.9656	5.55463	2.47369	9.06e-06	0.000171656
ENSG00000102575	ACP5	60.8039	18.5574	103.05	5.55306	2.47328	1.11e-09	7.5e-08
ENSG00000161267	BDH1	23.3013	7.1444	39.4583	5.52297	2.46544	9.11e-06	0.000171937
ENSG00000186832	KRT16	22.8423	7.01089	38.6736	5.51622	2.46368	0.00504377	0.026782
ENSG00000171502	COL24A1	13.6039	4.17881	23.0289	5.51088	2.46228	0.000240974	0.00244309
ENSG00000142408	CACNG8	8.33663	2.56437	14.1089	5.5019	2.45993	0.00735744	0.0358118
ENSG00000172733	PURG	11.3699	3.50226	19.2376	5.49292	2.45757	0.00083997	0.00664552
ENSG00000138798	EGF	13.6888	4.22888	23.1488	5.47397	2.45259	0.000234776	0.00240167
ENSG00000170379	TCAF2	27.527	8.53553	46.5186	5.44999	2.44625	0.000171283	0.0018616
ENSG00000197457	STMN3	14.3842	4.47289	24.2955	5.43173	2.44141	0.000178059	0.00192026
ENSG00000113721	PDGFRB	1084.18	337.165	1831.19	5.43113	2.44125	0.00179559	0.0121199
ENSG00000179954	SSC5D	145.079	45.2755	244.882	5.4087	2.43528	0.000776748	0.00626839
ENSG00000004799	PDK4	64.5711	20.2082	108.934	5.39059	2.43044	1.03e-06	2.74e-05
ENSG00000158445	KCNB1	115.235	36.0751	194.394	5.3886	2.42991	0.00562441	0.0291988
ENSG00000196782	MAML3	111.559	34.9696	188.148	5.38033	2.42769	2.87e-06	6.48e-05
ENSG00000146072	TNFRSF21	118.086	37.2933	198.879	5.33283	2.4149	0.000374383	0.00349428
ENSG00000125848	FLRT3	66.9679	21.1805	112.755	5.32354	2.41238	0.00853773	0.0400513
ENSG00000179044	EXOC3L1	28.8351	9.12033	48.55	5.32327	2.41231	0.000347448	0.0033005
ENSG00000100626	GALNT16	512.337	162.295	862.379	5.31364	2.4097	0.00537958	0.0281724
ENSG00000114279	FGF12	73.5765	23.3453	123.808	5.30332	2.4069	0.000566735	0.00487503
ENSG00000085871	MGST2	16.3615	5.24791	27.475	5.23543	2.38831	7.54e-05	0.000966876
ENSG00000205189	ZBTB10	10.1186	3.25126	16.986	5.22442	2.38527	0.00205029	0.0135162
ENSG00000133135	RNF128	85.8806	27.6002	144.161	5.22318	2.38493	1.47e-07	5.31e-06
ENSG00000006042	TMEM98	10.3274	3.32036	17.3345	5.22066	2.38423	0.00166652	0.0113908
ENSG00000160932	LY6E	173.807	55.9025	291.713	5.21824	2.38356	2.66e-06	6.08e-05
ENSG00000168477	TNXB	92.4317	29.9083	154.955	5.18101	2.37323	8.11e-05	0.00101931
ENSG00000117016	RIMS3	28.3958	9.20146	47.5902	5.17202	2.37073	1.11e-05	0.000202024
ENSG00000164056	SPRY1	58.042	18.8101	97.274	5.17138	2.37055	0.000347733	0.0033005
ENSG00000100234	TIMP3	562.426	183.144	941.708	5.14189	2.3623	1.17e-06	3.07e-05
ENSG00000170044	ZPLD1	17.1227	5.57667	28.6688	5.14085	2.36201	5.64e-05	0.000764527
ENSG00000250510	GPR162	135.24	44.1363	226.343	5.12828	2.35848	1.41e-06	3.6e-05
ENSG00000165795	NDRG2	79.1893	25.8763	132.502	5.1206	2.35631	0.00104827	0.00786674
ENSG00000165125	TRPV6	23.738	7.7829	39.6932	5.10005	2.35051	3.27e-06	7.22e-05
ENSG00000104998	IL27RA	8.86592	2.9225	14.8093	5.06735	2.34123	0.00438789	0.0240801
ENSG00000162645	GBP2	452.542	149.292	755.792	5.06249	2.33985	8.39e-06	0.00016119
ENSG00000186684	CYP27C1	85.9743	28.4757	143.473	5.03843	2.33297	7.45e-08	3.03e-06
ENSG00000105664	COMP	7.70489	2.56605	12.8437	5.00526	2.32345	0.00923408	0.0424946
ENSG00000122862	SRGN	55.4345	18.4936	92.3753	4.99499	2.32048	0.00473691	0.0255423
ENSG00000176658	MYO1D	43.4018	14.5434	72.2603	4.96859	2.31284	1.57e-09	1.02e-07
ENSG00000133056	PIK3C2B	86.3548	29.0118	143.698	4.95308	2.30833	0.000887685	0.00690353
ENSG00000083290	ULK2	9.61709	3.23224	16.0019	4.95072	2.30764	0.00364745	0.0208452
ENSG00000126561	STAT5A	16.714	5.62338	27.8047	4.94448	2.30582	9.51e-05	0.00116227
ENSG00000107186	MPDZ	62.0307	20.9438	103.118	4.92353	2.29969	2.96e-12	3.78e-10
ENSG00000187889	FYB2	10.6078	3.58171	17.6339	4.92333	2.29963	0.00213814	0.0139304
ENSG00000073849	ST6GAL1	338.789	114.49	563.088	4.91821	2.29813	0.000354661	0.00335403
ENSG00000185499	MUC1	78.3339	26.5742	130.094	4.89548	2.29145	1.77e-14	3.7e-12
ENSG00000185053	SGCZ	55.4278	18.8568	91.9989	4.87882	2.28653	4.61e-05	0.000644359
ENSG00000161921	CXCL16	18.1184	6.1651	30.0717	4.87774	2.28621	6.23e-05	0.000828373
ENSG00000126950	TMEM35A	36.7616	12.5622	60.961	4.85274	2.2788	0.000200535	0.00211219
ENSG00000135074	ADAM19	24.7179	8.44741	40.9883	4.85217	2.27863	2.12e-05	0.000341483
ENSG00000099957	P2RX6	233.172	79.722	386.622	4.84963	2.27787	0.000584566	0.00498478
ENSG00000168386	FILIP1L	724.09	248.001	1200.18	4.83941	2.27483	0.000609679	0.00515942
ENSG00000162433	AK4	191.752	66.0011	317.503	4.81058	2.26621	8.58e-25	6.23e-22
ENSG00000076344	RGS11	49.0131	16.8999	81.1264	4.80042	2.26316	3.03e-09	1.88e-07
ENSG00000107731	UNC5B	215.404	74.3955	356.412	4.79078	2.26026	6.64e-06	0.000131961
ENSG00000174672	BRSK2	68.2324	23.6965	112.768	4.75887	2.25062	0.000400235	0.00368777
ENSG00000081138	CDH7	166.002	57.6551	274.349	4.75845	2.25049	7.47e-23	4.8e-20
ENSG00000176049	JAKMIP2	56.8127	19.8087	93.8166	4.73614	2.24371	1.88e-05	0.000307054
ENSG00000197183	NOL4L	50.476	17.6391	83.3129	4.72318	2.23976	0.00644884	0.032312
ENSG00000103034	NDRG4	37.1408	13.0361	61.2455	4.69814	2.23209	0.00094224	0.00724017
ENSG00000090339	ICAM1	34.4081	12.0809	56.7353	4.69629	2.23152	1.62e-06	4.01e-05
ENSG00000172318	B3GALT1	22.0524	7.74318	36.3616	4.69595	2.23142	0.00228149	0.0146168
ENSG00000171992	SYNPO	655.841	230.771	1080.91	4.68392	2.22772	6.89e-05	0.000900491
ENSG00000166387	PPFIBP2	35.3497	12.4547	58.2447	4.67654	2.22544	7.46e-08	3.03e-06
ENSG00000198133	TMEM229B	35.1569	12.3906	57.9231	4.67476	2.22489	0.000266546	0.00265354
ENSG00000101276	SLC52A3	38.2598	13.5341	62.9855	4.65383	2.21842	0.000526479	0.00460222
ENSG00000118402	ELOVL4	11.1601	3.95019	18.37	4.65041	2.21736	0.00216694	0.0140632
ENSG00000204580	DDR1	714.483	253.503	1175.46	4.63688	2.21315	3.42e-05	0.000505924
ENSG00000139132	FGD4	8.28596	2.94152	13.6304	4.63379	2.21219	0.00919379	0.0423558
ENSG00000128849	CGNL1	38.6587	13.7384	63.5789	4.62783	2.21033	0.00150403	0.0105167
ENSG00000183114	FAM43B	58.9075	20.9382	96.8769	4.62681	2.21002	0.00151215	0.0105516
ENSG00000197496	SLC2A10	218.277	77.9484	358.606	4.60055	2.20181	1.1e-08	5.78e-07
ENSG00000109339	MAPK10	45.9244	16.4256	75.4233	4.59182	2.19907	0.000497199	0.00439455
ENSG00000189283	FHIT	20.9858	7.5112	34.4604	4.58787	2.19782	8.03e-05	0.00101134
ENSG00000142102	PGGHG	75.8303	27.1747	124.486	4.58095	2.19565	0.00324279	0.0190944
ENSG00000130649	CYP2E1	55.8447	20.0216	91.6677	4.57844	2.19486	7.63e-05	0.000977201
ENSG00000051523	CYBA	31.7553	11.394	52.1166	4.57404	2.19347	4.51e-07	1.39e-05
ENSG00000143341	HMCN1	519.7	186.484	852.917	4.57367	2.19335	0.000878809	0.00685543
ENSG00000111799	COL12A1	3099.48	1116.07	5082.89	4.55426	2.18722	1.46e-07	5.28e-06
ENSG00000130635	COL5A1	3199.56	1153.53	5245.58	4.54742	2.18505	0.000126297	0.00146819
ENSG00000187492	CDHR4	28.9683	10.4441	47.4925	4.54733	2.18502	0.00217974	0.0141025
ENSG00000144645	OSBPL10	37.4409	13.5448	61.337	4.52844	2.17902	7.73e-08	3.1e-06
ENSG00000143847	PPFIA4	119.126	43.2592	194.994	4.50756	2.17235	2.96e-10	2.42e-08
ENSG00000143226	FCGR2A	34.9615	12.7004	57.2227	4.5056	2.17172	0.00091562	0.00708177
ENSG00000188112	C6orf132	16.1632	5.87606	26.4504	4.50138	2.17037	0.000290456	0.00285752
ENSG00000175274	TP53I11	4272.31	1557.39	6987.23	4.48652	2.1656	4.4e-07	1.37e-05
ENSG00000174469	CNTNAP2	48.9514	17.9276	79.9751	4.46102	2.15737	0.00461453	0.0250035
ENSG00000065833	ME1	179.054	65.72	292.387	4.44899	2.15348	2.74e-22	1.64e-19
ENSG00000128872	TMOD2	29.4852	10.8299	48.1405	4.44515	2.15223	0.00142135	0.0100397
ENSG00000099953	MMP11	106.73	39.2139	174.247	4.4435	2.1517	0.00153999	0.0107012
ENSG00000175463	TBC1D10C	15.0277	5.52827	24.5271	4.43666	2.14947	0.00770116	0.037104
ENSG00000130881	LRP3	9.69896	3.57136	15.8266	4.43153	2.1478	0.00551742	0.0287757
ENSG00000136378	ADAMTS7	342.554	126.652	558.456	4.40938	2.14058	9.16e-06	0.000172243
ENSG00000172345	STARD5	80.8551	29.9233	131.787	4.40415	2.13886	8e-05	0.00101132
ENSG00000135439	AGAP2	28.4913	10.5478	46.4347	4.4023	2.13826	0.00220078	0.0142221
ENSG00000107738	VSIR	76.9719	28.5051	125.439	4.40057	2.13769	0.00216114	0.0140365
ENSG00000162755	KLHDC9	9.58284	3.55234	15.6133	4.39523	2.13594	0.00652887	0.0326151
ENSG00000185215	TNFAIP2	943.98	351.318	1536.64	4.37393	2.12893	0.00229545	0.0146905
ENSG00000169031	COL4A3	16.3715	6.12705	26.616	4.34402	2.11903	0.000367292	0.00344791
ENSG00000172893	DHCR7	130.346	48.8826	211.81	4.33303	2.11538	6.21e-06	0.000125508
ENSG00000185633	NDUFA4L2	109.243	40.9732	177.514	4.33244	2.11518	0.000322146	0.00310403
ENSG00000173157	ADAMTS20	24.9314	9.38867	40.474	4.31095	2.108	1.64e-05	0.000275641
ENSG00000135424	ITGA7	345.678	130.378	560.978	4.30269	2.10524	0.00372167	0.0211811
ENSG00000140931	CMTM3	185.756	70.0707	301.442	4.30197	2.105	2.71e-07	8.93e-06
ENSG00000165794	SLC39A2	9.39716	3.56269	15.2316	4.27532	2.09603	0.00785675	0.0377029
ENSG00000221890	NPTXR	246.323	93.4484	399.198	4.27185	2.09486	2.79e-05	0.00042655
ENSG00000147082	CCNB3	11.1986	4.24958	18.1476	4.27044	2.09438	0.00847064	0.0398373
ENSG00000008277	ADAM22	377.945	143.722	612.168	4.25939	2.09065	0.00345649	0.0200558
ENSG00000112183	RBM24	24.5118	9.33859	39.6849	4.24956	2.08731	0.00460686	0.02497
ENSG00000180481	GLIPR1L2	10.2019	3.88977	16.5141	4.24553	2.08594	0.00553645	0.0288389
ENSG00000198478	SH3BGRL2	21.0682	8.0339	34.1024	4.24482	2.0857	0.000967833	0.00738924
ENSG00000185585	OLFML2A	594.662	226.787	962.536	4.24422	2.0855	0.000139097	0.00158176
ENSG00000135916	ITM2C	136.754	52.2063	221.302	4.23898	2.08372	2.06e-16	6.25e-14
ENSG00000182489	XKRX	9.41928	3.6094	15.2292	4.21931	2.07701	0.00781289	0.0375689
ENSG00000241322	CDRT1	13.269	5.08901	21.4489	4.21476	2.07545	0.00766117	0.0369564
ENSG00000147488	ST18	34.2202	13.1436	55.2968	4.20712	2.07283	0.000499625	0.004409
ENSG00000103485	QPRT	645.152	248.496	1041.81	4.19245	2.06779	3.21e-05	0.000481185
ENSG00000143028	SYPL2	32.2657	12.4287	52.1027	4.19214	2.06769	1.26e-06	3.28e-05
ENSG00000123342	MMP19	112.741	43.4948	181.988	4.18413	2.06493	1.3e-07	4.82e-06
ENSG00000095752	IL11	30.9388	11.9807	49.8968	4.16476	2.05823	0.000574052	0.00492529
ENSG00000006118	TMEM132A	351.852	136.29	567.414	4.16327	2.05772	0.000119802	0.00140147
ENSG00000169184	MN1	342.321	132.605	552.038	4.16301	2.05763	8.77e-15	1.95e-12
ENSG00000198832	SELENOM	55.1692	21.4592	88.8793	4.14178	2.05025	0.000735669	0.00598605
ENSG00000186340	THBS2	200.744	78.7858	322.703	4.09595	2.0342	2.41e-05	0.000376317
ENSG00000092096	SLC22A17	36.5045	14.3666	58.6424	4.08187	2.02923	0.0001645	0.00180907
ENSG00000048740	CELF2	51.2469	20.1909	82.303	4.07625	2.02724	6.53e-09	3.7e-07
ENSG00000183248	PRR36	12.351	4.86739	19.8345	4.07499	2.0268	0.00729549	0.0355828
ENSG00000117069	ST6GALNAC5	198.418	78.4103	318.426	4.06102	2.02184	0.00330887	0.019381
ENSG00000146530	VWDE	29.6998	11.7401	47.6595	4.05956	2.02132	4.89e-06	0.000102086
ENSG00000142700	DMRTA2	71.3432	28.2728	114.414	4.04678	2.01677	2.69e-11	2.85e-09
ENSG00000138316	ADAMTS14	262.066	103.936	420.195	4.04282	2.01536	1.5e-06	3.78e-05
ENSG00000162148	PPP1R32	13.8609	5.4989	22.2229	4.04134	2.01483	0.00164673	0.0113018
ENSG00000249158	PCDHA11	11.3633	4.50925	18.2174	4.04001	2.01436	0.00462135	0.0250312
ENSG00000111907	TPD52L1	142.45	56.5597	228.339	4.03714	2.01333	0.0113833	0.049858
ENSG00000146411	SLC2A12	93.4877	37.3037	149.672	4.01225	2.00441	7.14e-05	0.000927245
ENSG00000184545	DUSP8	66.4176	26.5132	106.322	4.01016	2.00366	0.00184909	0.0124147
ENSG00000114200	BCHE	2679.98	1073.41	4286.54	3.99336	1.9976	0.000993124	0.00753653
ENSG00000136457	CHAD	27.4268	11.0255	43.8281	3.97516	1.99101	0.000179175	0.00192855
ENSG00000111087	GLI1	77.8204	31.3098	124.331	3.971	1.9895	0.000259726	0.00259803
ENSG00000137486	ARRB1	164.709	66.5351	262.882	3.95103	1.98223	2.7e-16	7.78e-14
ENSG00000054690	PLEKHH1	107.439	43.4584	171.421	3.94447	1.97983	3.18e-06	7.07e-05
ENSG00000111700	SLCO1B3	29.9657	12.1396	47.7918	3.93685	1.97704	6.58e-06	0.000131096
ENSG00000186862	PDZD7	88.2803	35.788	140.773	3.93352	1.97582	0.0105127	0.0469807
ENSG00000085741	WNT11	15.2372	6.21349	24.2608	3.90454	1.96515	0.0011611	0.00853476
ENSG00000162426	SLC45A1	95.8762	39.2105	152.542	3.89033	1.95989	1.3e-05	0.000229883
ENSG00000002587	HS3ST1	56.2111	23.0236	89.3987	3.88292	1.95714	1.44e-05	0.000245908
ENSG00000137878	GCOM1	37.8688	15.5117	60.2258	3.8826	1.95702	0.00375217	0.0213125
ENSG00000168952	STXBP6	11.9521	4.91746	18.9867	3.86109	1.94901	0.00448592	0.0244973
ENSG00000112561	TFEB	38.3	15.7594	60.8406	3.8606	1.94882	0.0064065	0.0321673
ENSG00000011028	MRC2	1765.92	727.36	2804.49	3.85571	1.947	7.12e-06	0.000140826
ENSG00000137801	THBS1	1934.04	796.805	3071.27	3.85448	1.94654	4.32e-18	1.6e-15
ENSG00000170485	NPAS2	29.6856	12.2438	47.1275	3.84911	1.94452	1.23e-05	0.000219383
ENSG00000101938	CHRDL1	379.489	156.736	602.242	3.8424	1.94201	0.00014443	0.00162801
ENSG00000117600	PLPPR4	253.334	104.743	401.926	3.83727	1.94008	4.01e-08	1.79e-06
ENSG00000186897	C1QL4	18.22	7.54057	28.8994	3.83252	1.93829	0.0107504	0.0477748
ENSG00000152578	GRIA4	29.6876	12.3215	47.0537	3.81882	1.93313	1.23e-05	0.000219383
ENSG00000132879	FBXO44	86.8035	36.037	137.57	3.81746	1.93261	5.05e-05	0.000695544
ENSG00000203780	FANK1	38.2732	15.8959	60.6506	3.81549	1.93187	0.00270814	0.0166138
ENSG00000179542	SLITRK4	278.653	115.886	441.42	3.80908	1.92944	0.0002434	0.00246174
ENSG00000284691	-	30.7924	12.8128	48.7721	3.80651	1.92847	0.00534868	0.0280724
ENSG00000136869	TLR4	90.4945	37.7413	143.248	3.79552	1.9243	1.06e-06	2.81e-05
ENSG00000121594	CD80	17.8239	7.4421	28.2057	3.79002	1.9222	0.000682985	0.00563978
ENSG00000102362	SYTL4	51.5613	21.544	81.5787	3.78662	1.92091	0.00023924	0.0024325
ENSG00000154721	JAM2	501.612	209.669	793.555	3.7848	1.92022	0.000198107	0.00209321
ENSG00000163328	GPR155	71.494	29.9013	113.087	3.782	1.91915	0.00163661	0.011237
ENSG00000059915	PSD	11.0635	4.62842	17.4987	3.78069	1.91865	0.00644436	0.032312
ENSG00000102038	SMARCA1	1021	427.619	1614.38	3.77526	1.91658	3.58e-15	8.43e-13
ENSG00000112276	BVES	56.5181	23.7432	89.2931	3.76079	1.91103	2.04e-07	6.98e-06
ENSG00000103742	IGDCC4	294.787	124.142	465.432	3.74917	1.90657	0.000829273	0.00657788
ENSG00000114841	DNAH1	137.008	57.7128	216.304	3.74794	1.9061	0.000479535	0.00427006
ENSG00000198673	TAFA2	52.5875	22.1788	82.9962	3.74214	1.90386	2.51e-08	1.2e-06
ENSG00000106483	SFRP4	329.239	138.954	519.523	3.73882	1.90258	0.000325489	0.00312986
ENSG00000168071	CCDC88B	122.18	51.777	192.584	3.71948	1.8951	8.82e-05	0.00109476
ENSG00000186868	MAPT	58.9827	25.0275	92.9378	3.71342	1.89275	0.00184976	0.0124147
ENSG00000183111	ARHGEF37	22.2791	9.45777	35.1004	3.71127	1.89191	0.000162533	0.00179334
ENSG00000139985	ADAM21	24.5873	10.451	38.7235	3.70523	1.88956	8.48e-05	0.00105847
ENSG00000166450	PRTG	78.4177	33.3518	123.484	3.70246	1.88848	9.15e-11	8.45e-09
ENSG00000005249	PRKAR2B	53.7341	22.8727	84.5955	3.69853	1.88695	2.26e-08	1.1e-06
ENSG00000105784	RUNDC3B	31.4546	13.4373	49.4718	3.68167	1.88036	0.000237627	0.00242047
ENSG00000106511	MEOX2	39.884	17.0437	62.7242	3.6802	1.87978	0.00239165	0.0151452
ENSG00000174669	SLC29A2	24.2345	10.3957	38.0733	3.66242	1.8728	0.00210821	0.0137947
ENSG00000185920	PTCH1	95.5877	41.0035	150.172	3.66242	1.8728	0.00140552	0.00995623
ENSG00000152527	PLEKHH2	212.457	91.2478	333.667	3.65671	1.87055	0.000197896	0.00209231
ENSG00000162944	RFTN2	17.9995	7.73114	28.2678	3.65636	1.87041	0.0050008	0.0265961
ENSG00000119227	PIGZ	193.432	83.1352	303.728	3.65342	1.86925	0.000203828	0.00213879
ENSG00000188060	RAB42	45.2041	19.4662	70.942	3.64437	1.86567	0.0103095	0.0463081
ENSG00000213760	ATP6V1G2	27.3669	11.8005	42.9333	3.63826	1.86325	3.99e-05	0.000572488
ENSG00000137942	FNBP1L	244.146	105.313	382.98	3.63659	1.86259	2.38e-15	5.85e-13
ENSG00000133134	BEX2	16.1019	6.95214	25.2516	3.63221	1.86085	0.00150902	0.0105386
ENSG00000173641	HSPB7	280.447	121.377	439.517	3.6211	1.85643	4.82e-06	0.000100579
ENSG00000108176	DNAJC12	17.2443	7.47148	27.017	3.61603	1.8544	0.00110958	0.00823068
ENSG00000119772	DNMT3A	163.129	71.1915	255.066	3.58282	1.84109	1.82e-08	9.08e-07
ENSG00000215788	TNFRSF25	26.2991	11.4891	41.1091	3.5781	1.83919	0.000600201	0.00509469
ENSG00000172667	ZMAT3	2867.15	1255.45	4478.86	3.56755	1.83493	0.000273643	0.00271288
ENSG00000189064	GAGE2A	14.2723	6.25321	22.2913	3.56477	1.83381	0.00304258	0.0181587
ENSG00000003137	CYP26B1	119.532	52.5304	186.534	3.55098	1.82822	6.71e-09	3.76e-07
ENSG00000029534	ANK1	435.121	191.375	678.867	3.54732	1.82673	5.14e-25	3.9e-22
ENSG00000139200	PIANP	64.8435	28.5899	101.097	3.53612	1.82217	5.31e-09	3.07e-07
ENSG00000180875	GREM2	16.9744	7.49554	26.4533	3.52921	1.81935	0.00149316	0.010454
ENSG00000177875	CCDC184	16.0422	7.10635	24.9781	3.5149	1.81348	0.00211324	0.0138113
ENSG00000091428	RAPGEF4	18.3309	8.1497	28.5121	3.49854	1.80675	0.00105267	0.00789263
ENSG00000011465	DCN	1111.12	494.195	1728.04	3.49668	1.80599	4.31e-06	9.23e-05
ENSG00000276600	RAB7B	162.798	72.7179	252.878	3.47752	1.79806	1.44e-06	3.66e-05
ENSG00000181804	SLC9A9	488.046	218.014	758.079	3.47721	1.79793	0.000119211	0.00139749
ENSG00000119630	PGF	55.6633	25.0252	86.3014	3.44857	1.786	4.4e-06	9.37e-05
ENSG00000175344	CHRNA7	19.4344	8.7952	30.0737	3.41933	1.77371	0.000878635	0.00685543
ENSG00000170989	S1PR1	72.6882	32.9069	112.469	3.41781	1.77307	0.00147476	0.0103425
ENSG00000182463	TSHZ2	274.211	124.265	424.158	3.41334	1.77119	0.000821781	0.00653707
ENSG00000132563	REEP2	369.747	167.648	571.846	3.411	1.77019	1.63e-07	5.79e-06
ENSG00000268655	-	93.5516	42.4618	144.641	3.40639	1.76824	0.000373599	0.00349243
ENSG00000076706	MCAM	42.173	19.1441	65.2018	3.40584	1.76801	5.31e-06	0.00011005
ENSG00000196220	SRGAP3	85.8647	39.0513	132.678	3.39753	1.76449	4.96e-06	0.00010337
ENSG00000108821	COL1A1	11036	5021.74	17050.3	3.39529	1.76354	1.56e-06	3.92e-05
ENSG00000261115	TMEM178B	39.756	18.0921	61.4199	3.39484	1.76334	0.000377127	0.00350774
ENSG00000128606	LRRC17	77.8693	35.4783	120.26	3.38968	1.76115	0.00269209	0.0165336
ENSG00000138061	CYP1B1	107.687	49.0835	166.291	3.38793	1.7604	7.26e-12	8.6e-10
ENSG00000113532	ST8SIA4	18.658	8.50952	28.8066	3.38522	1.75925	0.00119816	0.00877475
ENSG00000221955	SLC12A8	357.612	163.438	551.785	3.3761	1.75536	1.53e-08	7.69e-07
ENSG00000286190	-	577.706	264.257	891.155	3.37231	1.75374	3.19e-06	7.08e-05
ENSG00000141068	KSR1	23.435	10.7365	36.1334	3.36549	1.75082	0.000322202	0.00310403
ENSG00000085662	AKR1B1	10514.2	4823.68	16204.6	3.35939	1.7482	0.00376186	0.021353
ENSG00000183688	RFLNB	29.3288	13.465	45.1927	3.3563	1.74687	6.55e-05	0.000864831
ENSG00000148180	GSN	3007.86	1381.2	4634.52	3.35542	1.74649	0.000209951	0.00219202
ENSG00000167676	PLIN4	124.688	57.294	192.082	3.35256	1.74526	0.00590066	0.0302085
ENSG00000149527	PLCH2	19.0137	8.73981	29.2875	3.35105	1.74461	0.00411211	0.0228747
ENSG00000171951	SCG2	36.7051	16.8792	56.531	3.34916	1.7438	1.12e-05	0.000203401
ENSG00000152580	IGSF10	43.307	19.9399	66.6742	3.34376	1.74147	0.00243185	0.015353
ENSG00000170667	RASA4B	12.7033	5.85367	19.5529	3.34028	1.73997	0.00811101	0.0386134
ENSG00000185561	TLCD2	34.6955	16.0207	53.3703	3.33133	1.7361	1.74e-05	0.000287777
ENSG00000168672	LRATD2	24.0869	11.1396	37.0342	3.32455	1.73316	0.00322148	0.0190024
ENSG00000133216	EPHB2	377.464	174.669	580.259	3.32204	1.73207	7.64e-22	4.26e-19
ENSG00000196154	S100A4	1462.22	677.41	2247.04	3.3171	1.72992	2.25e-30	2.21e-27
ENSG00000158423	RIBC1	16.6057	7.6931	25.5184	3.31705	1.7299	0.00310673	0.0184756
ENSG00000227234	SPANXB1	478.72	222.064	735.376	3.31155	1.72751	1.72e-23	1.15e-20
ENSG00000119280	C1orf198	708.718	328.833	1088.6	3.31051	1.72705	0.00198039	0.0131228
ENSG00000274750	H3C6	42.1512	19.568	64.7344	3.30817	1.72604	0.000372452	0.00348365
ENSG00000105270	CLIP3	157.423	73.1999	241.647	3.30119	1.72299	1.26e-05	0.000223183
ENSG00000240184	PCDHGC3	1322.46	615.466	2029.45	3.29742	1.72134	0.000106823	0.00128011
ENSG00000101134	DOK5	53.8552	25.0652	82.6453	3.29721	1.72124	2.82e-07	9.24e-06
ENSG00000172264	MACROD2	42.9847	20.0303	65.9391	3.29197	1.71895	0.0109338	0.0483712
ENSG00000198732	SMOC1	273.13	127.347	418.913	3.28955	1.71789	1.4e-05	0.000241303
ENSG00000196405	EVL	15.9324	7.45077	24.4139	3.2767	1.71224	0.00372245	0.0211811
ENSG00000186806	VSIG10L	17.4386	8.16006	26.7171	3.27413	1.71111	0.00224478	0.0144394
ENSG00000175745	NR2F1	758.23	355.023	1161.44	3.27144	1.70993	1.12e-05	0.000204494
ENSG00000122035	RASL11A	93.4675	43.8143	143.121	3.26654	1.70776	1.94e-10	1.65e-08
ENSG00000165507	DEPP1	43.8369	20.6134	67.0603	3.25324	1.70188	0.00221356	0.0142936
ENSG00000104081	BMF	113.436	53.4312	173.44	3.24605	1.69869	7.59e-05	0.000972207
ENSG00000168702	LRP1B	172.973	81.4817	264.464	3.24568	1.69852	0.000915982	0.00708177
ENSG00000137491	SLCO2B1	27.8733	13.1346	42.6121	3.24426	1.69789	0.000135636	0.00154768
ENSG00000205593	DENND6B	36.3438	17.1509	55.5367	3.23813	1.69516	0.00582322	0.0299346
ENSG00000073910	FRY	15.886	7.5112	24.2608	3.22996	1.69151	0.00375172	0.0213125
ENSG00000162493	PDPN	595.59	281.728	909.452	3.22812	1.69069	0.000355955	0.00336135
ENSG00000149260	CAPN5	992.281	469.858	1514.7	3.22375	1.68874	0.00088748	0.00690353
ENSG00000160539	PLPP7	13.4846	6.39707	20.5721	3.21587	1.68521	0.00886376	0.0412909
ENSG00000244486	SCARF2	34.9708	16.5901	53.3515	3.21586	1.6852	2.88e-05	0.000437927
ENSG00000053108	FSTL4	25.2428	12.0188	38.4669	3.20057	1.67833	0.00239999	0.015192
ENSG00000169660	HEXD	188.214	89.7096	286.719	3.19608	1.6763	0.00103246	0.007776
ENSG00000187134	AKR1C1	1605.2	765.24	2445.16	3.19528	1.67594	0.00795263	0.0380404
ENSG00000139178	C1RL	953.27	454.544	1452	3.1944	1.67555	4.47e-05	0.00062918
ENSG00000103942	HOMER2	92.5935	44.1847	141.002	3.1912	1.6741	5.26e-10	3.89e-08
ENSG00000131094	C1QL1	78.8741	37.6578	120.09	3.18899	1.6731	1.1e-08	5.77e-07
ENSG00000170624	SGCD	37.5983	18.0053	57.1913	3.17635	1.66737	1.78e-05	0.000292842
ENSG00000183508	TENT5C	36.173	17.3254	55.0206	3.17572	1.66708	2.42e-05	0.000377578
ENSG00000067113	PLPP1	696.719	333.808	1059.63	3.17437	1.66647	0.00083884	0.00664115
ENSG00000180739	S1PR5	44.2381	21.2186	67.2576	3.16975	1.66437	4.27e-06	9.17e-05
ENSG00000166741	NNMT	816.89	392.036	1241.74	3.16742	1.66331	8.99e-11	8.34e-09
ENSG00000115297	TLX2	96.2973	46.2167	146.378	3.16721	1.66321	0.000334484	0.0032002
ENSG00000103723	AP3B2	15.9749	7.67408	24.2757	3.16334	1.66145	0.00588178	0.0301489
ENSG00000006432	MAP3K9	27.3025	13.1363	41.4688	3.15682	1.65847	0.000230764	0.00237023
ENSG00000113361	CDH6	283.774	136.763	430.786	3.14987	1.65529	9.41e-07	2.55e-05
ENSG00000135931	ARMC9	1628.9	785.948	2471.86	3.14507	1.65309	2.29e-05	0.000363585
ENSG00000035664	DAPK2	15.7825	7.62002	23.9451	3.14239	1.65186	0.00430289	0.0236992
ENSG00000179627	ZBTB42	55.0537	26.5856	83.5218	3.14161	1.65151	7.91e-07	2.21e-05
ENSG00000198879	SFMBT2	42.5981	20.5927	64.6034	3.1372	1.64948	9.26e-06	0.000174072
ENSG00000182836	PLCXD3	142.009	68.7142	215.305	3.13333	1.6477	4.1e-05	0.000585267
ENSG00000133687	TMTC1	38.7151	18.7583	58.6719	3.12778	1.64514	2.17e-05	0.000347317
ENSG00000222009	BTBD19	543.696	264.129	823.263	3.1169	1.64011	6.84e-05	0.000895941
ENSG00000115935	WIPF1	43.4286	21.1514	65.7059	3.10646	1.63527	7.88e-06	0.000152644
ENSG00000138735	PDE5A	994.951	489.928	1499.97	3.06162	1.6143	2.87e-17	9.21e-15
ENSG00000130653	PNPLA7	66.7541	32.8708	100.637	3.06161	1.61429	0.0100917	0.0455258
ENSG00000007255	TRAPPC6A	33.0708	16.2977	49.8438	3.05833	1.61274	0.00488746	0.0261935
ENSG00000087303	NID2	1363.07	671.886	2054.25	3.05744	1.61232	0.000491557	0.00434862
ENSG00000156466	GDF6	1285.7	633.974	1937.42	3.056	1.61164	4.72e-09	2.79e-07
ENSG00000247746	USP51	18.3477	9.05292	27.6425	3.05343	1.61043	0.0035463	0.0204279
ENSG00000167011	NAT16	29.3343	14.5084	44.1603	3.04378	1.60586	0.00462993	0.0250544
ENSG00000012171	SEMA3B	439.358	217.866	660.849	3.03328	1.60088	0.00646983	0.0323785
ENSG00000100429	HDAC10	14.6237	7.25153	21.9958	3.03326	1.60087	0.00800527	0.0382404
ENSG00000151388	ADAMTS12	785.067	389.324	1180.81	3.03298	1.60074	7.89e-05	0.00100163
ENSG00000177374	HIC1	88.1869	43.7354	132.638	3.03274	1.60062	0.000146378	0.00164553
ENSG00000036672	USP2	38.0985	18.9639	57.2331	3.018	1.59359	0.00621558	0.0314355
ENSG00000102359	SRPX2	467.503	232.747	702.259	3.01726	1.59324	0.00107239	0.00801531
ENSG00000113209	PCDHB5	117.997	58.7458	177.249	3.01722	1.59322	2.39e-09	1.52e-07
ENSG00000071246	VASH1	123.098	61.3026	184.893	3.01607	1.59267	1.34e-07	4.89e-06
ENSG00000174938	SEZ6L2	296.512	147.855	445.17	3.01085	1.59017	4.17e-05	0.00059333
ENSG00000141441	GAREM1	49.1954	24.5342	73.8566	3.01035	1.58993	5.01e-06	0.000104133
ENSG00000149577	SIDT2	335.949	167.613	504.286	3.00864	1.58911	3.35e-06	7.35e-05
ENSG00000108924	HLF	94.293	47.158	141.428	2.99903	1.58449	5.54e-05	0.000752542
ENSG00000171298	GAA	670.79	335.829	1005.75	2.99484	1.58248	0.000879038	0.00685543
ENSG00000152127	MGAT5	694.312	347.623	1041	2.99463	1.58238	5.34e-06	0.000110461
ENSG00000134013	LOXL2	2660.93	1334.65	3987.21	2.98745	1.57891	3.09e-09	1.91e-07
ENSG00000186439	TRDN	37.2923	18.7233	55.8613	2.98352	1.57701	4.65e-05	0.000648918
ENSG00000105894	PTN	168.664	84.8492	252.48	2.97563	1.5732	1.07e-12	1.52e-10
ENSG00000182326	C1S	2979.82	1502.83	4456.81	2.9656	1.56833	4.57e-06	9.66e-05
ENSG00000188760	TMEM198	69.3925	35.0077	103.777	2.96442	1.56775	0.00747461	0.0362659
ENSG00000234068	PAGE2	51.4146	25.9885	76.8407	2.95671	1.56399	3.58e-06	7.79e-05
ENSG00000155760	FZD7	557.375	281.754	832.996	2.95646	1.56387	0.000540067	0.00468666
ENSG00000109944	JHY	70.1558	35.4833	104.828	2.9543	1.56282	1.72e-07	6.04e-06
ENSG00000123560	PLP1	296.582	150.051	443.113	2.95308	1.56222	2.55e-06	5.88e-05
ENSG00000046774	MAGEC2	133.417	67.5564	199.277	2.94979	1.56061	4.73e-11	4.7e-09
ENSG00000196139	AKR1C3	376.675	191.292	562.059	2.93823	1.55495	0.00287988	0.0174492
ENSG00000107551	RASSF4	222.249	113.017	331.482	2.93303	1.55239	0.00755244	0.0365268
ENSG00000009694	TENM1	432.096	220.039	644.153	2.92745	1.54965	0.00377516	0.0213994
ENSG00000176928	GCNT4	25.2235	12.9083	37.5388	2.90812	1.54009	0.00102121	0.00771687
ENSG00000163704	PRRT3	211.506	108.317	314.696	2.90532	1.5387	8.58e-06	0.000164285
ENSG00000144488	ESPNL	37.9748	19.4919	56.4577	2.89646	1.53429	7.1e-05	0.000923193
ENSG00000113790	EHHADH	15.0206	7.7138	22.3275	2.89448	1.5333	0.0113741	0.0498308
ENSG00000119699	TGFB3	50.0302	25.6984	74.362	2.89364	1.53289	0.0112606	0.0494633
ENSG00000105767	CADM4	101.058	51.9262	150.191	2.89239	1.53226	0.000103051	0.00124231
ENSG00000184584	STING1	27.3504	14.0535	40.6474	2.89235	1.53224	0.000612822	0.00518076
ENSG00000122694	GLIPR2	166.435	85.6028	247.267	2.88854	1.53034	1.63e-06	4.05e-05
ENSG00000240764	PCDHGC5	68.9243	35.4589	102.39	2.88755	1.52985	1.97e-06	4.74e-05
ENSG00000182809	CRIP2	693.451	356.843	1030.06	2.88659	1.52937	8.26e-15	1.86e-12
ENSG00000150281	CTF1	30.9388	15.9239	45.9538	2.88583	1.52899	0.000303433	0.00295388
ENSG00000088826	SMOX	234.209	120.553	347.866	2.88559	1.52887	1.44e-07	5.22e-06
ENSG00000170899	GSTA4	177.094	91.1975	262.99	2.88374	1.52794	1.77e-05	0.000291863
ENSG00000206384	COL6A6	23.6787	12.204	35.1534	2.88047	1.5263	0.00163354	0.0112251
ENSG00000164176	EDIL3	1960.03	1010.57	2909.5	2.87909	1.52561	4.92e-25	3.9e-22
ENSG00000082014	SMARCD3	200.065	103.196	296.935	2.8774	1.52477	2.02e-10	1.69e-08
ENSG00000172379	ARNT2	80.928	41.7695	120.086	2.87498	1.52355	1.22e-07	4.59e-06
ENSG00000139209	SLC38A4	34.7755	17.9726	51.5783	2.86983	1.52097	0.00114213	0.00841931
ENSG00000116663	FBXO6	25.3471	13.1069	37.5874	2.86776	1.51992	0.00100522	0.00761553
ENSG00000105419	MEIS3	237.744	123.07	352.419	2.86357	1.51782	0.0020931	0.0137388
ENSG00000090006	LTBP4	1250.64	647.839	1853.44	2.86095	1.51649	0.00142461	0.0100584
ENSG00000169169	CPT1C	78.4139	40.6724	116.155	2.85588	1.51393	2.06e-05	0.000332915
ENSG00000106624	AEBP1	341.287	177.072	505.502	2.85478	1.51338	7.34e-05	0.000947382
ENSG00000146021	KLHL3	49.9798	25.9547	74.0049	2.85131	1.51162	1.02e-05	0.00018753
ENSG00000163491	NEK10	269.676	140.218	399.133	2.84652	1.5092	1.91e-09	1.23e-07
ENSG00000006740	ARHGAP44	130.266	67.7624	192.769	2.84478	1.50832	5.79e-05	0.000779485
ENSG00000214279	SCART1	243.793	126.94	360.645	2.84106	1.50643	0.00670875	0.0333144
ENSG00000162687	KCNT2	76.9221	40.0533	113.791	2.84099	1.50639	0.000103468	0.00124616
ENSG00000106560	GIMAP2	19.2764	10.0462	28.5066	2.83755	1.50465	0.00474469	0.025554
ENSG00000123933	MXD4	727.821	379.353	1076.29	2.83717	1.50445	4.05e-08	1.8e-06
ENSG00000150054	MPP7	22.9449	11.9704	33.9194	2.83362	1.50264	0.00217383	0.014086
ENSG00000139182	CLSTN3	566.725	295.789	837.661	2.83196	1.5018	2.99e-15	7.13e-13
ENSG00000254122	PCDHGB7	375.624	196.194	555.054	2.82911	1.50035	0.000491368	0.00434862
ENSG00000183386	FHL3	210.609	110.037	311.18	2.82796	1.49976	0.000860073	0.00676119
ENSG00000112319	EYA4	16.7773	8.77087	24.7837	2.82569	1.4986	0.0085045	0.0399628
ENSG00000206561	COLQ	66.6144	34.8604	98.3684	2.82178	1.49661	0.0047432	0.025554
ENSG00000104823	ECH1	141.759	74.2329	209.286	2.81932	1.49535	7.96e-11	7.47e-09
ENSG00000104368	PLAT	371.079	194.371	547.788	2.81826	1.4948	0.000835945	0.00662451
ENSG00000143819	EPHX1	941.051	493.233	1388.87	2.81585	1.49357	4.27e-08	1.88e-06
ENSG00000136542	GALNT5	1508.82	792.445	2225.2	2.80802	1.48955	0.00155932	0.0108085
ENSG00000184922	FMNL1	72.3461	38.056	106.636	2.80208	1.4865	0.000346137	0.00329659
ENSG00000189195	BTBD8	81.9328	43.2525	120.613	2.78858	1.47953	1.41e-07	5.12e-06
ENSG00000109625	CPZ	194.528	102.704	286.352	2.78813	1.4793	0.00283865	0.0172558
ENSG00000183346	CABCOCO1	134.767	71.2429	198.29	2.7833	1.4768	0.000793278	0.00637715
ENSG00000168056	LTBP3	1082	573.229	1590.77	2.77511	1.47254	2.05e-12	2.73e-10
ENSG00000130707	ASS1	814.076	431.334	1196.82	2.77469	1.47233	9.71e-06	0.000181098
ENSG00000111052	LIN7A	21.0037	11.1293	30.8782	2.7745	1.47223	0.00361582	0.0206928
ENSG00000157150	TIMP4	73.3299	38.8657	107.794	2.7735	1.47171	1.33e-05	0.000234014
ENSG00000177363	LRRN4CL	234.37	124.284	344.457	2.77154	1.47069	0.001654	0.0113377
ENSG00000123570	RAB9B	18.5914	9.86429	27.3185	2.76943	1.46959	0.00567956	0.0294375
ENSG00000026751	SLAMF7	23.3226	12.3803	34.265	2.76771	1.46869	0.00235463	0.0149787
ENSG00000117525	F3	83.8747	44.5686	123.181	2.76385	1.46668	1.19e-07	4.49e-06
ENSG00000112852	PCDHB2	61.837	32.8632	90.8108	2.7633	1.46639	2.27e-06	5.37e-05
ENSG00000101004	NINL	31.9052	16.9573	46.8531	2.763	1.46624	0.00625406	0.0315835
ENSG00000197467	COL13A1	73.0361	38.8387	107.233	2.761	1.46519	0.000939142	0.00722301
ENSG00000111816	FRK	32.8183	17.4693	48.1673	2.75726	1.46323	0.00836198	0.0395265
ENSG00000240038	AMY2B	117.173	62.3759	171.97	2.75699	1.46309	4.35e-06	9.29e-05
ENSG00000134853	PDGFRA	3095	1647.64	4542.37	2.7569	1.46305	9.18e-07	2.5e-05
ENSG00000185100	ADSS1	118.289	63.0471	173.531	2.7524	1.46069	5.57e-05	0.000756229
ENSG00000154358	OBSCN	37.6926	20.1148	55.2705	2.74776	1.45825	0.00306133	0.0182446
ENSG00000186918	ZNF395	758.217	405.729	1110.7	2.73755	1.45289	1.71e-19	7.35e-17
ENSG00000135298	ADGRB3	20.0157	10.7141	29.3173	2.73633	1.45224	0.00912081	0.0421009
ENSG00000088756	ARHGAP28	272.791	146.06	399.522	2.73533	1.45171	0.00356245	0.0204997
ENSG00000113758	DBN1	628.6	336.669	920.531	2.73423	1.45113	1.52e-09	9.98e-08
ENSG00000172006	ZNF554	78.389	42.0012	114.777	2.7327	1.45033	8.57e-05	0.00106759
ENSG00000211448	DIO2	59.9925	32.1716	87.8133	2.72953	1.44865	1.21e-05	0.000217404
ENSG00000107968	MAP3K8	67.9958	36.5023	99.4892	2.72556	1.44655	0.0010693	0.00799942
ENSG00000132530	XAF1	92.3391	49.5832	135.095	2.72462	1.44605	6.64e-05	0.000875285
ENSG00000112379	ARFGEF3	94.7684	50.9056	138.631	2.7233	1.44536	5.87e-08	2.49e-06
ENSG00000204967	PCDHA4	26.8262	14.4133	39.2391	2.72243	1.4449	0.00125633	0.00912083
ENSG00000072210	ALDH3A2	1575.34	847.758	2302.92	2.71648	1.44174	1.06e-19	4.92e-17
ENSG00000197872	CYRIA	63.2936	34.063	92.5242	2.71627	1.44162	0.000109428	0.00130385
ENSG00000167103	PIP5KL1	43.1559	23.2292	63.0826	2.71566	1.44131	0.000502532	0.00443231
ENSG00000106688	SLC1A1	87.2171	46.964	127.47	2.71421	1.44053	1.53e-07	5.48e-06
ENSG00000115556	PLCD4	246.369	132.856	359.882	2.70882	1.43766	0.00663865	0.0330267
ENSG00000105499	PLA2G4C	96.9646	52.3498	141.579	2.70449	1.43536	0.00158385	0.0109468
ENSG00000186952	TMEM232	26.3805	14.2561	38.505	2.70096	1.43347	0.00162618	0.0111792
ENSG00000205129	C4orf47	27.033	14.6212	39.4447	2.69778	1.43177	0.00153153	0.0106512
ENSG00000171680	PLEKHG5	111.498	60.3065	162.69	2.69771	1.43174	0.000110013	0.00130801
ENSG00000162688	AGL	577.818	312.673	842.963	2.69599	1.43082	6.97e-18	2.53e-15
ENSG00000168016	TRANK1	390.51	211.355	569.665	2.6953	1.43045	1.68e-10	1.47e-08
ENSG00000186462	NAP1L2	40.3275	21.9192	58.7359	2.67966	1.42205	0.000140358	0.0015907
ENSG00000132688	NES	412.903	224.744	601.061	2.67443	1.41923	1.92e-10	1.64e-08
ENSG00000063180	CA11	609.25	331.874	886.626	2.67157	1.41769	2.99e-05	0.000452359
ENSG00000184349	EFNA5	777.64	423.869	1131.41	2.66925	1.41643	1.91e-15	4.82e-13
ENSG00000134569	LRP4	104.76	57.1588	152.361	2.66557	1.41444	3.06e-08	1.42e-06
ENSG00000165434	PGM2L1	391.051	213.469	568.634	2.66378	1.41347	0.000510014	0.0044841
ENSG00000186469	GNG2	171.612	93.6888	249.535	2.66344	1.41329	7.82e-11	7.42e-09
ENSG00000139899	CBLN3	90.703	49.5745	131.831	2.65926	1.41102	0.0017964	0.0121199
ENSG00000076258	FMO4	41.0324	22.4662	59.5985	2.65281	1.40752	0.000147996	0.0016548
ENSG00000167733	HSD11B1L	107.85	59.0756	156.625	2.65126	1.40668	7.95e-05	0.00100753
ENSG00000092529	CAPN3	22.2448	12.1863	32.3033	2.65078	1.40642	0.00403472	0.0225796
ENSG00000100342	APOL1	238.021	130.49	345.552	2.64811	1.40496	1.35e-12	1.84e-10
ENSG00000234745	HLA-B	767.065	420.797	1113.33	2.64577	1.40369	2.52e-12	3.27e-10
ENSG00000115109	EPB41L5	53.2563	29.218	77.2946	2.64544	1.40351	0.00016356	0.00180117
ENSG00000149489	ROM1	79.366	43.5635	115.168	2.64369	1.40255	4.58e-05	0.000642726
ENSG00000125531	FNDC11	24.7459	13.5899	35.9019	2.64181	1.40153	0.00288087	0.0174492
ENSG00000133466	C1QTNF6	62.4165	34.4106	90.4224	2.62775	1.39383	0.000649038	0.00541648
ENSG00000169231	THBS3	399.426	220.596	578.256	2.62134	1.3903	1.28e-06	3.3e-05
ENSG00000115318	LOXL3	2424.04	1339.5	3508.58	2.61933	1.3892	5.78e-16	1.56e-13
ENSG00000144642	RBMS3	466.217	257.69	674.744	2.61844	1.38871	0.000953404	0.00730858
ENSG00000067992	PDK3	268.233	148.623	387.842	2.60957	1.38381	0.000107143	0.00128303
ENSG00000137501	SYTL2	373.831	207.295	540.367	2.60675	1.38225	1.01e-14	2.19e-12
ENSG00000187955	COL14A1	2209.75	1225.78	3193.73	2.60546	1.38154	0.00404356	0.0226063
ENSG00000167680	SEMA6B	299.929	166.533	433.326	2.60204	1.37965	0.00353485	0.020376
ENSG00000186496	ZNF396	57.1737	31.7481	82.5994	2.60171	1.37946	0.00663896	0.0330267
ENSG00000158186	MRAS	238.422	132.483	344.361	2.59928	1.37811	0.000716481	0.00585558
ENSG00000076356	PLXNA2	69.8089	38.8143	100.804	2.59707	1.37688	4.15e-06	8.94e-05
ENSG00000105711	SCN1B	169.362	94.1874	244.537	2.59628	1.37645	0.00606761	0.030838
ENSG00000261371	PECAM1	153.842	85.564	222.121	2.59596	1.37627	0.00448779	0.0244995
ENSG00000100271	TTLL1	74.0141	41.1761	106.852	2.595	1.37574	2.16e-06	5.13e-05
ENSG00000160460	SPTBN4	68.8021	38.2913	99.3129	2.59361	1.37496	0.00957879	0.0436719
ENSG00000109265	CRACD	62.3803	34.758	90.0027	2.58941	1.37262	8.94e-06	0.000170152
ENSG00000177483	RBM44	38.0622	21.2099	54.9146	2.5891	1.37245	0.00586761	0.0301036
ENSG00000132793	LPIN3	33.0398	18.4572	47.6224	2.58015	1.36745	0.000827766	0.00656904
ENSG00000196569	LAMA2	553.568	309.645	797.491	2.5755	1.36486	1.46e-06	3.68e-05
ENSG00000163644	PPM1K	127.182	71.1782	183.186	2.57362	1.3638	0.000715237	0.00584828
ENSG00000123612	ACVR1C	27.5582	15.4743	39.6421	2.5618	1.35716	0.00245667	0.0154571
ENSG00000114739	ACVR2B	68.6468	38.5837	98.7098	2.55833	1.3552	6.54e-06	0.000130523
ENSG00000127561	SYNGR3	78.4202	44.1173	112.723	2.55508	1.35337	0.00032582	0.00312986
ENSG00000104332	SFRP1	6781.18	3815.56	9746.8	2.55448	1.35303	5.77e-05	0.000777408
ENSG00000178695	KCTD12	229.98	129.449	330.511	2.55321	1.35231	0.00437122	0.0240281
ENSG00000198743	SLC5A3	2853.75	1606.61	4100.9	2.55252	1.35192	4.25e-08	1.87e-06
ENSG00000206052	DOK6	61.3738	34.6145	88.1331	2.54613	1.34831	5.06e-05	0.000696672
ENSG00000171631	P2RY6	107.323	60.5449	154.101	2.54523	1.3478	0.00118403	0.00868272
ENSG00000139971	ARMH4	253.573	143.358	363.788	2.53762	1.34348	0.000347316	0.0033005
ENSG00000137103	TMEM8B	264.603	149.97	379.235	2.52873	1.33842	0.00635126	0.0319379
ENSG00000141519	CCDC40	112.906	64.0021	161.811	2.52821	1.33812	2.3e-05	0.000363812
ENSG00000169851	PCDH7	468.565	265.739	671.391	2.5265	1.33714	9.17e-08	3.57e-06
ENSG00000141469	SLC14A1	2579.64	1463.98	3695.3	2.52415	1.3358	3.29e-07	1.06e-05
ENSG00000061656	SPAG4	92.7254	52.6548	132.796	2.52201	1.33457	9.08e-06	0.000171656
ENSG00000221866	PLXNA4	66.0815	37.53	94.633	2.52153	1.3343	9.38e-06	0.000175902
ENSG00000108379	WNT3	29.6196	16.8722	42.3671	2.51106	1.3283	0.00202578	0.0133705
ENSG00000144481	TRPM8	77.7241	44.3106	111.138	2.50815	1.32662	0.00201926	0.0133342
ENSG00000153790	C7orf31	49.1701	28.0342	70.3061	2.50787	1.32646	0.000107964	0.00129008
ENSG00000167107	ACSF2	541.428	308.737	774.119	2.50737	1.32618	2.35e-06	5.51e-05
ENSG00000050165	DKK3	2493.38	1422.65	3564.11	2.50526	1.32496	0.000781081	0.00629424
ENSG00000164659	ELAPOR2	30.2455	17.2584	43.2327	2.50503	1.32483	0.00369849	0.0210721
ENSG00000154917	RAB6B	53.9453	30.7874	77.1031	2.50437	1.32445	5.87e-05	0.000788215
ENSG00000178814	OPLAH	129.124	73.7182	184.53	2.50318	1.32376	2.63e-08	1.24e-06
ENSG00000123191	ATP7B	20.6142	11.7695	29.4589	2.503	1.32366	0.00900278	0.041729
ENSG00000040731	CDH10	32.6128	18.6368	46.5888	2.49982	1.32183	0.00115229	0.00847599
ENSG00000064687	ABCA7	626.905	358.601	895.209	2.4964	1.31985	0.00833481	0.0394316
ENSG00000124006	OBSL1	567.918	324.943	810.893	2.49549	1.31932	0.000109713	0.00130631
ENSG00000120693	SMAD9	21.8334	12.5064	31.1603	2.49154	1.31704	0.00715499	0.0350203
ENSG00000182568	SATB1	528.451	302.708	754.194	2.49149	1.31701	2.55e-06	5.88e-05
ENSG00000196517	SLC6A9	310.458	178.176	442.74	2.48485	1.31316	3.71e-05	0.000540458
ENSG00000075275	CELSR1	110.809	63.6112	158.008	2.48396	1.31264	1.62e-07	5.79e-06
ENSG00000090013	BLVRB	596.931	342.744	851.117	2.48325	1.31223	8.89e-10	6.24e-08
ENSG00000160325	CACFD1	82.7679	47.7184	117.817	2.46902	1.30394	2.6e-06	5.95e-05
ENSG00000102053	ZC3H12B	34.8387	20.1027	49.5746	2.46606	1.30221	0.00173322	0.0117792
ENSG00000168916	ZNF608	788.527	455.043	1122.01	2.46572	1.30201	1.43e-06	3.62e-05
ENSG00000171608	PIK3CD	137.414	79.3256	195.502	2.46455	1.30132	7.87e-05	0.00100003
ENSG00000182253	SYNM	404.985	233.852	576.118	2.4636	1.30077	1.26e-13	2.17e-11
ENSG00000129038	LOXL1	4161.63	2404.93	5918.33	2.46092	1.29919	7.43e-05	0.000954666
ENSG00000151012	SLC7A11	1380.55	797.871	1963.22	2.46058	1.299	1.91e-08	9.42e-07
ENSG00000132429	POPDC3	49.2922	28.5218	70.0626	2.45645	1.29658	0.000139769	0.00158623
ENSG00000167528	ZNF641	248.74	144.087	353.394	2.45264	1.29434	9.07e-06	0.000171656
ENSG00000111077	TNS2	1122.86	650.833	1594.9	2.45054	1.2931	0.000846192	0.00668351
ENSG00000212864	RNF208	35.208	20.4091	50.0068	2.45022	1.29291	0.00129597	0.00934366
ENSG00000197172	MAGEA6	68.5463	39.7429	97.3497	2.44949	1.29248	1.33e-05	0.000233763
ENSG00000196878	LAMB3	401.003	232.721	569.284	2.4462	1.29054	7.69e-06	0.000149928
ENSG00000166432	ZMAT1	22.8823	13.2871	32.4774	2.44428	1.28941	0.00784218	0.0376669
ENSG00000157111	TMEM171	106.68	61.9584	151.401	2.44359	1.289	0.00214713	0.013967
ENSG00000197479	PCDHB11	62.0957	36.0677	88.1236	2.44328	1.28882	0.00242616	0.0153286
ENSG00000204311	PJVK	98.4174	57.2011	139.634	2.4411	1.28753	0.00514473	0.0271884
ENSG00000129295	LRRC6	144.707	84.1616	205.252	2.43878	1.28616	1.46e-08	7.36e-07
ENSG00000013016	EHD3	149.117	86.7536	211.481	2.43772	1.28553	1.27e-05	0.000225562
ENSG00000160469	BRSK1	137.963	80.3309	195.595	2.43487	1.28384	0.00552961	0.0288123
ENSG00000185664	PMEL	32.9583	19.2326	46.6839	2.42733	1.27937	0.00562246	0.0291988
ENSG00000154678	PDE1C	266.035	155.493	376.577	2.42182	1.27609	0.00244603	0.015422
ENSG00000162576	MXRA8	259.015	151.47	366.559	2.42001	1.27501	0.00562477	0.0291988
ENSG00000101608	MYL12A	23.2472	13.6106	32.8839	2.41606	1.27265	0.00832197	0.0394043
ENSG00000187650	VMAC	91.1287	53.3588	128.899	2.4157	1.27244	0.00176308	0.0119579
ENSG00000163629	PTPN13	729.738	427.652	1031.82	2.41277	1.27069	4.73e-07	1.44e-05
ENSG00000088899	LZTS3	244.996	143.667	346.324	2.4106	1.26939	0.00710263	0.0348252
ENSG00000172572	PDE3A	70.7793	41.5135	100.045	2.40994	1.269	1.72e-05	0.000286081
ENSG00000142798	HSPG2	1753.16	1030.75	2475.57	2.40171	1.26406	0.00222687	0.0143594
ENSG00000120324	PCDHB10	67.9286	39.9562	95.9011	2.40016	1.26313	0.00022282	0.00230578
ENSG00000117461	PIK3R3	376.696	221.827	531.565	2.39631	1.26081	0.00879929	0.0410363
ENSG00000088836	SLC4A11	262.918	154.951	370.884	2.39355	1.25915	0.00340222	0.0198166
ENSG00000141448	GATA6	26.8941	15.8618	37.9264	2.39105	1.25764	0.0051683	0.0272957
ENSG00000022267	FHL1	1712.12	1010.65	2413.59	2.38816	1.2559	0.00263676	0.0163259
ENSG00000164796	CSMD3	27.5885	16.2907	38.8862	2.38701	1.25521	0.00438614	0.0240783
ENSG00000157873	TNFRSF14	172.19	101.711	242.67	2.38589	1.25452	6.65e-09	3.75e-07
ENSG00000112320	SOBP	165.48	97.7738	233.187	2.38497	1.25397	0.00681758	0.0337045
ENSG00000115255	REEP6	116.579	68.9142	164.243	2.3833	1.25296	0.0025048	0.0157126
ENSG00000135919	SERPINE2	20459.1	12099.2	28819.1	2.38189	1.25211	1.62e-19	7.11e-17
ENSG00000204262	COL5A2	8489.29	5021.82	11956.8	2.38096	1.25154	0.00095859	0.00733543
ENSG00000196208	GREB1	143.851	85.1216	202.581	2.37991	1.2509	3.68e-08	1.66e-06
ENSG00000166532	RIMKLB	96.7163	57.3914	136.041	2.37041	1.24514	2.36e-06	5.51e-05
ENSG00000256043	CTSO	108.507	64.4053	152.608	2.36949	1.24458	0.00788658	0.0377819
ENSG00000132639	SNAP25	170.128	101.023	239.232	2.36811	1.24373	0.00108076	0.00805985
ENSG00000163617	CCDC191	233.283	138.694	327.872	2.36399	1.24122	1.81e-06	4.4e-05
ENSG00000179104	TMTC2	476.331	283.267	669.394	2.36312	1.24069	6.02e-05	0.000805891
ENSG00000180914	OXTR	88.2751	52.6417	123.908	2.35381	1.23499	5.42e-06	0.00011185
ENSG00000177106	EPS8L2	573.72	342.177	805.264	2.35336	1.23472	4.14e-05	0.000589073
ENSG00000235109	ZSCAN31	160.051	95.469	224.633	2.35294	1.23447	1.75e-08	8.76e-07
ENSG00000139910	NOVA1	142.067	84.7934	199.341	2.3509	1.23322	1.65e-05	0.000276236
ENSG00000137573	SULF1	1818.25	1085.27	2551.24	2.35078	1.23314	0.00579256	0.0298656
ENSG00000197959	DNM3	48.6718	29.0689	68.2748	2.34873	1.23188	0.000292169	0.0028693
ENSG00000164050	PLXNB1	406.981	243.59	570.372	2.34153	1.22745	9.12e-06	0.000172046
ENSG00000178700	DHFR2	230.022	137.81	322.233	2.33824	1.22542	7.26e-10	5.29e-08
ENSG00000006282	SPATA20	1152.19	691.077	1613.3	2.33448	1.2231	8.1e-05	0.00101931
ENSG00000117139	KDM5B	838.962	503.513	1174.41	2.33243	1.22184	6.07e-07	1.76e-05
ENSG00000079215	SLC1A3	294.03	176.571	411.488	2.33044	1.2206	0.00209925	0.0137608
ENSG00000129667	RHBDF2	39.5885	23.7916	55.3855	2.32794	1.21906	0.00106282	0.00795447
ENSG00000159403	C1R	3149.4	1893.18	4405.61	2.32709	1.21853	1.27e-06	3.3e-05
ENSG00000025434	NR1H3	139.516	83.8742	195.158	2.3268	1.21835	0.00460657	0.02497
ENSG00000019991	HGF	1302.43	783.316	1821.54	2.32543	1.2175	1.09e-12	1.54e-10
ENSG00000163359	COL6A3	25822	15531.4	36112.5	2.32513	1.21731	7.93e-06	0.000153375
ENSG00000189129	PLAC9	87.6149	52.753	122.477	2.3217	1.21518	1.14e-05	0.000206648
ENSG00000074276	CDHR2	30.7904	18.544	43.0368	2.32079	1.21462	0.0045341	0.0246959
ENSG00000184678	H2BC21	58.7781	35.4295	82.1268	2.31804	1.2129	0.00109343	0.00813616
ENSG00000149257	SERPINH1	3769.86	2272.75	5266.97	2.31744	1.21253	3.67e-16	1.02e-13
ENSG00000163794	UCN	23.9021	14.4116	33.3926	2.31707	1.2123	0.00938262	0.0429862
ENSG00000142089	IFITM3	1156.06	698.183	1613.94	2.31163	1.20891	3.42e-10	2.69e-08
ENSG00000110455	ACCS	160.62	97.0755	224.164	2.30918	1.20738	1.08e-06	2.85e-05
ENSG00000117122	MFAP2	653.557	395.062	912.052	2.30863	1.20704	6.19e-14	1.14e-11
ENSG00000073150	PANX2	60.3298	36.4833	84.1764	2.30726	1.20618	0.000116778	0.00137475
ENSG00000122707	RECK	871.401	527.09	1215.71	2.30646	1.20568	0.004984	0.0265406
ENSG00000069399	BCL3	381.295	230.729	531.861	2.30513	1.20485	1.34e-05	0.000234518
ENSG00000173706	HEG1	10449.6	6327.27	14572	2.30304	1.20354	0.00106193	0.00795137
ENSG00000107331	ABCA2	1099.34	667.324	1531.36	2.29478	1.19836	0.000473227	0.00422289
ENSG00000005108	THSD7A	51.5769	31.3201	71.8337	2.29353	1.19757	0.00302262	0.018059
ENSG00000146374	RSPO3	33.3435	20.26	46.4271	2.29157	1.19634	0.00296366	0.0178214
ENSG00000120899	PTK2B	77.4783	47.0938	107.863	2.29038	1.19559	5.84e-05	0.000786084
ENSG00000128536	CDHR3	230.192	140.045	320.339	2.28739	1.1937	0.0112504	0.0494523
ENSG00000163596	ICA1L	218.616	133.073	304.159	2.28566	1.19261	0.000460969	0.00413782
ENSG00000186260	MRTFB	864.276	526.176	1202.38	2.28512	1.19227	2.59e-14	5.02e-12
ENSG00000180263	FGD6	77.2806	47.0731	107.488	2.28343	1.1912	2.57e-05	0.000398197
ENSG00000105290	APLP1	917.827	559.6	1276.05	2.2803	1.18922	0.00264776	0.0163774
ENSG00000108641	B9D1	193.993	118.365	269.622	2.27788	1.18769	5.27e-05	0.000722766
ENSG00000168528	SERINC2	1861.17	1135.86	2586.47	2.2771	1.1872	0.00268094	0.0165015
ENSG00000196700	ZNF512B	899.67	549.447	1249.89	2.27482	1.18575	2.62e-14	5.04e-12
ENSG00000182054	IDH2	463.003	283.166	642.841	2.2702	1.18282	0.001327	0.00952217
ENSG00000221988	PPT2	124.241	76.0947	172.387	2.26543	1.17979	6.62e-07	1.9e-05
ENSG00000144810	COL8A1	1242.03	760.748	1723.32	2.2653	1.1797	0.00221865	0.0143194
ENSG00000152217	SETBP1	67.9019	41.612	94.1919	2.26357	1.1786	0.000346387	0.00329709
ENSG00000196155	PLEKHG4	147.02	90.1037	203.935	2.26334	1.17845	1.67e-07	5.91e-06
ENSG00000185339	TCN2	265.146	162.511	367.782	2.26311	1.17831	0.00104719	0.00786574
ENSG00000179583	CIITA	58.6685	35.9886	81.3484	2.26039	1.17657	0.000210387	0.00219383
ENSG00000187164	SHTN1	162.773	100.105	225.44	2.25203	1.17122	8.93e-08	3.51e-06
ENSG00000101335	MYL9	384.707	236.985	532.429	2.24668	1.16779	0.000460214	0.00413549
ENSG00000154310	TNIK	105.615	65.0611	146.169	2.24664	1.16777	3.47e-06	7.59e-05
ENSG00000091592	NLRP1	420.278	258.923	581.632	2.24635	1.16758	0.00435979	0.0239731
ENSG00000105519	CAPS	56.4449	34.7907	78.099	2.24482	1.1666	0.000233234	0.00239029
ENSG00000166046	TCP11L2	151.329	93.3166	209.341	2.24334	1.16565	0.00603637	0.0307338
ENSG00000120327	PCDHB14	164.644	101.624	227.665	2.24026	1.16367	9.26e-08	3.6e-06
ENSG00000168890	TMEM150A	146.796	90.6157	202.976	2.23996	1.16347	2.26e-07	7.61e-06
ENSG00000000971	CFH	1684.6	1040.53	2328.67	2.23797	1.16219	0.000970496	0.00739943
ENSG00000130158	DOCK6	465.265	287.507	643.022	2.23654	1.16127	0.000545631	0.00471817
ENSG00000130702	LAMA5	2457.78	1520.85	3394.71	2.23211	1.15841	3.29e-05	0.000492998
ENSG00000086619	ERO1B	58.5527	36.2342	80.8711	2.2319	1.15827	0.000229344	0.00236056
ENSG00000149591	TAGLN	53.5987	33.1803	74.0171	2.23076	1.15753	0.000433236	0.00394613
ENSG00000176842	IRX5	94.4874	58.5603	130.414	2.22701	1.15511	3.45e-05	0.0005104
ENSG00000127412	TRPV5	28.1421	17.4416	38.8426	2.22701	1.15511	0.0084591	0.0398279
ENSG00000116991	SIPA1L2	358.296	222.139	494.453	2.22587	1.15437	1.31e-10	1.16e-08
ENSG00000126016	AMOT	336.341	208.639	464.043	2.22414	1.15325	1.43e-05	0.000244872
ENSG00000131067	GGT7	499.601	310.072	689.131	2.22249	1.15218	6.18e-07	1.79e-05
ENSG00000177706	FAM20C	6879.61	4272.1	9487.12	2.22072	1.15103	2.14e-16	6.38e-14
ENSG00000150347	ARID5B	1215.54	756.154	1674.92	2.21505	1.14734	4.37e-08	1.9e-06
ENSG00000021762	OSBPL5	160.376	99.7764	220.976	2.21472	1.14712	1.7e-07	5.99e-06
ENSG00000213983	AP1G2	123.037	76.5683	169.505	2.21378	1.14651	0.000845038	0.00667756
ENSG00000136156	ITM2B	3393.88	2112.12	4675.64	2.21372	1.14647	6.88e-09	3.84e-07
ENSG00000138604	GLCE	491.745	306.035	677.456	2.21366	1.14643	1.16e-11	1.35e-09
ENSG00000031081	ARHGAP31	379.644	236.419	522.87	2.21162	1.14511	1.81e-09	1.17e-07
ENSG00000132535	DLG4	485.77	302.553	668.988	2.21115	1.14479	0.000244301	0.00246738
ENSG00000120328	PCDHB12	65.0339	40.5339	89.534	2.20887	1.14331	0.000162714	0.00179415
ENSG00000163703	CRELD1	131.662	82.1406	181.184	2.20578	1.14129	1.02e-06	2.72e-05
ENSG00000143320	CRABP2	161.011	100.459	221.564	2.20552	1.14112	0.000240416	0.00244143
ENSG00000122861	PLAU	2172.78	1355.85	2989.71	2.20505	1.14081	0.000507927	0.00447045
ENSG00000118997	DNAH7	98.5323	61.4868	135.578	2.20499	1.14077	1.42e-05	0.000242942
ENSG00000214530	STARD10	175.191	109.344	241.039	2.2044	1.14039	4.61e-06	9.72e-05
ENSG00000072134	EPN2	234.594	146.654	322.535	2.19929	1.13704	9.78e-09	5.29e-07
ENSG00000064989	CALCRL	41.2972	25.8319	56.7625	2.19738	1.13578	0.0032981	0.0193555
ENSG00000110651	CD81	2222.76	1390.77	3054.75	2.19644	1.13517	8.56e-06	0.000164258
ENSG00000087842	PIR	105.807	66.3238	145.291	2.19063	1.13135	6.55e-06	0.000130622
ENSG00000115738	ID2	125.721	78.861	172.58	2.18841	1.12988	1.64e-06	4.05e-05
ENSG00000182957	SPATA13	33.6808	21.1374	46.2243	2.18685	1.12885	0.00517178	0.0273055
ENSG00000073756	PTGS2	519.671	326.463	712.879	2.18364	1.12674	4.4e-09	2.61e-07
ENSG00000115271	GCA	115.273	72.4552	158.092	2.18192	1.1256	4.55e-06	9.64e-05
ENSG00000197363	ZNF517	171.288	107.734	234.843	2.17984	1.12422	3.53e-05	0.000519286
ENSG00000064309	CDON	529.143	332.941	725.345	2.1786	1.1234	1.65e-11	1.87e-09
ENSG00000135740	SLC9A5	236.562	148.869	324.255	2.17812	1.12308	0.000215212	0.00223855
ENSG00000142156	COL6A1	21750.2	13708.8	29791.7	2.17319	1.11981	8.05e-05	0.0010137
ENSG00000160094	ZNF362	141.059	88.9328	193.186	2.17227	1.1192	9.6e-07	2.59e-05
ENSG00000163032	VSNL1	192.824	121.694	263.954	2.169	1.11703	7.11e-08	2.92e-06
ENSG00000275074	NUDT18	125.758	79.451	172.064	2.16566	1.11481	0.00468828	0.0253292
ENSG00000184076	UQCR10	55.4277	35.0394	75.816	2.16374	1.11352	0.00229245	0.0146781
ENSG00000170439	METTL7B	110.885	70.1845	151.586	2.15982	1.11091	0.000585493	0.00498759
ENSG00000124313	IQSEC2	374.395	236.985	511.805	2.15965	1.1108	5.95e-06	0.000121479
ENSG00000182359	KBTBD3	94.6598	59.9248	129.395	2.15929	1.11056	2.02e-05	0.00032743
ENSG00000120833	SOCS2	264.26	167.453	361.066	2.15623	1.10851	7.68e-06	0.000149928
ENSG00000168209	DDIT4	1020.44	646.873	1394.01	2.15501	1.10769	6.82e-05	0.000894355
ENSG00000105613	MAST1	67.9287	43.0862	92.7711	2.15315	1.10645	0.00491978	0.0262908
ENSG00000003249	DBNDD1	195.725	124.307	267.143	2.14906	1.1037	0.00680158	0.0336553
ENSG00000166147	FBN1	16656.2	10581.1	22731.3	2.1483	1.10319	7.1e-09	3.94e-07
ENSG00000063660	GPC1	2693.62	1712.05	3675.18	2.14665	1.10209	8.03e-05	0.00101134
ENSG00000141854	MISP3	37.9211	24.1411	51.7012	2.14163	1.09871	0.00363571	0.0207924
ENSG00000080031	PTPRH	45.7484	29.1242	62.3726	2.1416	1.09869	0.00159581	0.0110157
ENSG00000162600	OMA1	198.609	126.447	270.771	2.14138	1.09854	9.85e-08	3.79e-06
ENSG00000197381	ADARB1	95.946	61.1069	130.785	2.14027	1.09779	2.24e-05	0.000355864
ENSG00000127720	METTL25	90.3008	57.5636	123.038	2.13742	1.09587	3.9e-05	0.000560674
ENSG00000119681	LTBP2	199.79	127.383	272.197	2.13683	1.09547	1.08e-07	4.14e-06
ENSG00000105227	PRX	115.155	73.4562	156.854	2.13533	1.09446	0.000298127	0.00291698
ENSG00000015479	MATR3	66.8894	42.6864	91.0924	2.13399	1.09355	0.000243447	0.00246174
ENSG00000118473	SGIP1	523.399	334.089	712.709	2.13329	1.09308	3.57e-08	1.63e-06
ENSG00000108679	LGALS3BP	1107.37	707.011	1507.73	2.13254	1.09257	0.000234687	0.00240167
ENSG00000163346	PBXIP1	1294.73	826.888	1762.57	2.13157	1.09192	0.00506103	0.026848
ENSG00000146278	PNRC1	528.709	338.213	719.204	2.12648	1.08847	0.000426353	0.00389618
ENSG00000151952	TMEM132D	154.848	99.0695	210.627	2.12605	1.08818	2.95e-05	0.000446861
ENSG00000128394	APOBEC3F	120.419	77.0693	163.768	2.12494	1.08742	5.82e-06	0.000119064
ENSG00000108515	ENO3	202.819	129.902	275.737	2.12265	1.08586	1.02e-07	3.91e-06
ENSG00000156011	PSD3	1922.1	1231.5	2612.7	2.12155	1.08512	1.17e-13	2.05e-11
ENSG00000188157	AGRN	5000.46	3204.12	6796.8	2.12127	1.08493	1.34e-13	2.28e-11
ENSG00000139915	MDGA2	151.162	96.8819	205.442	2.12054	1.08443	1.34e-06	3.42e-05
ENSG00000198919	DZIP3	359.694	230.543	488.845	2.1204	1.08434	3.14e-05	0.000472431
ENSG00000128274	A4GALT	204.699	131.363	278.035	2.11655	1.08171	0.000224066	0.00231623
ENSG00000139112	GABARAPL1	176.865	113.503	240.226	2.11646	1.08166	0.00300885	0.0180153
ENSG00000063438	AHRR	84.3956	54.2245	114.567	2.11282	1.07917	0.00016845	0.00183943
ENSG00000108852	MPP2	30.2921	19.4712	41.1129	2.11147	1.07825	0.0110477	0.048746
ENSG00000143641	GALNT2	2812.92	1808.99	3816.84	2.10992	1.07719	4.84e-14	8.98e-12
ENSG00000183741	CBX6	1307.5	841.084	1773.91	2.10907	1.07661	7.11e-13	1.06e-10
ENSG00000228594	FNDC10	189.777	122.131	257.423	2.10776	1.07571	4.75e-07	1.44e-05
ENSG00000117425	PTCH2	61.9411	39.9184	83.9639	2.10339	1.07272	0.000510833	0.00448894
ENSG00000144152	FBLN7	218.244	140.67	295.818	2.10292	1.07239	2.33e-05	0.000367805
ENSG00000064547	LPAR2	83.1848	53.6895	112.68	2.09873	1.06952	0.00406696	0.0227143
ENSG00000130202	NECTIN2	844.301	545.654	1142.95	2.09464	1.0667	0.000344776	0.0032855
ENSG00000084112	SSH1	2238.53	1448.06	3029	2.09176	1.06472	7.5e-11	7.16e-09
ENSG00000144935	TRPC1	693.064	448.395	937.733	2.09131	1.06441	1.22e-05	0.000218698
ENSG00000065054	SLC9A3R2	569.85	368.706	770.994	2.09108	1.06425	6.07e-10	4.45e-08
ENSG00000257704	INAFM1	47.5374	30.7748	64.3	2.08937	1.06307	0.00238165	0.0151218
ENSG00000158715	SLC45A3	59.7101	38.6631	80.7571	2.08874	1.06263	0.000941204	0.00723554
ENSG00000196843	ARID5A	103.827	67.2807	140.373	2.08637	1.061	2.35e-05	0.000369401
ENSG00000166436	TRIM66	396.528	257.09	535.965	2.08474	1.05987	1.36e-09	8.96e-08
ENSG00000145777	TSLP	515.601	334.301	696.9	2.08465	1.05981	2.45e-10	2.02e-08
ENSG00000188153	COL4A5	532.302	345.135	719.469	2.0846	1.05977	0.00125856	0.00913301
ENSG00000143674	MAP3K21	36.3308	23.567	49.0946	2.0832	1.0588	0.00675006	0.0334301
ENSG00000169991	IFFO2	421.765	273.684	569.846	2.08213	1.05806	9.82e-05	0.00119602
ENSG00000147408	CSGALNACT1	191.602	124.49	258.714	2.07819	1.05533	0.000370389	0.00347019
ENSG00000163932	PRKCD	187.771	122.015	253.526	2.07782	1.05507	3.84e-07	1.21e-05
ENSG00000179862	CITED4	66.7725	43.3904	90.1546	2.07776	1.05503	0.00226546	0.0145297
ENSG00000168646	AXIN2	32.0066	20.8017	43.2114	2.07731	1.05471	0.00987122	0.0447608
ENSG00000072422	RHOBTB1	186.833	121.438	252.228	2.07702	1.05451	0.000826508	0.00656218
ENSG00000108219	TSPAN14	349.245	227.006	471.484	2.07696	1.05448	3.68e-09	2.22e-07
ENSG00000109680	TBC1D19	189.943	123.473	256.413	2.07667	1.05427	4.02e-07	1.26e-05
ENSG00000110318	CEP126	267.489	173.968	361.01	2.07516	1.05322	1.32e-06	3.4e-05
ENSG00000135709	KIAA0513	318.599	207.257	429.941	2.07444	1.05272	0.00064559	0.00540458
ENSG00000130584	ZBTB46	81.3752	52.9883	109.762	2.07144	1.05063	0.00150464	0.0105167
ENSG00000197852	INKA2	506.219	329.775	682.663	2.07009	1.04969	0.000983071	0.00747962
ENSG00000187091	PLCD1	223.634	145.804	301.465	2.0676	1.04796	5.7e-05	0.000769346
ENSG00000117298	ECE1	6755.04	4411.27	9098.8	2.06262	1.04448	4.37e-06	9.32e-05
ENSG00000101384	JAG1	717.276	469.125	965.427	2.05793	1.0412	2.73e-06	6.21e-05
ENSG00000197191	CYSRT1	45.4341	29.7181	61.1502	2.05768	1.04102	0.00314304	0.0186252
ENSG00000214021	TTLL3	549.009	359.163	738.856	2.05716	1.04066	1.08e-05	0.000197896
ENSG00000071575	TRIB2	1647.76	1078.6	2216.92	2.05537	1.0394	0.00190554	0.0127175
ENSG00000118257	NRP2	642.378	420.68	864.075	2.054	1.03843	0.00250475	0.0157126
ENSG00000167123	CERCAM	1327.29	870.146	1784.43	2.05073	1.03614	0.00239046	0.0151452
ENSG00000164236	ANKRD33B	439.478	288.186	590.77	2.04996	1.0356	0.00179583	0.0121199
ENSG00000185418	TARS3	212.528	139.392	285.664	2.04936	1.03517	0.00131242	0.00943779
ENSG00000136531	SCN2A	337.044	221.298	452.791	2.04607	1.03286	0.000128914	0.00149032
ENSG00000090238	YPEL3	165.12	108.432	221.807	2.04559	1.03251	8.1e-06	0.000156246
ENSG00000025039	RRAGD	58.4931	38.4298	78.5564	2.04415	1.0315	0.00111092	0.008237
ENSG00000075826	SEC31B	108.807	71.5056	146.109	2.04332	1.03091	0.00281578	0.0171357
ENSG00000204314	PRRT1	77.416	50.8815	103.951	2.04299	1.03068	0.000267044	0.00265493
ENSG00000139364	TMEM132B	189.973	124.876	255.07	2.04259	1.0304	7.7e-07	2.16e-05
ENSG00000096093	EFHC1	999.974	657.421	1342.53	2.04211	1.03006	1.8e-11	2.02e-09
ENSG00000110422	HIPK3	913.436	600.572	1226.3	2.04188	1.0299	3e-11	3.13e-09
ENSG00000106772	PRUNE2	1951.26	1282.96	2619.55	2.04181	1.02985	9.01e-08	3.53e-06
ENSG00000090971	NAT14	439.39	289.263	589.517	2.03799	1.02715	0.00512225	0.0271125
ENSG00000130270	ATP8B3	152.807	100.664	204.951	2.03599	1.02573	0.000886627	0.00690173
ENSG00000178662	CSRNP3	69.9571	46.1022	93.812	2.03487	1.02494	0.000480329	0.00427485
ENSG00000158373	H2BC5	177.127	116.778	237.475	2.03355	1.024	1.12e-06	2.94e-05
ENSG00000189184	PCDH18	699.01	461.324	936.695	2.03045	1.0218	0.000665939	0.00551811
ENSG00000182985	CADM1	2799.17	1847.61	3750.72	2.03004	1.02151	9.33e-13	1.34e-10
ENSG00000140545	MFGE8	1009.9	667.357	1352.45	2.02658	1.01905	0.00269817	0.0165648
ENSG00000172037	LAMB2	8606.67	5687.4	11525.9	2.02658	1.01904	0.000164294	0.001808
ENSG00000125845	BMP2	34.609	22.8727	46.3453	2.02623	1.0188	0.00943933	0.0431656
ENSG00000139194	RBP5	92.1697	60.9461	123.393	2.02463	1.01766	0.0001098	0.00130641
ENSG00000203805	PLPP4	68.1559	45.1016	91.2101	2.02232	1.01601	0.000601443	0.00510264
ENSG00000035115	SH3YL1	413.8	273.899	553.7	2.02155	1.01546	0.00137796	0.00979525
ENSG00000125384	PTGER2	194.03	128.554	259.505	2.01865	1.01339	9.27e-07	2.52e-05
ENSG00000170915	PAQR8	214.64	142.216	287.064	2.01851	1.01329	1.35e-05	0.000235048
ENSG00000175482	POLD4	143.65	95.1981	192.102	2.01792	1.01287	7.47e-06	0.000146459
ENSG00000164692	COL1A2	52997.1	35149.4	70844.8	2.01553	1.01116	0.00265565	0.0164003
ENSG00000082458	DLG3	58.4286	38.7552	78.102	2.01526	1.01097	0.00126363	0.00916041
ENSG00000155269	GPR78	97.1872	64.4667	129.908	2.01511	1.01086	0.000900278	0.0069852
ENSG00000148700	ADD3	770.835	511.759	1029.91	2.01249	1.00898	1.01e-08	5.41e-07
ENSG00000137414	FAM8A1	629.137	418.187	840.088	2.00888	1.00639	1.46e-05	0.00024945
ENSG00000056487	PHF21B	45.0977	30	60.1954	2.00651	1.00469	0.0040399	0.022601
ENSG00000102878	HSF4	138.358	92.0469	184.669	2.00625	1.0045	0.00189242	0.0126553
ENSG00000148824	MTG1	62.3532	41.5149	83.1916	2.0039	1.00281	0.000964654	0.0073717
ENSG00000109610	SOD3	370.969	247.012	494.925	2.00365	1.00263	5.62e-05	0.000762783
ENSG00000127329	PTPRB	103.999	69.2606	138.738	2.00313	1.00226	6.89e-05	0.000900329
ENSG00000112742	TTK	1101.66	1469.05	734.273	0.499829	-1.00049	0.000433502	0.0039464
ENSG00000167994	RAB3IL1	445.5	594.142	296.857	0.49964	-1.00104	5.17e-09	3.02e-07
ENSG00000113578	FGF1	77.9394	103.946	51.9326	0.49961	-1.00113	0.000364815	0.00342951
ENSG00000100162	CENPM	308.087	410.939	205.236	0.499432	-1.00164	2.9e-05	0.000440834
ENSG00000011422	PLAUR	1752.59	2338.47	1166.72	0.498923	-1.00311	6.53e-06	0.000130523
ENSG00000139734	DIAPH3	886.996	1183.73	590.264	0.498648	-1.00391	3.52e-08	1.61e-06
ENSG00000120334	CENPL	486.993	650.278	323.708	0.497799	-1.00636	3.39e-09	2.08e-07
ENSG00000131470	PSMC3IP	351.014	468.773	233.255	0.497586	-1.00698	3.82e-05	0.00055199
ENSG00000068489	PRR11	1471.66	1965.61	977.711	0.497407	-1.0075	8.75e-06	0.000167307
ENSG00000221818	EBF2	167.779	224.47	111.088	0.494889	-1.01482	3.3e-06	7.26e-05
ENSG00000167723	TRPV3	392.286	524.976	259.595	0.494489	-1.01599	3.2e-07	1.04e-05
ENSG00000087074	PPP1R15A	3400.19	4551.59	2248.8	0.494069	-1.01722	0.000142151	0.00160665
ENSG00000137054	POLR1E	880.996	1179.37	582.618	0.494006	-1.0174	7.04e-09	3.92e-07
ENSG00000011426	ANLN	7460.9	9987.8	4934.01	0.494003	-1.01741	2.33e-11	2.55e-09
ENSG00000117399	CDC20	4312.29	5774.55	2850.03	0.493551	-1.01873	7.67e-13	1.13e-10
ENSG00000145386	CCNA2	1874.16	2510.12	1238.19	0.49328	-1.01952	1.16e-10	1.05e-08
ENSG00000183763	TRAIP	339.205	454.374	224.037	0.493067	-1.02014	3.42e-07	1.09e-05
ENSG00000185760	KCNQ5	565.232	757.181	373.284	0.492992	-1.02036	6.05e-08	2.55e-06
ENSG00000275993	SIK1B	172.607	231.236	113.978	0.492909	-1.02061	8.91e-05	0.00110398
ENSG00000182481	KPNA2	6165.42	8268.04	4062.8	0.491387	-1.02507	1.96e-13	3.25e-11
ENSG00000173207	CKS1B	1339.24	1795.99	882.493	0.491368	-1.02513	6.97e-07	1.98e-05
ENSG00000166803	PCLAF	218.632	293.427	143.838	0.4902	-1.02856	0.00986097	0.0447264
ENSG00000012048	BRCA1	1120.66	1504.28	737.045	0.489964	-1.02925	2.08e-05	0.000334702
ENSG00000286132	-	34.0554	45.7164	22.3943	0.489854	-1.02958	0.00974214	0.0442476
ENSG00000140451	PIF1	452.559	607.597	297.521	0.489668	-1.03012	9.86e-09	5.3e-07
ENSG00000171649	ZIK1	105.097	141.126	69.0675	0.489402	-1.03091	3.83e-05	0.000552907
ENSG00000102384	CENPI	875.344	1176.2	574.487	0.488427	-1.03379	6.35e-07	1.83e-05
ENSG00000178999	AURKB	1205.85	1620.42	791.279	0.488318	-1.03411	6.54e-12	7.81e-10
ENSG00000262406	MMP12	35.0411	47.1216	22.9605	0.487261	-1.03723	0.0107613	0.0477978
ENSG00000043355	ZIC2	603.292	811.717	394.867	0.486459	-1.03961	1.47e-10	1.29e-08
ENSG00000053372	MRTO4	1380.56	1857.84	903.277	0.486198	-1.04038	2.51e-12	3.27e-10
ENSG00000073111	MCM2	2985.05	4017.79	1952.31	0.485917	-1.04122	4.79e-11	4.7e-09
ENSG00000108106	UBE2S	3213.74	4326.42	2101.05	0.485633	-1.04206	0.00216221	0.014038
ENSG00000131153	GINS2	312.585	420.856	204.314	0.485474	-1.04253	1.25e-08	6.47e-07
ENSG00000085840	ORC1	541.573	729.383	353.763	0.485018	-1.04389	6.38e-05	0.000846877
ENSG00000130669	PAK4	1126.88	1520.36	733.401	0.482387	-1.05174	4.16e-12	5.27e-10
ENSG00000123136	DDX39A	3844.14	5186.77	2501.5	0.482285	-1.05204	9.68e-14	1.74e-11
ENSG00000164023	SGMS2	306.143	413.152	199.134	0.481986	-1.05294	1.05e-08	5.58e-07
ENSG00000161888	SPC24	1037.4	1400.51	674.285	0.481458	-1.05452	5.01e-12	6.15e-10
ENSG00000184635	ZNF93	378.275	510.758	245.792	0.48123	-1.0552	0.000889614	0.00691531
ENSG00000067798	NAV3	1920.76	2593.63	1247.89	0.481136	-1.05548	2.82e-07	9.24e-06
ENSG00000139318	DUSP6	1725.66	2331.74	1119.58	0.480147	-1.05845	2.35e-05	0.000369401
ENSG00000180198	RCC1	1683.05	2276.09	1090.01	0.478895	-1.06222	3.14e-07	1.02e-05
ENSG00000166508	MCM7	5522.32	7476.06	3568.59	0.477336	-1.06692	3.36e-10	2.67e-08
ENSG00000136997	MYC	799.845	1082.92	516.77	0.4772	-1.06733	7.82e-05	0.000995439
ENSG00000126860	EVI2A	160.196	216.93	103.462	0.476937	-1.06813	0.000174162	0.00188431
ENSG00000130204	TOMM40	1709.82	2315.43	1104.21	0.476891	-1.06827	3.26e-13	5.24e-11
ENSG00000177283	FZD8	2941.88	3984.21	1899.55	0.476771	-1.06863	7.77e-08	3.1e-06
ENSG00000146670	CDCA5	1578.85	2139.2	1018.51	0.476117	-1.07061	3.75e-13	5.97e-11
ENSG00000276043	UHRF1	3282.84	4448.82	2116.86	0.475826	-1.07149	4.83e-12	5.98e-10
ENSG00000079263	SP140	54.818	74.307	35.3291	0.475447	-1.07264	0.00768523	0.0370403
ENSG00000183647	ZNF530	214.766	291.252	138.28	0.474778	-1.07467	1.13e-07	4.28e-06
ENSG00000167513	CDT1	595.894	808.531	383.258	0.474017	-1.07699	9.77e-06	0.000181787
ENSG00000175592	FOSL1	5332.17	7235.23	3429.11	0.473946	-1.0772	0.000197491	0.00208936
ENSG00000215784	FAM72D	70.7593	96.1042	45.4144	0.472553	-1.08145	0.000236487	0.0024118
ENSG00000213626	LBH	96.9931	131.744	62.2417	0.472443	-1.08179	3.62e-05	0.000529753
ENSG00000179869	ABCA13	57.5886	78.2358	36.9414	0.47218	-1.08259	0.000669996	0.00554622
ENSG00000119986	AVPI1	341.276	463.645	218.906	0.472142	-1.08271	2.5e-09	1.59e-07
ENSG00000164683	HEY1	114.858	156.044	73.6726	0.472126	-1.08276	9.5e-06	0.00017768
ENSG00000093009	CDC45	576.752	784.066	369.439	0.471183	-1.08564	3.04e-11	3.16e-09
ENSG00000121152	NCAPH	1421.43	1933.01	909.848	0.470689	-1.08715	2.18e-13	3.57e-11
ENSG00000186193	SAPCD2	508.393	691.532	325.254	0.470339	-1.08823	7.86e-11	7.42e-09
ENSG00000140961	OSGIN1	103.935	141.386	66.4837	0.470227	-1.08857	0.000111894	0.00132661
ENSG00000004864	SLC25A13	581.07	791.257	370.883	0.468727	-1.09318	5e-07	1.5e-05
ENSG00000187764	SEMA4D	102.117	139.147	65.087	0.467756	-1.09617	1.57e-05	0.000265595
ENSG00000158402	CDC25C	293.68	400.637	186.724	0.466069	-1.10139	3.66e-09	2.22e-07
ENSG00000013588	GPRC5A	607.255	828.901	385.608	0.465203	-1.10407	1.07e-11	1.25e-09
ENSG00000160229	ZNF66	59.5246	81.2884	37.7608	0.464528	-1.10616	0.000388001	0.00360086
ENSG00000173926	MARCHF3	113.614	155.255	71.9727	0.463578	-1.10911	6.18e-06	0.000125018
ENSG00000105976	MET	5798.89	7927.37	3670.41	0.463005	-1.1109	1.93e-15	4.82e-13
ENSG00000177602	HASPIN	198.635	271.651	125.62	0.46243	-1.11269	6.02e-08	2.54e-06
ENSG00000166881	NEMP1	1791.46	2451.53	1131.4	0.461507	-1.11558	2.73e-08	1.28e-06
ENSG00000198826	ARHGAP11A	1912.51	2618.43	1206.59	0.460806	-1.11777	8.46e-07	2.33e-05
ENSG00000006327	TNFRSF12A	5312.52	7273.49	3351.56	0.460791	-1.11782	3.41e-09	2.08e-07
ENSG00000087586	AURKA	1674.68	2293.06	1056.29	0.460647	-1.11827	1.09e-12	1.54e-10
ENSG00000162594	IL23R	93.7636	128.391	59.1359	0.460591	-1.11844	2.21e-05	0.000352936
ENSG00000185480	PARPBP	438.368	600.328	276.408	0.460429	-1.11895	5.97e-11	5.8e-09
ENSG00000187210	GCNT1	1237.21	1695.15	779.262	0.4597	-1.12124	1.19e-13	2.08e-11
ENSG00000163082	SGPP2	48.4498	66.4002	30.4993	0.459325	-1.12241	0.00094336	0.00724211
ENSG00000172296	SPTLC3	5233.58	7174.25	3292.9	0.458989	-1.12347	5.79e-13	8.79e-11
ENSG00000072571	HMMR	723.911	992.881	454.941	0.458203	-1.12594	3.62e-08	1.64e-06
ENSG00000147536	GINS4	648.468	889.768	407.167	0.457611	-1.12781	3.14e-08	1.45e-06
ENSG00000115758	ODC1	8742.87	11996.3	5489.45	0.457596	-1.12785	1.36e-05	0.000235673
ENSG00000108179	PPIF	1559.45	2139.98	978.928	0.457448	-1.12832	1.26e-09	8.43e-08
ENSG00000197275	RAD54B	106.632	146.373	66.8913	0.456992	-1.12976	6.18e-06	0.000125018
ENSG00000172215	CXCR6	30.3111	41.619	19.0031	0.456597	-1.13101	0.00750798	0.0363539
ENSG00000126953	TIMM8A	296.697	407.499	185.894	0.456183	-1.13231	1.2e-09	8.06e-08
ENSG00000120437	ACAT2	1127.19	1548.25	706.132	0.456084	-1.13263	6.07e-09	3.47e-07
ENSG00000130021	PUDP	233.637	321.159	146.115	0.454963	-1.13618	8.12e-09	4.43e-07
ENSG00000165606	DRGX	163.764	225.211	102.317	0.454315	-1.13824	1.57e-07	5.63e-06
ENSG00000136960	ENPP2	1342.25	1849.86	834.638	0.451191	-1.14819	2.55e-14	5.01e-12
ENSG00000171914	TLN2	1239.2	1708.55	769.853	0.450589	-1.15011	2.18e-14	4.33e-12
ENSG00000080493	SLC4A4	322.431	444.566	200.296	0.450542	-1.15027	3.6e-10	2.78e-08
ENSG00000109674	NEIL3	421.93	581.935	261.925	0.450094	-1.1517	3.5e-10	2.72e-08
ENSG00000105825	TFPI2	4785.34	6604.55	2966.12	0.449103	-1.15488	1.97e-10	1.66e-08
ENSG00000065150	IPO5	3769.35	5205.24	2333.46	0.44829	-1.1575	3.07e-16	8.69e-14
ENSG00000134690	CDCA8	1721.89	2378.26	1065.52	0.448026	-1.15834	5.65e-13	8.66e-11
ENSG00000166851	PLK1	2406.54	3328.45	1484.63	0.446043	-1.16475	2.65e-11	2.83e-09
ENSG00000184661	CDCA2	856.605	1185.33	527.883	0.445347	-1.167	1.21e-11	1.39e-09
ENSG00000169607	CKAP2L	1688.75	2337.96	1039.54	0.444634	-1.16931	1.63e-06	4.04e-05
ENSG00000162413	KLHL21	3127.87	4332.54	1923.2	0.443896	-1.17171	1.83e-14	3.78e-12
ENSG00000196584	XRCC2	774.355	1074.38	474.334	0.441498	-1.17952	1.11e-10	1.01e-08
ENSG00000145220	LYAR	380.249	527.775	232.723	0.44095	-1.18131	6.34e-06	0.000127422
ENSG00000189410	SH2D5	434.618	603.475	265.76	0.440383	-1.18317	6.21e-12	7.47e-10
ENSG00000131831	RAI2	534.149	743.41	324.889	0.437024	-1.19421	8.38e-13	1.22e-10
ENSG00000186638	KIF24	416.367	579.572	253.162	0.436808	-1.19493	5.49e-12	6.64e-10
ENSG00000139973	SYT16	64.3726	89.7872	38.958	0.433893	-1.20459	8.38e-05	0.00104728
ENSG00000141994	DUS3L	771.756	1076.8	466.713	0.433426	-1.20614	2.16e-11	2.38e-09
ENSG00000169247	SH3TC2	34.5077	48.1509	20.8644	0.433314	-1.20652	0.00233502	0.0148709
ENSG00000075702	WDR62	880.071	1228.88	531.261	0.432312	-1.20985	2.77e-09	1.73e-07
ENSG00000182718	ANXA2	14447.6	20189.1	8706.21	0.431234	-1.21346	2.94e-18	1.14e-15
ENSG00000147224	PRPS1	1415.02	1983.76	846.284	0.426607	-1.22902	2.2e-16	6.45e-14
ENSG00000146410	MTFR2	232.239	325.649	138.829	0.426315	-1.23001	3.7e-08	1.67e-06
ENSG00000128567	PODXL	2339.16	3283.29	1395.02	0.424883	-1.23486	2.05e-17	7.12e-15
ENSG00000114378	HYAL1	43.2742	60.8633	25.685	0.422012	-1.24465	0.000621195	0.00523301
ENSG00000154556	SORBS2	36.1089	50.8595	21.3583	0.419947	-1.25172	0.0037954	0.021485
ENSG00000154839	SKA1	864.442	1218.8	510.082	0.418511	-1.25666	5.65e-13	8.66e-11
ENSG00000142731	PLK4	492.383	694.396	290.37	0.418162	-1.25787	4.76e-07	1.44e-05
ENSG00000101447	FAM83D	1231.03	1737.67	724.383	0.416871	-1.26233	5.05e-16	1.38e-13
ENSG00000138356	AOX1	1924.75	2722.51	1126.99	0.413954	-1.27246	3.43e-18	1.3e-15
ENSG00000104899	AMH	275.49	390.051	160.929	0.412584	-1.27724	1.59e-11	1.81e-09
ENSG00000283199	C13orf46	85.3725	120.888	49.8568	0.412421	-1.27781	0.000166102	0.0018183
ENSG00000127423	AUNIP	174.804	247.564	102.045	0.412196	-1.2786	6.22e-07	1.8e-05
ENSG00000102385	DRP2	32.6964	46.3546	19.0383	0.41071	-1.28381	0.00182003	0.0122447
ENSG00000082153	BZW1	4556.32	6468.12	2644.52	0.408855	-1.29034	6.8e-20	3.34e-17
ENSG00000006606	CCL26	135.098	192.319	77.8765	0.404935	-1.30424	0.000854043	0.00672644
ENSG00000166394	CYB5R2	51.0259	72.7576	29.2943	0.402628	-1.31248	9.41e-05	0.00115201
ENSG00000058085	LAMC2	186.644	266.738	106.549	0.399452	-1.32391	5.09e-08	2.19e-06
ENSG00000160213	CSTB	3130.3	4481.22	1779.37	0.397073	-1.33252	1.06e-06	2.81e-05
ENSG00000069431	ABCC9	812.151	1163.68	460.626	0.395837	-1.33702	2.25e-17	7.67e-15
ENSG00000163751	CPA3	57.0842	82.2551	31.9132	0.387979	-1.36595	2.31e-05	0.000366423
ENSG00000176170	SPHK1	741.476	1071.09	411.866	0.384532	-1.37883	6.01e-06	0.000122007
ENSG00000121068	TBX2	243.022	351.479	134.565	0.382854	-1.38513	2.16e-12	2.87e-10
ENSG00000117877	POLR1G	78.9559	114.346	43.5655	0.380996	-1.39215	9.29e-05	0.00114213
ENSG00000196611	MMP1	1436.6	2084.15	789.051	0.378596	-1.40127	1.85e-13	3.09e-11
ENSG00000142178	SIK1	78.8152	114.455	43.1754	0.377226	-1.4065	1.65e-05	0.000276332
ENSG00000143942	CHAC2	144.829	212.353	77.3054	0.364042	-1.45782	1.78e-10	1.54e-08
ENSG00000140379	BCL2A1	25.2546	37.1114	13.3978	0.361017	-1.46986	0.001469	0.0103151
ENSG00000166401	SERPINB8	536.017	789.597	282.436	0.357697	-1.48319	8.11e-16	2.15e-13
ENSG00000104689	TNFRSF10A	18.2074	26.9127	9.50204	0.353069	-1.50198	0.00654194	0.0326608
ENSG00000158955	WNT9B	15.2347	22.5854	7.88396	0.349074	-1.5184	0.0110072	0.0486184
ENSG00000134326	CMPK2	448.349	664.778	231.919	0.348867	-1.51925	2.06e-18	8.41e-16
ENSG00000149948	HMGA2	5402.68	8088.6	2716.75	0.335874	-1.57401	2.42e-15	5.86e-13
ENSG00000154175	ABI3BP	6293.47	9431.42	3155.53	0.334576	-1.57959	1.13e-28	9.94e-26
ENSG00000168658	VWA3B	21.2166	31.8445	10.5886	0.332511	-1.58853	0.00172385	0.0117251
ENSG00000123496	IL13RA2	112.294	169.007	55.582	0.328874	-1.60439	1.82e-10	1.56e-08
ENSG00000164520	RAET1E	24.1413	36.3584	11.9241	0.32796	-1.60841	0.000836452	0.00662539
ENSG00000185862	EVI2B	54.7561	82.4909	27.0213	0.327567	-1.61014	0.000152598	0.00169717
ENSG00000166396	SERPINB7	31.4008	47.7351	15.0665	0.315627	-1.66371	8.93e-05	0.00110609
ENSG00000172985	SH3RF3	117.587	178.756	56.4168	0.315608	-1.6638	1.9e-11	2.11e-09
ENSG00000149968	MMP3	3887.04	5936.85	1837.22	0.309461	-1.69217	6.85e-32	7.63e-29
ENSG00000100867	DHRS2	55.0026	84.9836	25.0215	0.294428	-1.76401	1.11e-07	4.24e-06
ENSG00000105967	TFEC	20.5914	31.997	9.18576	0.287082	-1.80047	0.000527434	0.00460815
ENSG00000169403	PTAFR	11.7088	18.3428	5.07474	0.276662	-1.8538	0.00818391	0.038905
ENSG00000100292	HMOX1	6799.84	10747.3	2852.39	0.265405	-1.91373	9.98e-41	1.39e-37
ENSG00000136695	IL36RN	109.493	175.045	43.9409	0.251027	-1.99409	1.6e-14	3.39e-12
ENSG00000073737	DHRS9	275.945	442.536	109.354	0.247107	-2.01679	1.12e-24	7.79e-22
ENSG00000148483	TMEM236	11.3962	18.3324	4.46	0.243285	-2.03928	0.0041757	0.0231511
ENSG00000132874	SLC14A2	16.9247	27.4183	6.43103	0.234552	-2.09202	0.000376253	0.00350769
ENSG00000164266	SPINK1	296.747	481.529	111.966	0.232522	-2.10456	1.66e-07	5.89e-06
ENSG00000186409	CCDC30	367.959	598.34	137.578	0.229932	-2.12072	3.16e-30	2.93e-27
ENSG00000197587	DMBX1	18.3017	29.8229	6.78052	0.227359	-2.13695	0.00838797	0.0396046
ENSG00000101306	MYLK2	12.0241	19.6061	4.44217	0.226571	-2.14196	0.00214363	0.0139498
ENSG00000198729	PPP1R14C	76.3349	126.2	26.4697	0.209744	-2.2533	9.97e-14	1.77e-11
ENSG00000176136	MC5R	19.7815	32.7146	6.8484	0.209337	-2.2561	3.91e-05	0.000561207
ENSG00000164283	ESM1	69.2227	114.657	23.7881	0.207471	-2.26902	2.7e-11	2.85e-09
ENSG00000127528	KLF2	407.428	677.048	137.808	0.203542	-2.2966	3.33e-36	3.98e-33
ENSG00000115423	DNAH6	646.728	1077	216.459	0.200984	-2.31485	2.3e-42	3.5e-39
ENSG00000140465	CYP1A1	529.411	894.008	164.815	0.184355	-2.43944	1.79e-43	2.99e-40
ENSG00000124134	KCNS1	11.1916	18.9766	3.40661	0.179517	-2.47781	0.000783326	0.00630624
ENSG00000136689	IL1RN	4451.22	7584.55	1317.9	0.173761	-2.52482	4.95e-65	2.76e-61
ENSG00000182816	KRTAP13-2	16.9555	29.1333	4.77777	0.163997	-2.60826	1.61e-05	0.000271387
ENSG00000127588	GNG13	22.2138	38.3331	6.09445	0.158987	-2.65302	7.11e-07	2.02e-05
ENSG00000157554	ERG	11.282	19.542	3.02195	0.154639	-2.69303	0.000362946	0.00341578
ENSG00000187173	LCE2A	29.8161	51.9192	7.71303	0.148558	-2.7509	5.87e-09	3.38e-07
ENSG00000225968	ELFN1	127.819	227.913	27.7257	0.12165	-3.03919	1.12e-30	1.17e-27
ENSG00000136696	IL36B	481.626	865.843	97.4091	0.112502	-3.15198	5.47e-64	2.28e-60
ENSG00000153162	BMP6	8.00288	14.6539	1.35185	0.0922515	-3.43828	0.00036756	0.00344791
ENSG00000129170	CSRP3	6.97094	12.941	1.00088	0.0773417	-3.69261	0.000539989	0.00468666
ENSG00000120279	MYCT1	8.77337	16.5107	1.03605	0.0627505	-3.99423	3.65e-05	0.000534025
ENSG00000186472	PCLO	1321.81	2494.32	149.295	0.0598541	-4.06241	3.55e-122	5.93e-118
ENSG00000150656	CNDP1	316.311	611.546	21.0757	0.034463	-4.85881	9.63e-94	8.05e-90
